# Supplementary material for: Identification of putative enhancer-like elements predicts regulatory networks active in planarian adult stem cells
Source: eLife. 2022 Aug 23;11:e79675. doi: 10.7554/eLife.79675 (PMC9522251; doi:10.7554/eLife.79675)
Supplement: Source code 1. [file elife-79675-code1.zip]

Archive with 60 entries (59 files):
- notebooks/.ipynb_checkpoints/
- notebooks/.ipynb_checkpoints/1-1-Genomeannotation-checkpoint.ipynb
- notebooks/.ipynb_checkpoints/1-3-FACSexpression-checkpoint.ipynb
- notebooks/.ipynb_checkpoints/1-4-FACSexpression-R-checkpoint.ipynb
- notebooks/.ipynb_checkpoints/1-5-BLAST-checkpoint.ipynb
- notebooks/.ipynb_checkpoints/1-6-Genome-annotation-analysis-R-checkpoint.ipynb
- notebooks/.ipynb_checkpoints/2-1-Transcription-factors-identification-checkpoint.ipynb
- notebooks/.ipynb_checkpoints/3-3-ChIPAnnotationAnalysis-checkpoint.ipynb
- notebooks/.ipynb_checkpoints/4-4-ATACAnalysis-checkpoint.ipynb
- notebooks/.ipynb_checkpoints/5-1-MBD34RNAi-H3K4me1ChIP-checkpoint.ipynb
- notebooks/.ipynb_checkpoints/5-2-MBD34RNAi-H3K4me3ChIP-checkpoint.ipynb
- notebooks/.ipynb_checkpoints/5-3-MBD34RNAi-ChIPAnalysis-checkpoint.ipynb
- notebooks/.ipynb_checkpoints/5-4-MBD34RNAi-RNA-checkpoint.ipynb
- notebooks/.ipynb_checkpoints/5-5-MBD34RNAi-RNA-R-checkpoint.ipynb
- notebooks/.ipynb_checkpoints/6-1-Enhancer-annotation-checkpoint.ipynb
- notebooks/.ipynb_checkpoints/6-2-Enhancer-analysis-checkpoint.ipynb
- notebooks/.ipynb_checkpoints/6-3-Enhancers-genomic-tracks-R-checkpoint.ipynb
- notebooks/.ipynb_checkpoints/6-4-Networks-R-checkpoint.ipynb
- notebooks/.ipynb_checkpoints/6-5-Enhancer-annotation-R-checkpoint.ipynb
- notebooks/.ipynb_checkpoints/6-8-Promoter-Enhancer-Analysis-checkpoint.ipynb
- notebooks/.ipynb_checkpoints/8-1-TF-RNAseq-checkpoint.ipynb
- notebooks/.ipynb_checkpoints/8-2-Differential-gene-expression--R-checkpoint.ipynb
- notebooks/.ipynb_checkpoints/8-3-DGEtargets-checkpoint.ipynb
- notebooks/.ipynb_checkpoints/8-4-Enrichment-Analysis-R-checkpoint.ipynb
- notebooks/.ipynb_checkpoints/8-5-Genome-track-R-checkpoint.ipynb
- notebooks/1-1-Genomeannotation.ipynb
- notebooks/1-2-Genome-annotation-analysis.ipynb
- notebooks/1-3-FACSexpression.ipynb
- notebooks/1-4-FACSexpression-R.ipynb
- notebooks/1-5-BLAST.ipynb
- notebooks/1-6-Genome-annotation-analysis-R.ipynb
- notebooks/2-1-Transcription-factors-identification.ipynb
- notebooks/2-2-Transcription-factors-literature-2000-2009.ipynb
- notebooks/2-3-Transcription-factors-literature-2010-2014.ipynb
- notebooks/2-4-Transcription-factors-literature-2015-2021.ipynb
- notebooks/2-5-Transcription-factors-motif-inference.ipynb
- notebooks/2-6-Transcription-factors-plots-R.ipynb
- notebooks/3-1-ChIP-QCAlignment.ipynb
- notebooks/3-2-ChIP-FilteringAnalysis.ipynb
- notebooks/3-3-ChIPAnnotationAnalysis.ipynb
- notebooks/3-4-ChIP-Analysis-R.ipynb
- notebooks/4-1-ATAC-QCAlign.ipynb
- notebooks/4-2-ATAC-PeakCoverage.ipynb
- notebooks/4-3-ATAC-footprinting.ipynb
- notebooks/4-4-ATACAnalysis.ipynb
- notebooks/5-1-MBD34RNAi-H3K4me1ChIP.ipynb
- notebooks/5-2-MBD34RNAi-H3K4me3ChIP.ipynb
- notebooks/5-3-MBD34RNAi-ChIPAnalysis.ipynb
- notebooks/5-4-MBD34RNAi-RNA.ipynb
- notebooks/5-5-MBD34RNAi-RNA-R.ipynb
- notebooks/6-1-Enhancer-annotation.ipynb
- notebooks/6-2-Enhancer-analysis.ipynb
- notebooks/6-3-Enhancers-genomic-tracks-R.ipynb
- notebooks/6-4-Networks-R.ipynb
- notebooks/6-5-Enhancer-annotation-R.ipynb
- notebooks/8-1-TF-RNAseq.ipynb
- notebooks/8-2-Differential-gene-expression--R.ipynb
- notebooks/8-3-DGEtargets.ipynb
- notebooks/8-4-Enrichment-Analysis-R.ipynb
- notebooks/8-5-Genome-track-R.ipynb
