# Supplementary material for: Identification of putative enhancer-like elements predicts regulatory networks active in planarian adult stem cells
Source: eLife. 2022 Aug 23;11:e79675. doi: 10.7554/eLife.79675 (PMC9522251; doi:10.7554/eLife.79675)
Supplement: Source code 1. [file elife-79675-code1.zip › notebooks/1-2-Genome-annotation-analysis.ipynb]

# %% [markdown]
# 1-2-Genome-annotation-analysis
Jakke Neiro$^1$
1. Aboobaker laboratory, Department of Zoology, University of Oxford

# %% [markdown]
## Contents of notebook
* 1. Introduction
* 2. Comparison of annotations
    * 2.1 Rink High-confidence vs. Neiro
* 3. GO terms for Rink high-confidence transcripts
    * 3.1 High-confidence transcripts from annotation file
    * 3.2 Transdecoder
    * 3.3 Interproscan
    * 3.4 GO terms
* 4. Coding and non-coding transcripts from new annotation
    * 4.1 Putative ncRNAs from annotation file
    * 4.2 Transdecoder
        * 4.2.1 Open reading frames
        * 4.2.2 Preparation for Interproscan
    * 4.3 Inteproscan
        * 4.3.1 Sequences longer than 100 amino acids
        * 4.3.2 Sequences shorter than 1000 amino acids
    * 4.4 Characterisation of transcripts
        * 4.4.1 Coding sequences longer than 100 amino acids
        * 4.4.2 Coding sequences shorter than 100 amino acids
        * 4.4.3 Non-coding transcripts

# %% [markdown]
## Files:
* Input: stringtie_merged.gtf
* Output: interpro_rink.GO.tab, ncrna_coding_May2021.GO.tab, ncrna_new_coding_May2021.GO.tab, noncoding_final_May2021.csv

# %% [markdown]
# 1. Introduction

# %% [markdown]
The genome annotation generated in 1-1-Genomeannotation was used to identify new coding and non-coding transcripts. In addition, GO terms were assigned to transcripts from the Rink high-confidence transcripts. 

# %% [markdown]
# 2. Comparison of annotations

# %% [markdown]
First, the new annotation was compared to previous annotations. 

# %% [markdown]
## 2.1 Rink High-confidence vs. Neiro

# %% [markdown]
The new annotation ("Neiro") was compared to the Rink's high-confidence annotation from Planmine ("Rink High-confidence")(http://planmine.mpi-cbg.de/planmine/aspect.do?name=Gene%20Predictions) with gffcompare. 

# %% [code]
#%%bash
#cd /hydra/neiro_bam
#/hydra/software/gffcompare-0.11.5/gffcompare -r ~/sexual_genome_annotation_files/sexual_genome_annotation/smes_v2_hconf_SMESG.gtf -G stringtie_merged.gtf

# %% [markdown]
The gffcompare results were investigated:

# %% [code]
%%bash
cd /hydra/neiro_bam
less gffcmp.stats

# %% [code]
%%bash
cd /hydra/neiro_bam
head -2 gffcmp.tracking

# %% [code]
%%bash
cd /hydra/neiro_bam
head -2 gffcmp.loci

# %% [code]
%%bash
cd /hydra/neiro_bam
head -2 gffcmp.stringtie_merged.gtf.refmap

# %% [code]
%%bash
cd /hydra/neiro_bam
head -2 gffcmp.stringtie_merged.gtf.tmap

# %% [code]
%%bash
cd /hydra/neiro_bam
head -2 gffcmp.annotated.gtf

# %% [code]
%%bash
cd /hydra/neiro_bam
grep -v -P '\t\.\t\.\t' stringtie_merged.gtf > stringtie_merged_R.gtf

# %% [code]
28097-22129

# %% [code]


# %% [markdown]
# 3. GO terms for Rink high-confidence transcripts

# %% [markdown]
The GO terms for Rink's high-confidence transcripts were extracted with Interproscan. The GO terms of these transcripts were later compared to the new identified transcripts (1-3-Genome-annotation-analysis-R, 3. Gene ontology analysis of new coding transcripts).   

# %% [markdown]
## 3.1 High-confidence transcripts from annotation file

# %% [markdown]
The high-confidence transcripts were extracted from the annotation file.

# %% [code]
%%bash
cd /hydra/GO
gffread -x final_dd_Smed_g4_transcripts.fa -g ~/sexual_genome_annotation_files/sexual_genome_annotation/final_dd_Smed_g4.fa ~/sexual_genome_annotation_files/sexual_genome_annotation/smes_v2_hconf_SMESG.gff3

# %% [code]
%%bash
cd /hydra/GO
gffread --version

# %% [code]
%%bash
cd /hydra/GO
grep -c ">" final_dd_Smed_g4_transcripts.fa

# %% [markdown]
## 3.2 Transdecoder

# %% [markdown]
The open reading frames were computed with Transdecoder.

# %% [code]
#%%bash
#cd /hydra/GO
#TransDecoder.LongOrfs -t final_dd_Smed_g4_transcripts.fa -o Transdecoder_final

# %% [code]
%%bash
cd /hydra/GO
TransDecoder.LongOrfs --version

# %% [code]
%%bash
cd /hydra/GO/Transdecoder_final
grep -c ">" longest_orfs.pep

# %% [markdown]
The last "\*" character of the peptide sequences was removed.

# %% [code]
%%bash
cd /hydra/GO/Transdecoder_final
cp longest_orfs.pep longest_orfs_ip.pep
sed -i 's_*__g' longest_orfs_ip.pep
head longest_orfs_ip.pep

# %% [markdown]
## 3.3 Interproscan

# %% [markdown]
The peptide file generated with Transdecoder was split up into parts for Interproscan:

# %% [code]
%%bash
cd /hydra/GO/Transdecoder_final
seqkit range -r 1:5000 longest_orfs_ip.pep > orfs_1_5k.fa.pep
seqkit range -r 5001:10000 longest_orfs_ip.pep > orfs_5k_10k.fa.pep
seqkit range -r 10001:15000 longest_orfs_ip.pep > orfs_10k_15k.fa.pep
seqkit range -r 15001:20000 longest_orfs_ip.pep > orfs_15k_20k.fa.pep
seqkit range -r 20001:25000 longest_orfs_ip.pep > orfs_20k_25k.fa.pep
seqkit range -r 25001:30000 longest_orfs_ip.pep > orfs_25k_30k.fa.pep
seqkit range -r 30001:36368 longest_orfs_ip.pep > orfs_30k_36k.fa.pep

# %% [markdown]
The GO terms (and other peptide domain information) were obtained with Interproscan: 

# %% [code]
#%%bash
#cd /hydra/GO
#nohup ~/software/interproscan-5.39-77.0/interproscan.sh -i ./Transdecoder_final/orfs_1_5k.fa.pep -d interpro -appl Pfam, SUPERFAMILY -goterms &
#nohup ~/software/interproscan-5.39-77.0/interproscan.sh -i ./Transdecoder_final/orfs_5k_10k.fa.pep -d interpro -appl Pfam, SUPERFAMILY -goterms &
#nohup ~/software/interproscan-5.39-77.0/interproscan.sh -i ./Transdecoder_final/orfs_10k_15k.fa.pep -d interpro -appl Pfam, SUPERFAMILY -goterms &
#nohup ~/software/interproscan-5.39-77.0/interproscan.sh -i ./Transdecoder_final/orfs_15k_20k.fa.pep -d interpro -appl Pfam, SUPERFAMILY -goterms &
#nohup ~/software/interproscan-5.39-77.0/interproscan.sh -i ./Transdecoder_final/orfs_20k_25k.fa.pep -d interpro -appl Pfam, SUPERFAMILY -goterms &
#nohup ~/software/interproscan-5.39-77.0/interproscan.sh -i ./Transdecoder_final/orfs_25k_30k.fa.pep -d interpro -appl Pfam, SUPERFAMILY -goterms &
#nohup ~/software/interproscan-5.39-77.0/interproscan.sh -i ./Transdecoder_final/orfs_30k_36k.fa.pep -d interpro -appl Pfam, SUPERFAMILY -goterms &

# %% [markdown]
## 3.4 GO terms

# %% [markdown]
The GO terms were extracted from the Interproscan output file and retabulated (interpro_rink.GO.tab). 

# %% [code]
%%bash
cd /hydra/GO/interpro
ls *tsv

# %% [code]
paths = ["../GO/interpro/orfs_1_5k.fa.pep.tsv", "../GO/interpro/orfs_5k_10k.fa.pep.tsv", "../GO/interpro/orfs_10k_15k.fa.pep.tsv", "../GO/interpro/orfs_15k_20k.fa.pep.tsv", "../GO/interpro/orfs_20k_25k.fa.pep.tsv", "../GO/interpro/orfs_25k_30k.fa.pep.tsv"]
transcripts = []
gos = []
for path in paths:
    f = open(path)
    content = f.readlines()
    print(len(content))
    for i in range(0, len(content)):
        if len(content[i].split("\t")) == 14 and content[i].split("\t")[13] != "\n":
            transcript = content[i].split("\t")[0].rpartition(".")[0]
            go = content[i].split("\t")[13].split("\n")[0].split("|")
            #transcripts were only included once
            if transcript not in transcripts:
                transcripts.append(transcript)
                gos.append(go)

# %% [code]
f = open("../GO/interpro/interpro_rink.GO.tab", "a+")
for i in range(0, len(transcripts)):
    f.write(str(transcripts[i])+"\t")
    for j in range(0, len(gos[i])):
        if j == (len(gos[i])-1):
            f.write(str(gos[i][j])+"\n")
        else:
            f.write(str(gos[i][j])+", ")

# %% [code]
%%bash
cd /hydra/GO/interpro/
head -2 interpro_rink.GO.tab
wc -l interpro_rink.GO.tab

# %% [markdown]
# 4. Coding and non-coding transcripts from new annotation

# %% [markdown]
The transcripts from the new annotation were characterised.

# %% [markdown]
## 4.1 Putative ncRNAs from annotation file

# %% [markdown]
The gffcompare tmap file was imported:

# %% [code]
import pandas as pd
gffcmp = pd.read_csv("/hydra/sexual_genome_annotation_files/ncrna_Neiro/gffcmp.stringtie_merged.gtf.tmap", sep="\t")

# %% [code]


# %% [markdown]
The total number of transcripts in the new annotation was calculated:

# %% [code]
len(gffcmp)

# %% [code]
The total number

# %% [code]
len(gffcmp[gffcmp["class_code"] == "="])

# %% [code]
ncrna = gffcmp[gffcmp["class_code"].isin(['u', 'i', "x"])]

# %% [code]
len(ncrna)

# %% [code]
len(gffcmp[gffcmp["class_code"].isin(['c', 'k', 'm', 'n', 'j', 'e', 'o'])])

# %% [markdown]
The IDs of the putative ncRNAs were saves as a list file:

# %% [code]
#ncrna.iloc[:, 4].to_csv("../sexual_genome_annotation_files/ncrna_Neiro/ncrna_list.csv", sep ="\t", index=False)

# %% [markdown]
The ncRNAs were extracted as a gtf file:

# %% [code]
#%%bash
#cd ../../../../../../data/ngs/smed/facs_rnaseq_datasets/sexual/neiro_bam
#grep -F -f ~/sexual_genome_annotation_files/ncrna_Neiro/ncrna_list.csv gffcmp.annotated.gtf > ~/sexual_genome_annotation_files/ncrna_Neiro/stringtie.annotated.ncrna.gtf

# %% [code]
%%bash
cd /hydra/sexual_genome_annotation_files/ncrna_Neiro
head -2 stringtie.annotated.ncrna.gtf

# %% [markdown]
The ncRNA sequences were extracted using the gtf file:

# %% [code]
#%%bash
#cd ~/sexual_genome_annotation_files/ncrna_Neiro
#gffread -w ncrna_transcripts.fa -g ../sexual_genome_annotation/final_dd_Smed_g4.fa stringtie.annotated.ncrna.gtf

# %% [code]
%%bash
cd /hydra/sexual_genome_annotation_files/ncrna_Neiro
head -2 ncrna_transcripts.fa

# %% [code]
%%bash
cd /hydra/sexual_genome_annotation_files/ncrna_Neiro
grep -c ">" ncrna_transcripts.fa

# %% [markdown]
Because of the grep function, some false postivies were included in the fasta file.

# %% [markdown]
## 4.2 Transdecoder

# %% [markdown]
### 4.2.1 Open reading frames

# %% [markdown]
The open reading frames for new transcripts were computed with Transdecoder:

# %% [code]
#%%bash
#cd ~/sexual_genome_annotation_files/ncrna_Neiro
#TransDecoder.LongOrfs -t ncrna_transcripts.fa -m 10 -O Transdecoder_final

# %% [code]
%%bash
cd /hydra/sexual_genome_annotation_files/ncrna_Neiro/Transdecoder_final/
grep -c ">" longest_orfs.pep

# %% [code]
%%bash
cd /hydra/sexual_genome_annotation_files/ncrna_Neiro/Transdecoder_final/
head -2 longest_orfs.gff3

# %% [code]
%%bash
cd /hydra/sexual_genome_annotation_files/ncrna_Neiro/Transdecoder_final/
head -2 longest_orfs.pep

# %% [markdown]
Transcripts without an open reading frame were extracted:

# %% [code]
import pandas as pd
orf10 = pd.read_csv("../sexual_genome_annotation_files/ncrna_Neiro/Transdecoder_final/longest_orfs.gff3", sep="\t", header=None)

# %% [code]
non_orf = []
orfs = pd.Categorical(orf10.iloc[:,0]).categories
for i in range(len(ncrna_list)):
    if ncrna_list.iloc[i, 0] not in orfs:
          non_orf.append(ncrna_list.iloc[i, 0])

# %% [code]
pd.Series(non_orf).to_csv("../sexual_genome_annotation_files/ncrna_Neiro/noncoding10aa_list.csv"

# %% [code]
%%bash
cd /hydra/sexual_genome_annotation_files/ncrna_Neiro/
wc -l noncoding10aa_list.csv

# %% [markdown]
### 4.2.2 Preparation for Interproscan

# %% [markdown]
The peptide fasta file was split up into two parts: sequences longer than 100 amino acids and sequences shorter than 100 amino acids. 

# %% [code]
%%bash
cd ~/sexual_genome_annotation_files/ncrna_Neiro/Transdecoder_final/
seqkit seq -m 100 longest_orfs.pep > aa100longer_merged.fa.pep

# %% [code]
%%bash
cd ~/sexual_genome_annotation_files/ncrna_Neiro/Transdecoder_final/
seqkit seq -M 100 longest_orfs.pep > aa100shorter_merged.fa.pep

# %% [code]
#%%bash
#cd /hydra/sexual_genome_annotation_files/ncrna_Neiro/Transdecoder_final/
#head -2 aa100longer_merged.fa.pep

# %% [code]
#%%bash
#cd /hydra/sexual_genome_annotation_files/ncrna_Neiro/Transdecoder_final/
#head aa100shorter_merged.fa.pep

# %% [code]
%%bash
cd /hydra/sexual_genome_annotation_files/ncrna_Neiro/Transdecoder_final/
grep -c ">" aa100longer_merged.fa.pep

# %% [code]
%%bash
cd /hydra/sexual_genome_annotation_files/ncrna_Neiro/Transdecoder_final/
grep -c ">" aa100shorter_merged.fa.pep

# %% [code]
%%bash
cd /hydra/sexual_genome_annotation_files/ncrna_Neiro/Transdecoder_final/
#cp aa100longer_merged.fa.pep aa100longer_merged_ip.fa.pep
#sed -i 's_*__g' aa100longer_merged_ip.fa.pep
head -2 aa100longer_merged_ip.fa.pep

# %% [code]
%%bash
cd /hydra/sexual_genome_annotation_files/ncrna_Neiro/Transdecoder_final/
#cp aa100shorter_merged.fa.pep aa100shorter_merged_ip.fa.pep
#sed -i 's_*__g' aa100shorter_merged_ip.fa.pep
head -2 aa100shorter_merged_ip.fa.pep

# %% [markdown]
## 4.3 Interproscan

# %% [markdown]
### 4.3.1 Sequences longer than 100 amino acids

# %% [markdown]
Interproscan was run on sequences longer than 100 amino acids.

# %% [code]
%%bash
cd /hydra/sexual_genome_annotation_files/ncrna_Neiro/
echo "#!/bin/bash" > interproscan_more100aa_24082020.sh
echo "/hydra/software/interproscan-5.46-81.0/interproscan.sh -i /hydra/sexual_genome_annotation_files/ncrna_Neiro/Transdecoder_final/aa100longer_merged_ip.fa.pep -d /hydra/sexual_genome_annotation_files/ncrna_Neiro/interproscan_more100aa_24082020 -goterms " >> interproscan_more100aa_24082020.sh
chmod +x interproscan_more100aa_24082020.sh
less interproscan_more100aa_24082020.sh

# %% [code]
#%%bash
#cd ~/sexual_genome_annotation_files/ncrna_Neiro/
#sudo nohup ./interproscan_more100aa_24082020.sh &

# %% [markdown]
### 4.3.2 Sequences shorter than 1000 amino acids

# %% [markdown]
Interproscan was run on sequences shorter than 100 amino acids.

# %% [code]
%%bash
cd /hydra/sexual_genome_annotation_files/ncrna_Neiro/Transdecoder_final/
grep -c ">" aa100shorter_merged_ip.fa.pep

# %% [code]
%%bash
cd /hydra/sexual_genome_annotation_files/ncrna_Neiro/
sudo nohup /hydra/software/interproscan-5.46-81.0/interproscan.sh -i /hydra/sexual_genome_annotation_files/ncrna_Neiro/Transdecoder_final/aa100shorter_merged_ip.fa.pep -d /hydra/sexual_genome_annotation_files/ncrna_Neiro/interproscan_less100aa_24082020 -goterms & 

# %% [markdown]
# 4.4 Characterisation of transcripts

# %% [markdown]
The new transcripts were characterised: 

# %% [markdown]
### 4.4.1 Coding sequences longer than 100 amino acids

# %% [markdown]
All new transcripts with an open reading frame longer than 100 amino acids were selected:

# %% [code]
%%bash
cd /hydra/sexual_genome_annotation_files/ncrna_Neiro/Transdecoder_final/
ls

# %% [code]
%%bash
cd /hydra/sexual_genome_annotation_files/ncrna_Neiro/Transdecoder_final/
grep ">" aa100longer_merged_ip.fa.pep > aa100longer_merged_ip.list.txt

# %% [code]
import pandas as pd
aa100longer_orf_pd = pd.read_csv("/hydra/sexual_genome_annotation_files/ncrna_Neiro/Transdecoder_final/aa100longer_merged_ip.list.txt", header=None)

# %% [code]
aa100longer_orf = []
for i in range(0, len(aa100longer_orf_pd)):
    aa100longer_orf.append(aa100longer_orf_pd.iloc[i,0].split(" ")[0].split(">")[1].split(".p")[0])

# %% [code]
aa100longer_orf = pd.Categorical(aa100longer_orf).categories

# %% [code]
len(aa100longer_orf)

# %% [code]
import pandas as pd
ncrna_list = pd.read_csv("/hydra/sexual_genome_annotation_files/ncrna_Neiro/ncrna_list.csv", header=None)

# %% [code]
aa100longer_final = ncrna_list[ncrna_list.iloc[:,0].isin(aa100longer_orf)]

# %% [code]
len(aa100longer_final)

# %% [code]
#import pandas as pd
#pd.Series(pd.Categorical(aa100longer_final.iloc[:,0]).categories).to_csv("../sexual_genome_annotation_files/ncrna_Neiro/interproscan_more100aa/codingmore100aa.csv")

# %% [code]
%%bash
wc -l /hydra/sexual_genome_annotation_files/ncrna_Neiro/interproscan_more100aa/codingmore100aa.csv

# %% [markdown]
In total, there were 2002 new transcripts with an open reading frame longer than 100 amino acids.

# %% [code]
import pandas as pd
interpro_more100aa_df = pd.read_csv("/hydra/sexual_genome_annotation_files/ncrna_Neiro/interproscan_more100aa_24082020/aa100longer_merged_ip.fa.pep.tsv", sep="\t",  header=None)

# %% [code]
interpro_more100aa_genes = []
for i in range(0, len(interpro_more100aa_df)):
    interpro_more100aa_genes.append(interpro_more100aa_df.iloc[i,0].rpartition(".")[0])
interpro_more100aa_df["gene"] = interpro_more100aa_genes
interpro_more100aa_genes = pd.Categorical(interpro_more100aa_genes).categories

# %% [code]
len(interpro_more100aa_genes)

# %% [markdown]
In total, 1320 of the 2002 transcripts had an Interproscan hit and were thus classified as coding transcripts.

# %% [markdown]
GO terms were assigned to the new coding sequences longer than 100 amino acids:

# %% [code]
import pandas as pd
ncrna_list = pd.read_csv("/hydra/sexual_genome_annotation_files/ncrna_Neiro/ncrna_list.csv", header=None)

# %% [code]
interpro_more100aa_GO_draft = interpro_more100aa_df[interpro_more100aa_df["gene"].isin(ncrna_list.iloc[:,0].to_list())]

# %% [code]
interpro_more100aa_GO = interpro_more100aa_GO_draft[interpro_more100aa_GO_draft.iloc[:,13].notnull()]

# %% [code]
interpro_more100aa_GO_genes = []
interpro_more100aa_GO_go = []
for i in range(0, len(interpro_more100aa_GO)):
    gene = interpro_more100aa_GO.iloc[i,0].rpartition(".")[0]
    gene2 = interpro_more100aa_GO.iloc[i,0]
    if gene not in interpro_more100aa_GO_genes:
        interpro_more100aa_GO_genes.append(gene)
        df = interpro_more100aa_GO[interpro_more100aa_GO.iloc[:,0] == gene2]
        gos_final = []
        for j in range(0, len(df)):
            gos = df.iloc[j, 13].split("|")
            for k in gos:
                if k not in gos_final:
                    gos_final.append(k)
        interpro_more100aa_GO_go.append(gos_final)

# %% [code]
f = open("/hydra/sexual_genome_annotation_files/ncrna_Neiro/interproscan_more100aa_24082020/interpro_more100aa.GO.May2021.tab", "a+")
for i in range(0, len(interpro_more100aa_GO_genes)):
    f.write(str(interpro_more100aa_GO_genes[i])+"\t")
    for j in range(0, len(interpro_more100aa_GO_go[i])):
        f.write(str(interpro_more100aa_GO_go[i][j])+", ")
        if j == (len(interpro_more100aa_GO_go[i])-1):
            f.write(str(interpro_more100aa_GO_go[i][j])+"\n")

# %% [code]
%%bash
cd /hydra/sexual_genome_annotation_files/ncrna_Neiro/interproscan_more100aa_24082020/
wc -l interpro_more100aa.GO.May2021.tab

# %% [markdown]
### 4.4.2 Coding sequences shorter than 100 amino acids

# %% [markdown]
All new transcripts with an open reading frame shorter than 100 amino acids were selected:

# %% [code]
%%bash
cd /hydra/sexual_genome_annotation_files/ncrna_Neiro/Transdecoder_final/
grep ">" aa100shorter_merged_ip.fa.pep > aa100shorter_merged_ip.list.txt

# %% [code]
import pandas as pd
aa100shorter_orf_pd = pd.read_csv("/hydra/sexual_genome_annotation_files/ncrna_Neiro/Transdecoder_final/aa100shorter_merged_ip.list.txt", header=None)

# %% [code]
aa100shorter_orf = []
for i in range(0, len(aa100shorter_orf_pd)):
    aa100shorter_orf.append(aa100shorter_orf_pd.iloc[i,0].split(" ")[0].split(">")[1].split(".p")[0])

# %% [code]
aa100shorter_orf = pd.Categorical(aa100shorter_orf).categories

# %% [code]
len(aa100shorter_orf)

# %% [code]
aa100shorter_final = ncrna_list[ncrna_list.iloc[:,0].isin(aa100shorter_orf)]

# %% [code]
import pandas as pd
pd.Series(pd.Categorical(aa100shorter_final.iloc[:,0]).categories).to_csv("/hydra/sexual_genome_annotation_files/ncrna_Neiro/interproscan_less100aa_24082020/codingless100aa.csv")

# %% [code]
%%bash
wc -l /hydra/sexual_genome_annotation_files/ncrna_Neiro/interproscan_less100aa_24082020/codingless100aa.csv

# %% [code]
import pandas as pd
interpro_less100aa_df = pd.read_csv("/hydra/sexual_genome_annotation_files/ncrna_Neiro/interproscan_less100aa_24082020/aa100shorter_merged_ip.fa.pep.tsv", sep="\t",  header=None)

# %% [code]
interpro_less100aa_genes = []
for i in range(0, len(interpro_less100aa_df)):
    interpro_less100aa_genes.append(interpro_less100aa_df.iloc[i,0].rpartition(".")[0])
interpro_less100aa_df["gene"] = interpro_less100aa_genes
interpro_less100aa_genes = pd.Categorical(interpro_less100aa_genes).categories

# %% [code]
len(interpro_less100aa_genes)

# %% [code]
interpro_less100aa_genes = interpro_less100aa_genes[~interpro_less100aa_genes.isin(interpro_more100aa_genes)]

# %% [code]
len(interpro_less100aa_genes)

# %% [markdown]
In total, 3841 transcripts of the 11252 had an interpro hit and were classified as coding, and were not present in the longer sequences already.

# %% [markdown]
GO terms were assigned to the new coding sequences shorter than 100 amino acids:

# %% [code]
interpro_less100aa_GO_draft = interpro_less100aa_df[interpro_less100aa_df["gene"].isin(ncrna_list.iloc[:,0].to_list())]

# %% [code]
interpro_less100aa_GO = interpro_less100aa_GO_draft[interpro_less100aa_GO_draft.iloc[:,13].notnull()]

# %% [code]
interpro_less100aa_GO = interpro_less100aa_GO[interpro_less100aa_GO["gene"].isin(interpro_less100aa_genes)]

# %% [code]
interpro_less100aa_GO_genes = []
interpro_less100aa_GO_go = []
for i in range(0, len(interpro_less100aa_GO)):
    gene = interpro_less100aa_GO.iloc[i,0].rpartition(".")[0]
    gene2 = interpro_less100aa_GO.iloc[i,0]
    if gene not in interpro_less100aa_GO_genes:
        interpro_less100aa_GO_genes.append(gene)
        df = interpro_less100aa_GO[interpro_less100aa_GO.iloc[:,0] == gene2]
        gos_final = []
        for j in range(0, len(df)):
            gos = df.iloc[j, 13].split("|")
            for k in gos:
                if k not in gos_final:
                    gos_final.append(k)
        interpro_less100aa_GO_go.append(gos_final)

# %% [code]
f = open("/hydra/sexual_genome_annotation_files/ncrna_Neiro/interproscan_less100aa_24082020/interpro_less100aa.GO.May2021.tab", "a+")
for i in range(0, len(interpro_less100aa_GO_genes)):
    f.write(str(interpro_less100aa_GO_genes[i])+"\t")
    for j in range(0, len(interpro_less100aa_GO_go[i])):
        f.write(str(interpro_less100aa_GO_go[i][j])+", ")
        if j == (len(interpro_less100aa_GO_go[i])-1):
            f.write(str(interpro_less100aa_GO_go[i][j])+"\n")

# %% [code]
%%bash
cd /hydra/sexual_genome_annotation_files/ncrna_Neiro/interproscan_less100aa_24082020/
wc -l interpro_less100aa.GO.May2021.tab

# %% [markdown]
Merging the GO table for all new coding transcripts:

# %% [code]
%%bash
cd /hydra/GO/interpro/
cat /hydra/sexual_genome_annotation_files/ncrna_Neiro/interproscan_more100aa_24082020/interpro_more100aa.GO.May2021.tab /hydra/sexual_genome_annotation_files/ncrna_Neiro/interproscan_less100aa_24082020/interpro_less100aa.GO.May2021.tab > ncrna_new_coding_May2021.GO.tab

# %% [markdown]
Merging the GO table for all coding transcripts:

# %% [code]
%%bash
cd /hydra/GO/interpro/
cat /hydra/sexual_genome_annotation_files/ncrna_Neiro/interproscan_more100aa_24082020/interpro_more100aa.GO.May2021.tab /hydra/sexual_genome_annotation_files/ncrna_Neiro/interproscan_less100aa_24082020/interpro_less100aa.GO.May2021.tab interpro_rink.GO.tab > ncrna_coding_May2021.GO.tab

# %% [code]
%%bash
cd /hydra/GO/interpro/
wc -l ncrna_new_coding_May2021.GO.tab

# %% [markdown]
### 4.4.3 Non-coding transcripts

# %% [markdown]
The list of non-coding transcripts was defined as the complement of the new coding transcripts from the previous section. 

# %% [code]
import pandas as pd
ncrna_list = pd.read_csv("/hydra/sexual_genome_annotation_files/ncrna_Neiro/ncrna_list.csv", header=None)

# %% [code]
noncoding = ncrna_list[~ncrna_list.iloc[:,0].isin(interpro_more100aa_genes)]
noncoding = noncoding[~noncoding.iloc[:,0].isin(interpro_less100aa_genes)]

# %% [code]
coding = ncrna_list[ncrna_list.iloc[:,0].isin(interpro_more100aa_genes)|ncrna_list.iloc[:,0].isin(interpro_less100aa_genes)]

# %% [markdown]
The non-coding transcripts were saved as a csv file.

# %% [code]
noncoding.to_csv("/hydra/sexual_genome_annotation_files/ncrna_Neiro/interproscan_less100aa_24082020/noncoding.csv", index=False, header=None)

# %% [code]
%%bash
wc -l /hydra/sexual_genome_annotation_files/ncrna_Neiro/interproscan_less100aa_24082020/noncoding.csv

# %% [code]
coding.to_csv("/hydra/sexual_genome_annotation_files/ncrna_Neiro/interproscan_less100aa_24082020/coding_new.csv", index=False, header=None)

# %% [code]
%%bash
wc -l /hydra/sexual_genome_annotation_files/ncrna_Neiro/interproscan_less100aa_24082020/coding_new.csv

# %% [markdown]
The non-coding transcripts with the non-codiing transcripts without ORFs:

# %% [code]
%%bash
cd /hydra/sexual_genome_annotation_files/ncrna_Neiro/
cat noncoding10aa_list.csv interproscan_less100aa_24082020/noncoding.csv > noncoding_final_May2021.csv

# %% [code]
%%bash
cd /hydra/sexual_genome_annotation_files/ncrna_Neiro/
grep -f noncoding_final_May2021.csv stringtie_merged_exp.gtf > noncoding_final_May2021.gtf

# %% [code]
%%bash
cd /hydra/sexual_genome_annotation_files/ncrna_Neiro/
grep -f interproscan_less100aa_24082020/coding_new.csv stringtie_merged_exp.gtf > coding_final_May2021.gtf

# %% [code]
%%bash
cd /hydra/sexual_genome_annotation_files/ncrna_Neiro/
wc -l noncoding_final_May2021.gtf

# %% [code]
%%bash
cd /hydra/sexual_genome_annotation_files/ncrna_Neiro/
wc -l coding_final_May2021.gtf

# %% [code]
%%bash
cd /hydra/sexual_genome_annotation_files/ncrna_Neiro/
wc -l noncoding_final_May2021.csv

# %% [markdown]
The final frequencies are:
* All transcripts: 91068
* Identical to Rink: 28624
* Novel coding: 5161
* Novel non-coding: 6191

# %% [markdown]
# FINNISHED
