# Supplementary material for: Identification of putative enhancer-like elements predicts regulatory networks active in planarian adult stem cells
Source: eLife. 2022 Aug 23;11:e79675. doi: 10.7554/eLife.79675 (PMC9522251; doi:10.7554/eLife.79675)
Supplement: Source code 1. [file elife-79675-code1.zip › notebooks/1-4-FACSexpression-R.ipynb]

# %% [markdown]
# 1-4-FACSexpression-R
Jakke Neiro$^1$
1. Aboobaker laboratory, Department of Zoology, University of Oxford

# %% [markdown]
## Contents of notebook
* 1. Introduction
* 2. Sleuth and normalisation factors
    * 2.1 Sleuth
    * 2.2 Transcripts to genes

# %% [markdown]
## Files:
* Input: salmon_bootstrap directories
* Output: sleuth_df.csv, sleuth_gene.csv

# %% [markdown]
# 1. Introduction

# %% [markdown]
The Salmon pseudoalignment output was used to obtain TPM values for transcripts and genes. The TPM values were used in 1-3-FACSexpression 4. Proportional TPM values. 

# %% [markdown]
# 2. Sleuth and normalisation factors

# %% [markdown]
## 2.1 Sleuth

# %% [markdown]
Sleuth and associated packages were uploaded:

# %% [code]
library(wasabi)
library(annotables)
library(tidyverse)
library(sleuth)

# %% [markdown]
Paths to Salmon directories were specified: 

# %% [code]
sf_dirs <- file.path("/hydra/FACS/salmon_bootstrap", 
        c("rna_pearson_x1_na_na_SRR2009674_1.fastq.trimmed.fastq.gz",
          "rna_pearson_x1_na_na_SRR2009675_1.fastq.trimmed.fastq.gz",
          "rna_pearson_x2_na_na_SRR2009676_1.fastq.trimmed.fastq.gz",
          "rna_pearson_x2_na_na_SRR2009677_1.fastq.trimmed.fastq.gz",
          "rna_reddien_x1_na_000h_SRR1302023_1.fastq.trimmed.fastq.gz",
          "rna_reddien_x1_na_000h_SRR1302024_1.fastq.trimmed.fastq.gz",
          "rna_reddien_x2_na_000h_SRR1302025_1.fastq.trimmed.fastq.gz",
          "rna_reddien_x2_na_000h_SRR1302026_1.fastq.trimmed.fastq.gz",
          "rna_sanchez_x1_na_na_SRR2407874_1.fastq.trimmed.fastq.gz",
          "rna_sanchez_x1_na_na_SRR2407875_1.fastq.trimmed.fastq.gz",
          "rna_sanchez_x1_na_na_SRR2407876_1.fastq.trimmed.fastq.gz",
          "rna_sanchez_x1_na_na_SRR2407877_1.fastq.trimmed.fastq.gz",
          "rna_sanchez_xins_na_na_SRR2407878_1.fastq.trimmed.fastq.gz",
          "rna_sanchez_xins_na_na_SRR2407879_1.fastq.trimmed.fastq.gz",
          "rna_sanchez_xins_na_na_SRR2407880_1.fastq.trimmed.fastq.gz", 
          "rna_sanchez_xins_na_na_SRR2407881_1.fastq.trimmed.fastq.gz",
          "oenalx1",
          "oenalx2",
          "oenalxins"))
sf_dirs

# %% [code]
prepare_fish_for_sleuth(sf_dirs)

# %% [code]
length(sf_dirs)

# %% [code]
sf_dirs_samples = c()
for (i in 1:16){
    sf_dirs_samples = c(sf_dirs_samples, strsplit(sf_dirs[i], "_")[[1]][7])
}
sf_dirs_samples = c(sf_dirs_samples, "oenalx1", "oenalx2", "oenalxins")
sf_dirs_samples

# %% [code]
sampletype <- factor(c(c("x1", "x1", "x2", "x2", "x1", "x1", "x2", "x2"), rep("x1", 4), rep("xins", 4), c("x1", "x2", "xins")))
sampletype

# %% [code]
summarydata <- data.frame(sampletype, row.names = sf_dirs_samples)
all(sf_dirs_samples == rownames(summarydata))

# %% [code]
names(sf_dirs) = sf_dirs_samples
sf_dirs

# %% [code]
summarydata$sample <- rownames(summarydata)

# %% [code]
summarydata$path <- sf_dirs

# %% [code]
design <- ~ sampletype

# %% [markdown]
Sleuth was used to process samples: 

# %% [code]
so <- sleuth_prep(summarydata, full_model = design, read_bootstrap_tpm = TRUE, extra_bootstrap_summary = TRUE)

# %% [code]
so2 = sleuth_fit(so)

# %% [markdown]
TPM values were saved: 

# %% [code]
sleuth_matrix = sleuth_to_matrix(so2, "obs_norm", "tpm")
sleuth_df = data.frame(sleuth_matrix)
write.csv(sleuth_df, "../FACS/sleuth_df.csv")

# %% [markdown]
## 2.2 Transcripts to genes

# %% [code]
sleuth_df = read.csv("/hydra/FACS/sleuth_df.csv")

# %% [markdown]
The table contains transcript IDs as rows and sample names as columns:

# %% [code]
head(sleuth_df)

# %% [code]
nrow(sleuth_df)

# %% [code]
gffcmp = read.table("../sexual_genome_annotation_files/ncrna_Neiro/gffcmp.stringtie_merged.gtf.tmap", head=TRUE)

# %% [code]
head(gffcmp)

# %% [markdown]
The transcripts were assigned to genes: 

# %% [code]
sleuth_gene = sleuth_df

# %% [code]
for (i in 1:nrow(sleuth_gene)){
    subset_gene = subset(gffcmp ,gffcmp$qry_id == toString(sleuth_gene$X[i]))
    sleuth_gene[i] = toString(subset_gene$qry_gene_id[1])
}
write.csv(sleuth_gene, "../FACS/sleuth_gene.csv")

# %% [code]
sleuth_gene = read.csv("/hydra/FACS/sleuth_gene.csv")

# %% [markdown]
# FINNISHED
