# Supplementary material for: Identification of putative enhancer-like elements predicts regulatory networks active in planarian adult stem cells
Source: eLife. 2022 Aug 23;11:e79675. doi: 10.7554/eLife.79675 (PMC9522251; doi:10.7554/eLife.79675)
Supplement: Source code 1. [file elife-79675-code1.zip › notebooks/1-6-Genome-annotation-analysis-R.ipynb]

# %% [markdown]
# 1-5-Genome-annotation-analysis-R
Jakke Neiro$^1$
1. Aboobaker laboratory, Department of Zoology, University of Oxford

# %% [markdown]
## Contents of notebook
* 1. Introduction
* 2. Plots of genome annotation
    * 2.1 Categories of transcripts
    * 2.2 Transcript length
    * 2.3 Transcripts and TPM values
* 3. Gene ontology analysis of new coding transcripts
    * 3.1 GO analysis
    * 3.2 GO plots
        * 3.2.1 Biological process
        * 3.2.2 Molecular process
        * 3.2.3 Cellular component
* 4. Homology to Dugesia japonica
* 5. Genome trakcs of isoforms

# %% [markdown]
## Files:
* Input: 
    * gffcmp.stringtie_merged.gtf.tmap
    * noncoding_final_May2021.csv
    * ncrna_list.csv
    * rna_list_tpm.txt
    * ncrna_new_coding_May2021.GO.tab
    * ncrna_coding_May2021.GO.tab

# %% [markdown]
# 1. Introduction

# %% [markdown]
Plots were generated to inspect the transcripts and visualize the GO analysis. 

# %% [markdown]
# 2. Plots of genome annotation

# %% [markdown]
## 2.1 Categories of transcripts

# %% [markdown]
* All Neiro transcriptome: 91068
* Identical: 28624
* Isoforms: 50213
* Novel coding: 5161
* Novel non-coding: 6191

# %% [markdown]
The frequencies and distribution of transcripts was plotted:

# %% [code]
library(ggplot2)
options(repr.plot.width = 7.0, repr.plot.height = 9)
df = data.frame(class=factor(c("SMESG", "Isoforms", "New coding", "New non-coding"), levels=c("SMESG", "Isoforms", "New coding", "New non-coding")), value=c(28624, 50213, 5161, 6191), id = rep(" ", 4))
p = ggplot(df, aes(fill=class, y=value, x = factor(id))) + geom_bar(position="fill", stat="identity")
p = p + theme_void()
p = p + theme(plot.title = element_text(hjust = 0.5), title=element_text(size=25), axis.text.y=element_text(size=30), axis.text.x=element_text(size=25), axis.title=element_text(size=25), legend.title=element_text(size=25), legend.text=element_text(size=30))
p = p + scale_fill_manual(name=" ", values=c("navyblue", "#2B83BA", "orange", "lightyellow"))
#p = p + coord_flip()
p = p + ylab(" ") + xlab(" ") 
#p = p + guides(fill=guide_legend(nrow=4,byrow=TRUE))
p = p + geom_text(aes(label=c("n = 28624"), y=c(0.85)), size = 7, col="white")
p = p + geom_text(aes(label=c("n = 50213"), y=c(0.4)), size = 7, col="white")
p = p + geom_text(aes(label=c("n = 5161"), y=c(0.09)), size = 7, col="black")
p = p + geom_text(aes(label=c("n = 6191"), y=c(0.03)), size = 7, col="black")
p

# %% [code]
library(ggplot2)
options(repr.plot.width = 6.75, repr.plot.height = 9)
df = data.frame(class=factor(c("SMESG", "Isoforms", "New coding", "New non-coding"), levels=c("SMESG", "Isoforms", "New coding", "New non-coding")), value=c(28624, 50213, 4752, 5884), id = rep(" ", 4))
p = ggplot(df, aes(fill=class, y=value, x = factor(id))) + geom_bar(position="fill", stat="identity")
p = p + theme_void()
p = p + theme(plot.title = element_text(hjust = 0.5), title=element_text(size=25), axis.text.y=element_text(size=30), axis.text.x=element_text(size=25), axis.title=element_text(size=25), legend.title=element_text(size=25), legend.text=element_text(size=30))
p = p + scale_fill_manual(name=" ", values=c("navyblue", "#2B83BA", "orange", "lightyellow"))
#p = p + coord_flip()
p = p + ylab(" ") + xlab(" ") 
#p = p + guides(fill=guide_legend(nrow=4,byrow=TRUE))
p = p + geom_text(aes(label=c("n = 28624"), y=c(0.85)), size = 8, col="white")
p = p + geom_text(aes(label=c("n = 50213"), y=c(0.4)), size = 8, col="white")
p = p + geom_text(aes(label=c("n = 4752"), y=c(0.09)), size = 8, col="black")
p = p + geom_text(aes(label=c("n = 5884"), y=c(0.03)), size = 8, col="black")
p

# %% [markdown]
**Fig 1-5-1** *Characterisation of transcripts in the new annotation*

# %% [markdown]
## 2.2 Transcript length

# %% [markdown]
The length of transcripts in different categories was plotted and compared: 

# %% [code]
stringtie = read.table("/hydra/sexual_genome_annotation_files/ncrna_Neiro/gffcmp.stringtie_merged.gtf.tmap", header=1)
noncoding = read.table("/hydra/sexual_genome_annotation_files/ncrna_Neiro/noncoding_final_May2021.csv")
ncrna = read.table("/hydra/sexual_genome_annotation_files/ncrna_Neiro/ncrna_list.csv")
coding = subset(ncrna, !(ncrna %in% noncoding$V1))

# %% [code]
stringtie_1 = subset(stringtie, stringtie$class_code == "=")
stringtie_1$ID = "1"
stringtie_2 = subset(stringtie, stringtie$class_code %in% c('c', 'k', 'm', "n", "j", "e", "o", "y"))
stringtie_2$ID = "2"
stringtie_3 = subset(stringtie, stringtie$qry_id %in% coding$V1)
stringtie_3$ID = "3"
stringtie_4 = subset(stringtie, stringtie$qry_id %in% noncoding$V1)
stringtie_4$ID = "4"
stringtie_ID = rbind(stringtie_1, stringtie_2, stringtie_3, stringtie_4)

# %% [code]
library(ggpubr)
options(repr.plot.width = 12, repr.plot.height = 10)
my_comparisons = list( c("1", "2"), c("3", "4"), c("1", "3"),c("1", "4"))
p = ggplot(stringtie_ID, aes(x=ID, y=len, fill=ID)) +geom_jitter(size=0.3, alpha=0.3) + geom_violin(alpha=0.5)
p = p + theme_minimal()
p = p + theme(plot.title = element_text(hjust = 0.5), title=element_text(size=30), axis.text.y=element_text(size=30), axis.text.x=element_text(size=25), axis.title=element_text(size=35), legend.position="none", legend.title=element_text(), legend.text=element_text(size=25))
p = p + scale_fill_manual(name=" ", values=c("navyblue", "#2B83BA", "orange", "lightyellow"))
p = p + scale_x_discrete(labels=c("SMESG", "Isoforms", "New\ncoding", "New\nnon-coding"))
p = p + xlab("") + ylab("Transcript length (bp)\n")
p = p + scale_y_continuous(trans="log10")+stat_compare_means(label.y = 6.2, label.x=2.2, size=10)+stat_compare_means(comparisons = my_comparisons, size=8)
p

# %% [markdown]
**Fig-1-5-2** *Transcript length (bp) of transcripts in different categories*

# %% [markdown]
## 2.3 Transcripts and TPM values

# %% [markdown]
The TPM values (transcripts per kilobase million) in different categories was plotted and compared: 

# %% [code]
tpm_files = read.table("/hydra/FACS/salmon_bootstrap/rna_list_tpm.txt", stringsAsFactors = FALSE)
file = paste("/hydra/FACS/salmon_bootstrap/", tpm_files$V1[1], "/quant.sf", sep="")
Tpm_df = read.table(file, header=TRUE)[,c(1,4)]

# %% [code]
for (i in 2:nrow(tpm_files)){
    file = paste("/hydra/FACS/salmon_bootstrap/", tpm_files$V1[i], "/quant.sf", sep="")
    tab = read.table(file, header=TRUE)[,4]
    Tpm_df = cbind(Tpm_df, tab)
} 

# %% [code]
write.csv(Tpm_df, "/hydra/FACS/TPM_df.csv")

# %% [code]
Tpm_df = read.csv("/hydra/FACS/TPM_df.csv")

# %% [code]
Tpm_1 = subset(Tpm_df, Tpm_df$Name %in% stringtie_1$qry_id)
Tpm_1$ID = "1"
Tpm_2 = subset(Tpm_df, Tpm_df$Name %in% stringtie_2$qry_id)
Tpm_2$ID = "2"
Tpm_3 = subset(Tpm_df, Tpm_df$Name %in% stringtie_3$qry_id)
Tpm_3$ID = "3"
Tpm_4 = subset(Tpm_df, Tpm_df$Name %in% stringtie_4$qry_id)
Tpm_4$ID = "4"
Tpm_ID = rbind(Tpm_1, Tpm_2, Tpm_3, Tpm_4)

# %% [code]
Tpm_ID$max = apply(Tpm_ID[1:nrow(Tpm_ID), 3:(ncol(Tpm_ID)-1)], 1, max)
#Tpm_ID$mean = apply(Tpm_ID[1:nrow(Tpm_ID), 3:(ncol(Tpm_ID)-2)], 1, mean)

# %% [code]
#write.csv(Tpm_df, "/hydra/FACS/TPM_df_max.csv")

# %% [code]
#Tpm_df = read.csv("/hydra/FACS/TPM_df_max.csv")

# %% [code]
library(ggpubr)
options(repr.plot.width = 12, repr.plot.height = 10)
my_comparisons = list( c("1", "2"), c("3", "4"), c("1", "3"),c("1", "4"))
p = ggplot(Tpm_ID, aes(x=ID, y=max, fill=ID)) +geom_jitter(size=0.3, alpha=0.3) + geom_violin(alpha=0.5)
p = p + theme_minimal()
p = p + theme(plot.title = element_text(hjust = 0.5), title=element_text(size=30), axis.text.y=element_text(size=30), axis.text.x=element_text(size=25), axis.title=element_text(size=35), legend.position="none", legend.title=element_text(), legend.text=element_text(size=25))
p = p + scale_fill_manual(name=" ", values=c("navyblue", "#2B83BA", "orange", "lightyellow"))
p = p + scale_x_discrete(labels=c("SMESG", "Isoforms", "New\ncoding", "New\nnon-coding"))
p = p + xlab("") + ylab("Maximal TPM\n")
p = p + scale_y_continuous(trans="log10")+stat_compare_means(label.y = 10.2, label.x=2.2, size=10)+stat_compare_means(comparisons = my_comparisons, size=8)
p

# %% [markdown]
**Fig-1-3-3** *Maximal TPM for transcripts in different categories*

# %% [code]
FACS_prop = read.csv("/drives/raid/AboobakerLab/jakke/FACS/FACS_prop.csv")

# %% [code]
nrow(FACS_prop)

# %% [code]
Genes

# %% [markdown]
* Ubiquitous: 4102
* X1: 4376
* X1 and X2: 2992
* X1 and Xins: 1251
* X2: 5284
* X2 and Xins: 2054
* Xins: 7944

# %% [code]
df = data.frame(ID = c("X1", "X2", "Xins", "X1 and X2", "X1 and Xins", "X2 and Xins", "Ubiquitous"), value=c(4376, 5284, 7944, 2992, 1251, 2054, 4102), lab = rep(" ", 7))
library(ggplot2)
options(repr.plot.width = 6.0, repr.plot.height = 9)

p = ggplot(df, aes(fill=ID, y=value, x = factor(lab))) + geom_bar(position="fill", stat="identity")
p = p + theme_void()
p = p + theme(plot.title = element_text(hjust = 0.5), title=element_text(size=25), axis.text.y=element_text(size=30), axis.text.x=element_text(size=25), axis.title=element_text(size=25), legend.title=element_text(size=25), legend.text=element_text(size=30))
p = p + scale_fill_manual(name=" ", values=c("grey", "navyblue", "royalblue", "lightblue", "orange", "lightgoldenrod1", "red4"))
p = p + ylab(" ") + xlab(" ") 
p = p + geom_text(aes(label=c("n = 4102"), y=c(0.93)), size = 7, col="white")
p = p + geom_text(aes(label=c("n = 4376"), y=c(0.78)), size = 7, col="white")
p = p + geom_text(aes(label=c("n = 2992"), y=c(0.65)), size = 7, col="white")
p = p + geom_text(aes(label=c("n = 1251"), y=c(0.57)), size = 7, col="white")
p = p + geom_text(aes(label=c("n = 5284"), y=c(0.46)), size = 7, col="white")
p = p + geom_text(aes(label=c("n = 2054"), y=c(0.31)), size = 7, col="black")
p = p + geom_text(aes(label=c("n = 7944"), y=c(0.15)), size = 7, col="white")
p

# %% [markdown]
**Fig-1-3-4** *Distribution of enrichment categories*

# %% [code]
remotes::install_version("ggplot2", version = "3.3.2", repos = "http://cran.us.r-project.org")

# %% [code]
install.packages("ggtern")

# %% [code]
library(ggplot2)
library(ggtern)

# %% [code]
FACS_prop = read.csv("/hydra/FACS/FACS_prop.csv")

# %% [code]
for (i in 1:nrow(FACS_prop)){
    prop1 <- FACS_prop$X1.prop[i]
    prop2 <- FACS_prop$X2.prop[i]
    prop3 <- FACS_prop$Xins.prop[i] 
    if (is.na(prop1) == TRUE){
        prop1 = 0
    }
    if (is.na(prop2) == TRUE){
        prop2 = 0
    }
    if (is.na(prop3) == TRUE){
        prop3 = 0
    }
    if (prop1 < 0.001){
        prop1 = 0.001
    }
    if (prop2 < 0.001){
        prop2 = 0.001
    }
    if (prop3 < 0.001){
        prop3 = 0.001
    }
    p1 <- 0.01*(prop1*log(prop1))
    p2 <- 0.01*(prop2*log(prop2))
    p3 <- 0.01*(prop3*log(prop3))
    
    FACS_prop$IC[i] <- p1+p2+p3
}

# %% [code]
options(repr.plot.width = 10, repr.plot.height = 10)
plot <- ggtern(data=FACS_prop, aes(X1.prop,X2.prop,Xins.prop, color=IC))
plot <- plot + stat_density_tern(geom='polygon', n = 100, aes(fill  = ..level..), bdl=0.01)
plot <- plot + scale_fill_gradient(name="Density", low = "lightgrey",high = "orange")
plot <- plot + geom_point(size=0.0001, alpha=0.5)
plot <- plot + scale_size(name="Information\ncontent", range = c(0, 2.5))
plot <- plot + Tlab("X2") + Llab("X1") + Rlab("Xins")
plot <- plot + theme(plot.title = element_text(hjust = 0.5), title=element_text(size=25), axis.text=element_text(size=18), axis.title=element_text(size=20,face="bold"), legend.title=element_text(size=18), legend.text=element_text(size=18))
plot <- plot + theme_showarrows()
#plot <- plot + geom_Rline(Rintercept=0.5, colour="red4") + geom_Lline(Lintercept=0.5, colour="red4") + geom_Tline(Tintercept=0.5, colour="red4")
#plot <- plot + geom_Rline(Rintercept=0, colour="black") + geom_Lline(Lintercept=0.0, colour="black") + geom_Tline(Tintercept=0.0, colour="black")
plot <- plot + scale_color_gradient(name="Information\ncontent", low="black", high="red")
#plot <- plot + ggtitle("Ternary plot of FACS expression of \n potential transcription factors")
plot

# %% [code]
options(repr.plot.width = 10, repr.plot.height = 10)
plot <- ggtern(data=FACS_prop, aes(X1.prop,X2.prop,Xins.prop, color=IC))
#plot <- plot + stat_density_tern(geom='polygon', n = 100, aes(fill  = ..level..), bdl=0.01)
#plot <- plot + scale_fill_gradient(name="Density", low = "lightgrey",high = "orange")
plot <- plot + geom_point(size=0.1, alpha=0.5)
plot <- plot + scale_size(name="Information\ncontent", range = c(0, 2.5))
plot <- plot + Tlab("X2") + Llab("X1") + Rlab("Xins")
plot <- plot + theme(plot.title = element_text(hjust = 0.5), title=element_text(size=25), axis.text=element_text(size=18), axis.title=element_text(size=20,face="bold"), legend.title=element_text(size=18), legend.text=element_text(size=18))
plot <- plot + theme_showarrows()
#plot <- plot + geom_Rline(Rintercept=0.5, colour="red4") + geom_Lline(Lintercept=0.5, colour="red4") + geom_Tline(Tintercept=0.5, colour="red4")
#plot <- plot + geom_Rline(Rintercept=0, colour="black") + geom_Lline(Lintercept=0.0, colour="black") + geom_Tline(Tintercept=0.0, colour="black")
plot <- plot + scale_color_gradient(name="Information\ncontent", low="black", high="red")
#plot <- plot + ggtitle("Ternary plot of FACS expression of \n potential transcription factors")
plot

# %% [code]
options(repr.plot.width = 10, repr.plot.height = 10)
plot <- ggtern(data=FACS_prop, aes(X1.prop,X2.prop,Xins.prop, color=IC))
plot <- plot + stat_density_tern(geom='polygon', n = 100, aes(fill  = ..level..), bdl=0.01)
plot <- plot + scale_fill_gradient(name="Density", low = "lightgrey",high = "orange")
#plot <- plot + geom_point(size=0.1, alpha=0.5)
plot <- plot + scale_size(name="Information\ncontent", range = c(0, 2.5))
plot <- plot + Tlab("X2") + Llab("X1") + Rlab("Xins")
plot <- plot + theme(plot.title = element_text(hjust = 0.5), title=element_text(size=25), axis.text=element_text(size=18), axis.title=element_text(size=20,face="bold"), legend.title=element_text(size=18), legend.text=element_text(size=18))
plot <- plot + theme_showarrows()
#plot <- plot + geom_Rline(Rintercept=0.5, colour="red4") + geom_Lline(Lintercept=0.5, colour="red4") + geom_Tline(Tintercept=0.5, colour="red4")
#plot <- plot + geom_Rline(Rintercept=0, colour="black") + geom_Lline(Lintercept=0.0, colour="black") + geom_Tline(Tintercept=0.0, colour="black")
plot <- plot + scale_color_gradient(name="Information\ncontent", low="black", high="red")
#plot <- plot + ggtitle("Ternary plot of FACS expression of \n potential transcription factors")
plot

# %% [markdown]
## 2.4 Transcripts per gene

# %% [code]
counts = read.csv("/hydra/sexual_genome_annotation_files/ncrna_Neiro/genetranscriptcounts.csv")

# %% [code]
library(ggplot2)
options(repr.plot.width = 7.0, repr.plot.height = 7.0)
p = ggplot(counts, aes(x=Counts))+geom_histogram(col="darkblue", fill="darkblue", alpha = 0.5, bins=50)+theme_minimal()+ylim(0, 5000)+xlim(0,50)
p = p + theme(plot.title = element_text(hjust = 0.5), title=element_text(size=25), axis.text.y=element_text(size=25), axis.text.x=element_text(size=25), axis.title=element_text(size=25), legend.position="none", legend.title=element_text(), legend.text=element_text(size=25))
p = p + xlab("\nTranscripts/gene")+ylab("Frequency\n")
p

# %% [markdown]
# 3. Gene ontology analysis of new coding transcripts

# %% [markdown]
## 3.1 GO analysis

# %% [markdown]
A GO analysis was performed to compare the GOs of new transcripts to the GOs of old transcripts.

# %% [code]
library(topGO)

# %% [code]
new.GO = read.csv("/drives/raid/AboobakerLab/jakke/GO/interpro/ncrna_new_coding_May2021.GO.tab", sep="\t", header=FALSE)
all.GO = read.csv("/drives/raid/AboobakerLab/jakke/GO/interpro/ncrna_coding_May2021.GO.tab", sep="\t", header=FALSE)

# %% [code]
nrow(new.GO)
nrow(all.GO)

# %% [code]
geneID2GO = readMappings(file="/drives/raid/AboobakerLab/jakke/GO/interpro/ncrna_coding_May2021.GO.tab")
gene_all_names = names(geneID2GO)

# %% [code]
gene_ncrna_map = readMappings(file="/drives/raid/AboobakerLab/jakke/GO/interpro/ncrna_new_coding_May2021.GO.tab")
gene_ncrna_names = names(gene_ncrna_map)

# %% [code]
geneList = as.factor(as.integer(gene_all_names %in% gene_ncrna_names))
names(geneList) <- gene_all_names
str(geneList)

# %% [markdown]
The GO analysis for biological processes was performed: 

# %% [code]
BP_GOdata <- new("topGOdata", description = "Simple session", ontology = "BP",
 allGenes = geneList, annot = annFUN.gene2GO,  gene2GO = geneID2GO)
resultFisher <- runTest(BP_GOdata, algorithm = "classic", statistic = "fisher")
Res_BP <- GenTable(BP_GOdata, classicFisher = resultFisher, ranksOf = "classicFisher", topNodes = 10)
Res_BP

# %% [markdown]
The GO analysis for cellular components was performed: 

# %% [code]
CC_GOdata <- new("topGOdata", description = "Simple session", ontology = "CC",
 allGenes = geneList, annot = annFUN.gene2GO,  gene2GO = geneID2GO)
resultFisher <- runTest(CC_GOdata, algorithm = "classic", statistic = "fisher")
Res_CC <- GenTable(CC_GOdata, classicFisher = resultFisher, ranksOf = "classicFisher", topNodes = 10)
Res_CC

# %% [markdown]
The GO analysis of molecular processes was performed:

# %% [code]
MP_GOdata <- new("topGOdata", description = "Simple session", ontology = "MF",
 allGenes = geneList, annot = annFUN.gene2GO,  gene2GO = geneID2GO)
resultFisher <- runTest(MP_GOdata, algorithm = "classic", statistic = "fisher")
Res_MP <- GenTable(MP_GOdata, classicFisher = resultFisher, ranksOf = "classicFisher", topNodes = 10)
Res_MP

# %% [markdown]
## 3.2 GO plots

# %% [markdown]
### 3.2.1 Biological process

# %% [code]
Res_BP$classicFisher
y=as.numeric(Res_BP$classicFisher)
#y[1:3] = 1e-30
y = -log10(y)
number = Res_BP$Significant

# %% [code]
Res_BP$Term[6] = 'regulation of macromolecule\nmetabolic process'
Res_BP$Term[10] = 'regulation of nitrogen compound\nmetabolic process'

# %% [code]
Res_BP

# %% [code]
# Libraries
library(ggplot2)
options(repr.plot.width = 10, repr.plot.height = 10)
# Create data
data <- data.frame(
    x=Res_BP$Term, 
    y=y,
    number=number
)

# Horizontal version
p = ggplot(data, aes(x=x, y=y))
p = p + geom_point( color="navyblue", size=number*0.3) + theme_minimal() + coord_flip()
p = p + theme(plot.title = element_text(hjust = 0.5), title=element_text(size=25), axis.text.y=element_text(size=22), axis.text.x=element_text(size=25), axis.title=element_text(size=25), legend.title=element_text(size=30), legend.text=element_text(size=30))
p = p + xlab(" ") + ylab("\n-log10(p)")
p = p + ggtitle("Biological process")+ylim(4,11)
p = p + geom_text(aes(label=c("44"), y=6, x=10), size = 9, col="black")
p = p + geom_text(aes(label=c("39"), y=6, x=9), size = 9, col="black")
p = p + geom_text(aes(label=c("41"), y=6, x=8), size = 9, col="black")
p = p + geom_text(aes(label=c("41"), y=6, x=7), size = 9, col="black")
p = p + geom_text(aes(label=c("20"), y=8, x=6), size = 9, col="black")
p = p + geom_text(aes(label=c("22"), y=6, x=1), size = 9, col="black")
p = p + geom_text(aes(label=c("8"), y=10, x=5), size = 9, col="black")
p = p + geom_text(aes(label=c("8"), y=10, x=4), size = 9, col="black")
p = p + geom_text(aes(label=c("8"), y=10, x=3), size = 9, col="black")
p = p + geom_text(aes(label=c("8"), y=10, x=2), size = 9, col="black")
p

# %% [markdown]
**Fig-1-3-5** *GO analysis for biological processes.* 

# %% [markdown]
### 3.2.2 Molecular process

# %% [code]
Res_MP$classicFisher
y=as.numeric(Res_MP$classicFisher)
#y[1:5] = 1e-30
y = -log10(y)
number = Res_MP$Significant

# %% [code]
Res_MP$Term

# %% [code]
Res_MP$Term[1] = 'oxidoreductase activity'
Res_MP$Term[2] = 'monooxygenase activity'
Res_MP$Term[3] = "ATP transmembrane\ntransporter activity"
Res_MP$Term[4] = "carbohydrate derivative\ntransmembrane transport"
Res_MP$Term[5] = "adenine nucleotide\ntransmembrane transport"
Res_MP$Term[6] = "purine ribonucleotide\ntransmembrane transport"
Res_MP$Term[7] = "nucleotide transmembrane\ntransporter activity"
Res_MP$Term[8] = "purine nucleotide\ntransmembrane transport"
Res_MP$Term[9] = "organophosphate ester\ntransmembrane transport"
Res_MP$Term[10] = "nucleobase-containing compound\ntransmembrane transport"

# %% [code]
Res_MP

# %% [code]
# Libraries
library(ggplot2)
options(repr.plot.width = 10, repr.plot.height = 10)
# Create data
data <- data.frame(
    x=Res_MP$Term, 
    y=y,
    number=number
)

# Horizontal version
p = ggplot(data, aes(x=x, y=y))
p = p + geom_point(color="navyblue", size=number) + theme_minimal() + coord_flip()
p = p + theme(plot.title = element_text(hjust = 0.5), title=element_text(size=25), axis.text.y=element_text(size=22), axis.text.x=element_text(size=25), axis.title=element_text(size=25), legend.title=element_text(size=30), legend.text=element_text(size=30))
p = p + xlab(" ") + ylab("\n-log10(p)")
p = p + ggtitle("Molecular function")+ylim(9,17)
p = p + geom_text(aes(label=c("9"), y=11, x=10), size = 9, col="black")
p = p + geom_text(aes(label=c("9"), y=11, x=9), size = 9, col="black")
p = p + geom_text(aes(label=c("15"), y=16.5, x=8), size = 9, col="black")
p = p + geom_text(aes(label=c("9"), y=11, x=7), size = 9, col="black")
p = p + geom_text(aes(label=c("9"), y=11, x=6), size = 9, col="black")
p = p + geom_text(aes(label=c("13"), y=11, x=5), size = 9, col="black")
p = p + geom_text(aes(label=c("15"), y=13, x=4), size = 9, col="black")
p = p + geom_text(aes(label=c("13"), y=11.5, x=3), size = 9, col="black")
p = p + geom_text(aes(label=c("9"), y=12, x=2), size = 9, col="black")
p = p + geom_text(aes(label=c("9"), y=11, x=1), size = 9, col="black")
p

# %% [markdown]
**Fig-1-3-6** *GO analysis for molecular function*

# %% [markdown]
### 3.2.3 Cellular component

# %% [code]
Res_CC$classicFisher
y=as.numeric(Res_CC$classicFisher)
#y[1] = 1e-30
y = -log10(y)
number = Res_CC$Significant

# %% [code]
Res_CC$Term

# %% [code]
Res_CC$Term[5] = "inner mitochondrial\nmembrane protein complex"

# %% [code]
Res_CC

# %% [code]
# Libraries
library(ggplot2)
options(repr.plot.width = 10, repr.plot.height = 10)
# Create data
data <- data.frame(
    x=Res_CC$Term, 
    y=y,
    number=number
)

# Horizontal version
p = ggplot(data, aes(x=x, y=y))
p = p + geom_point(color="navyblue", size=number) + theme_minimal() + coord_flip()
p = p + theme(plot.title = element_text(hjust = 0.5), title=element_text(size=25), axis.text.y=element_text(size=22), axis.text.x=element_text(size=25), axis.title=element_text(size=25), legend.title=element_text(size=30), legend.text=element_text(size=30))
p = p + xlab(" ") + ylab("\n-log10(p)")
p = p + ggtitle("Cellular component")+ylim(1,6)
p = p + geom_text(aes(label=c("10"), y=6, x=10), size = 9, col="black")
p = p + geom_text(aes(label=c("12"), y=4, x=9), size = 9, col="black")
p = p + geom_text(aes(label=c("15"), y=5, x=8), size = 9, col="black")
p = p + geom_text(aes(label=c("9"), y=5, x=7), size = 9, col="black")
p = p + geom_text(aes(label=c("10"), y=4, x=6), size = 9, col="black")
p = p + geom_text(aes(label=c("10"), y=5.5, x=5), size = 9, col="black")
p = p + geom_text(aes(label=c("12"), y=5.1, x=4), size = 9, col="black")
p = p + geom_text(aes(label=c("8"), y=5, x=3), size = 9, col="black")
p = p + geom_text(aes(label=c("11"), y=4.1, x=2), size = 9, col="black")
p = p + geom_text(aes(label=c("4"), y=4.8, x=1), size = 9, col="black")
p

# %% [markdown]
**Fig-1-3-7** *GO analysis for cellular components*

# %% [markdown]
# 4. Homology to humans and $Dugesia japonica$

# %% [code]
library(ggplot2)
options(repr.plot.width = 14.0, repr.plot.height = 4)
df = data.frame(class=factor(c("Smed", "Smed&Djap", "Smed&Djap&Human"), levels=c("Smed", "Smed&Djap", "Smed&Djap&Human")), value=c(2192, 439, 490, 3598, 666, 27), id = c("Cod", "Cod", "Cod", "Non-cod", "Non-cod", "Non-cod"))
p = ggplot(df, aes(fill=class, y=value, x = factor(id))) + geom_bar(position="fill", stat="identity")
p = p + theme_void()
p = p + theme(plot.title = element_text(hjust = 0.5), title=element_text(size=25), axis.text.y=element_text(size=30), axis.text.x=element_text(size=25), axis.title=element_text(size=25), legend.title=element_text(size=25), legend.text=element_text(size=25))
p = p + scale_fill_manual(name=" ", values=c("navyblue", "grey", "orange"))
p = p + coord_flip()
p = p + ylab(" ") + xlab(" ") 
#p = p + guides(fill=guide_legend(nrow=4,byrow=TRUE))
p = p + geom_text(aes(label=c("n1 = 2192"), y=c(0.63), x=1), size = 6.5, col="white")
p = p + geom_text(aes(label=c("n2 = 439"), y=c(0.23), x=1), size = 6.5, col="white")
p = p + geom_text(aes(label=c("n3 = 490"), y=c(0.07), x=1), size = 6.5, col="white")
p = p + geom_text(aes(label=c("n1 = 3598"), y=c(0.7), x=2), size = 6.5, col="white")
p = p + geom_text(aes(label=c("n2 = 666"), y=c(0.23), x=2), size = 6.5, col="white")
p = p + geom_text(aes(label=c("n3 = 27"), y=c(0.07), x=2), size = 6.5, col="white")
p

# %% [markdown]
# 5. Genome tracks of isoforms

# %% [code]
library(GenomicFeatures)
library(Gviz)
library(rtracklayer)

# %% [code]
txdb = makeTxDbFromGFF("/hydra/FACS/transcripts.fasta.revised.genome.gtf", format = "gtf")

# %% [code]
options(ucscChromosomeNames=FALSE)
txTr <- GeneRegionTrack(txdb, chromosome = "dd_Smes_g4_134", start = 477778-10000,  end = 490000, fill="orange", name="Isoforms", fontsize=10)
gtrack <- GenomeAxisTrack(cex=2)

# %% [code]
options(repr.plot.width = 10, repr.plot.height = 20)
plotTracks(c(gtrack, txTr), transcriptAnnotation = "symbol", cex.group=1.0, from=477778-6000, to=490000, shape = "arrow", featureAnnotation = "id")

# %% [markdown]
# FINNISHED
