# Supplementary material for: Identification of putative enhancer-like elements predicts regulatory networks active in planarian adult stem cells
Source: eLife. 2022 Aug 23;11:e79675. doi: 10.7554/eLife.79675 (PMC9522251; doi:10.7554/eLife.79675)
Supplement: Source code 1. [file elife-79675-code1.zip › notebooks/2-3-Transcription-factors-literature-2010-2014.ipynb]

# %% [markdown]
# 2-3-Transcription-factors-literature-2010-2014

Jakke Neiro$^1$

1. Aboobaker laboratory, Department of Zoology, University of Oxford

# %% [markdown]
## Contents of notebook
* 1. Introduction
* 2. 2010
    * 2.1 The TALE class homeobox gene Smed-prep defines the anterior compartment for head regeneration
    * 2.2 The Zn Finger protein Iguana impacts Hedgehog signaling by promoting ciliogenesis
    * 2.3 A planarian p53 homolog regulates proliferation and self-renewal in adult stem cell lineages
* 3. 2011
    * 3.1 The head-regeneration transcriptome of the planarian Schmidtea mediterranea
    * 3.2 A regulatory program for excretory system regeneration in planarians
    * 3.3 dlx and sp6-9 Control optic cup regeneration in a prototypic eye
    * 3.4 Clonogenic neoblasts are pluripotent adult stem cells that underlie planarian regeneration
* 4. 2012
    * 4.1 Evolutionarily ancient association of the FoxJ1 transcription factor with the motile ciliogenic program
    * 4.2 A molecular wound response program associated with regeneration initiation in planarians
    * 4.3 Genetic regulators of a pluripotent adult stem cell system in planarians identified by RNAi and clonal analysis
    * 4.4 Transcriptome analysis of the planarian eye identifies ovo as a specific regulator of eye regeneration
    * 4.5 Gene expression of pluripotency determinants is conserved between mammalian and planarian stem cells
    * 4.6 An RNAi screen reveals intestinal regulators of branching morphogenesis, differentiation, and stem cell proliferation in planarians
* 5. 2013
    * 5.1 Genome-wide analysis of the bHLH gene family in planarians identifies factors required for adult neurogenesis and neuronal regeneration
    * 5.2 PBX/extradenticle is required to re-establish axial structures and polarity during planarian regeneration
    * 5.3 pbx is required for pole and eye regeneration in planarians
    * 5.4 Transcription factors lhx1/5-1 and pitx are required for the maintenance and regeneration of serotonergic neurons in planarians
    * 5.5 A Pitx transcription factor controls the establishment and maintenance of the serotonergic lineage in planarians
    * 5.6 A sex-specific transcription factor controls male identity in a simultaneous hermaphrodite
* 6. 2014
    * 6.1 A forkhead Transcription Factor Is Wound-Induced at the Planarian Midline and Required for Anterior Pole Regeneration
    * 6.2 Selective amputation of the pharynx identifies a FoxA-dependent regeneration program in planaria
    * 6.3 zic-1 Expression in Planarian neoblasts after injury controls anterior pole regeneration
    * 6.4 Neoblast specialization in regeneration of the planarian Schmidtea mediterranea
    * 6.5 Neoblast specialization in regeneration of the planarian Schmidtea mediterranea
    * 6.6 Single-cell analysis reveals functionally distinct classes within the planarian stem cell compartment.
    * 6.7 COE Loss-of-Function Analysis Reveals a Genetic Program Underlying Maintenance and Regeneration of the Nervous System in Planarians
    * 6.8 egr-4, a target of EGFR signaling, is required for the formation of the brain primordia and head regeneration in planarians

# %% [markdown]
## Files
* Input: fasta files
* Output: ID correspondence csv files

# %% [markdown]
# 1 Introduction

# %% [markdown]
The planarian literature on transcription factors between 2010 and 2014 was reviewed and the correspondence between TFs described in the literature and TFs decribed in this study was established.

# %% [code]
import pandas as pd
gffcmp = pd.read_csv("/hydra/sexual_genome_annotation_files/ncrna_Neiro/gffcmp.stringtie_merged.gtf.tmap", sep="\t")
gene2transcript = gffcmp.iloc[:,[0,3,4]]

# %% [code]
def tf_table(blast_table, reference_name, dataframe):
    transcript_id = []
    gene_id_rink = []
    gene_id_neiro = []
    original_id = []
    original_name = []
    for i in range(len(blast_table)):
        t_id = blast_table.iloc[i,1]
        o_id = blast_table.iloc[i,0]
        transcript_id.append(t_id)
        gene_id_rink.append(gene2transcript[gene2transcript["qry_id"] == t_id].iloc[0,0])
        gene_id_neiro.append(gene2transcript[gene2transcript["qry_id"] == t_id].iloc[0,1])
        original_id.append(o_id.rpartition(".")[0])
        original_name.append(dataframe[dataframe["ID"] == o_id].iloc[0,1])
    source = [reference_name] * len(original_name)
    TF_table = pd.DataFrame({"Transcript.ID": transcript_id, "Rink.ID": gene_id_rink, "Neiro.ID": gene_id_neiro, "Original.ID": original_id, "Original.name": original_name, "Source": source})
    return TF_table

# %% [markdown]
# 2. 2010

# %% [markdown]
## 2.1 The TALE class homeobox gene Smed-prep defines the anterior compartment for head regeneration
Felix, D.A. and Aboobaker, A.A., 2010. The TALE class homeobox gene Smed-prep defines the anterior compartment for head regeneration. PLoS Genet, 6(4), p.e1000915.


# %% [code]
%%bash
cd /hydra/TF_data
grep ">" Felix2010.fa

# %% [code]
Felix2010 = pd.DataFrame({"ID": ["GU290186.1"], "Name": ["Prep"]})

# %% [code]
%%bash
cd /hydra/TF_data/
blastn -db ~/FACS/stringtie_transcripts.fa -query Felix2010.fa -out blast_Felix2010 -outfmt 6

# %% [code]
import pandas as pd
blast_Felix2010 = pd.read_csv("/hydra/TF_data/blast_Felix2010", sep="\t", header=None)
blast_Felix2010.columns = ["Seqid", "qid", "Per", "Len", "Mis", "Gap", "Startq", "Endq", "Starts", "Ends", "E", "Bit"]
blast_Felix2010 = blast_Felix2010.loc[blast_Felix2010.groupby("Seqid")["Bit"].idxmax()]

# %% [code]
TF_table_Felix2010= tf_table(blast_Felix2010, "Felix et al. (2010)", Felix2010)

# %% [code]
TF_table_Felix2010.to_csv("/hydra/TF_data/TF_Felix2010.csv", index=False)

# %% [code]
pd.read_csv("/hydra/TF_data/TF_Felix2010.csv")

# %% [markdown]
## 2.2 The Zn Finger protein Iguana impacts Hedgehog signaling by promoting ciliogenesis
Glazer, A.M., Wilkinson, A.W., Backer, C.B., Lapan, S.W., Gutzman, J.H., Cheeseman, I.M. and Reddien, P.W., 2010. The Zn finger protein Iguana impacts Hedgehog signaling by promoting ciliogenesis. Developmental biology, 337(1), pp.148-156.

The gene iguana was discovered in zebrafish as required for Hedgehog signaling, and encodes a novel Zn finger protein. RNA interference of Smed-iguana in the planarian S. mediterranea caused cilia loss and failure to regenerate new cilia, but did not cause defects similar to those observed in hedgehog(RNAi) animals.

Similar results were obtained following inhibition of a gene encoding a Gli2-like protein, Smed-gli2-1 (Fig. 5A, B). The similar phenotypes caused by RNAi of hedgehog and gli2-1 indicates that tail formation is promoted by a Hedgehog signaling pathway similar to that of other organisms.

* Smed-iguana sequence was obtained using 5’RACE (RLM-RACE, Ambion) and from the NB.10.6h cDNA. The NBE.7.10a RNAi construct was used for RNAi (Reddien et al., 2005). 

# %% [markdown]
## 2.3 A planarian p53 homolog regulates proliferation and self-renewal in adult stem cell lineages
Pearson, B.J. and Alvarado, A.S., 2010. A planarian p53 homolog regulates proliferation and self-renewal in adult stem cell lineages. Development, 137(2), pp.213-221.

# %% [code]
%%bash
cd /hydra/TF_data
grep ">" Pearson2010.fa

# %% [code]
import pandas as pd
Pearson2010 = pd.DataFrame({"ID": ["ACN51391.1"], "Name": ["p53"]})

# %% [code]
%%bash
cd /hydra/TF_data/
tblastn -db /hydra/FACS/stringtie_transcripts.fa -query Pearson2010.fa -out blast_Pearson2010 -outfmt 6

# %% [code]
import pandas as pd
blast_Pearson2010 = pd.read_csv("/hydra/TF_data/blast_Pearson2010", sep="\t", header=None)
blast_Pearson2010.columns = ["Seqid", "qid", "Per", "Len", "Mis", "Gap", "Startq", "Endq", "Starts", "Ends", "E", "Bit"]
blast_Pearson2010 = blast_Pearson2010.loc[blast_Pearson2010.groupby("Seqid")["Bit"].idxmax()]

# %% [code]
TF_table_Pearson2010= tf_table(blast_Pearson2010, "Pearson and Sánchez Alvarado (2010)", Pearson2010)

# %% [code]
TF_table_Pearson2010.to_csv("/hydra/TF_data/TF_Pearson2010.csv", index=False)

# %% [code]
pd.read_csv("/hydra/TF_data/TF_Pearson2010.csv")

# %% [markdown]
# 3. 2011

# %% [markdown]
## 3.1 The head-regeneration transcriptome of the planarian Schmidtea mediterranea
Sandmann, T., Vogg, M.C., Owlarn, S., Boutros, M. and Bartscherer, K., 2011. The head-regeneration transcriptome of the planarian Schmidtea mediterranea. Genome biology, 12(8), pp.1-19.

# %% [code]
%%bash
cd /hydra/TF_data
grep ">" Sandmann2011.fa

# %% [code]
Sandmann2011 = pd.DataFrame({"ID": ["JF720854.1"], "Name": ["runt-like 1"]})

# %% [code]
%%bash
cd /hydra/TF_data/
blastn -db /hydra/FACS/stringtie_transcripts.fa -query Sandmann2011.fa -out blast_Sandmann2011 -outfmt 6

# %% [code]
import pandas as pd
blast_Sandmann2011 = pd.read_csv("/hydra/TF_data/blast_Sandmann2011", sep="\t", header=None)
blast_Sandmann2011.columns = ["Seqid", "qid", "Per", "Len", "Mis", "Gap", "Startq", "Endq", "Starts", "Ends", "E", "Bit"]
blast_Sandmann2011 = blast_Sandmann2011.loc[blast_Sandmann2011.groupby("Seqid")["Bit"].idxmax()]

# %% [code]
TF_table_Sandmann2011= tf_table(blast_Sandmann2011, "Sandmann et al. (2011)", Sandmann2011)

# %% [code]
TF_table_Sandmann2011.to_csv("/hydra/TF_data/TF_Sandmann2011.csv", index=False)

# %% [code]
import pandas as pd
pd.read_csv("/hydra/TF_data/TF_Sandmann2011.csv")

# %% [markdown]
## 3.2 A regulatory program for excretory system regeneration in planarians
Scimone, M.L., Srivastava, M., Bell, G.W. and Reddien, P.W., 2011. A regulatory program for excretory system regeneration in planarians. Development, 138(20), pp.4387-4398.

# %% [code]
%%bash
cd /hydra/TF_data
grep ">" Scimone2011.fa

# %% [code]
Scimone2011 = pd.DataFrame({"ID": ["JN837709.1", "JN837708.1", "JN837710.1", "EG345430.1", "JN837707.1", "JN837701.1"], "Name": ["Six1/2-2", "POU2/3", "hunchback", "Eya", "Sall", "osr"]})

# %% [code]
%%bash
cd /hydra/TF_data/
blastn -db ~/FACS/stringtie_transcripts.fa -query Scimone2011.fa -out blast_Scimone2011 -outfmt 6

# %% [code]
import pandas as pd
blast_Scimone2011 = pd.read_csv("/hydra/TF_data/blast_Scimone2011", sep="\t", header=None)
blast_Scimone2011.columns = ["Seqid", "qid", "Per", "Len", "Mis", "Gap", "Startq", "Endq", "Starts", "Ends", "E", "Bit"]
blast_Scimone2011 = blast_Scimone2011.loc[blast_Scimone2011.groupby("Seqid")["Bit"].idxmax()]

# %% [code]
TF_table_Scimone2011= tf_table(blast_Scimone2011, "Scimone et al. (2011)", Scimone2011)

# %% [code]
TF_table_Scimone2011.to_csv("../TF_data/TF_Scimone2011.csv", index=False)

# %% [code]
import pandas as pd
pd.read_csv("/hydra/TF_data/TF_Scimone2011.csv")

# %% [markdown]
## 3.3 dlx and sp6-9 Control optic cup regeneration in a prototypic eye

Lapan, S.W. and Reddien, P.W., 2011. dlx and sp6-9 Control optic cup regeneration in a prototypic eye. PLoS Genet, 7(8), p.e1002226.

# %% [code]
%%bash
cd /hydra/TF_data
grep ">" Lapan2011.fa

# %% [code]
%%bash
cd ../TF_data/
blastn -db ~/FACS/stringtie_transcripts.fa -query Lapan2011.fa -out blast_Lapan2011 -outfmt 6 -evalue 1.0 -word_size 10

# %% [code]
import pandas as pd
blast_Lapan2011 = pd.read_csv("/hydra/TF_data/blast_Lapan2011", sep="\t", header=None)
blast_Lapan2011.columns = ["Seqid", "qid", "Per", "Len", "Mis", "Gap", "Startq", "Endq", "Starts", "Ends", "E", "Bit"]
blast_Lapan2011 = blast_Lapan2011.loc[blast_Lapan2011.groupby("Seqid")["Bit"].idxmax()]

# %% [code]
transcript_id = []
gene_id_rink = []
gene_id_neiro = []
original_id = []
original_name = []
for i in range(len(blast_Lapan2011)):
    t_id = blast_Lapan2011.iloc[i,1]
    o_id = "NA"
    transcript_id.append(t_id)
    gene_id_rink.append(gene2transcript[gene2transcript["qry_id"] == t_id].iloc[0,0])
    gene_id_neiro.append(gene2transcript[gene2transcript["qry_id"] == t_id].iloc[0,1])
    original_id.append(o_id)
    original_name.append(blast_Lapan2011.iloc[i,0])
source = ["Lapan et al. (2011)"] * len(original_name)

# %% [code]
TF_table_Lapan2011 = pd.DataFrame({"Transcript.ID": transcript_id, "Rink.ID": gene_id_rink, "Neiro.ID": gene_id_neiro, "Original.ID": original_id, "Original.name": original_name, "Source": source})

# %% [code]
TF_table_Lapan2011.to_csv("/hydra/TF_data/TF_Lapan2011.csv", index=False)

# %% [code]
pd.read_csv("/hydra/TF_data/TF_Lapan2011.csv")

# %% [markdown]
## 3.4 Clonogenic neoblasts are pluripotent adult stem cells that underlie planarian regeneration
Wagner, D.E., Wang, I.E. and Reddien, P.W., 2011. Clonogenic neoblasts are pluripotent adult stem cells that underlie planarian regeneration. Science, 332(6031), pp.811-816.

# %% [markdown]
* hnf4
* gata456

# %% [code]
%%bash
cd /hydra/TF_data
grep ">" Wagner2011.fa

# %% [code]
import pandas as pd
Wagner2011 = pd.DataFrame({"ID": ["JF802199.1", "JF802198.1"], "Name": ["hnf4", "gata456"]})

# %% [code]
%%bash
cd /hydra/TF_data/
blastn -db /hydra/FACS/stringtie_transcripts.fa -query Wagner2011.fa -out blast_Wagner2011 -outfmt 6

# %% [code]
import pandas as pd
blast_Wagner2011 = pd.read_csv("/hydra/TF_data/blast_Wagner2011", sep="\t", header=None)
blast_Wagner2011.columns = ["Seqid", "qid", "Per", "Len", "Mis", "Gap", "Startq", "Endq", "Starts", "Ends", "E", "Bit"]
blast_Wagner2011 = blast_Wagner2011.loc[blast_Wagner2011.groupby("Seqid")["Bit"].idxmax()]

# %% [code]
TF_table_Wagner2011 = tf_table(blast_Wagner2011, "Wagner et al. (2011)", Wagner2011)

# %% [code]
TF_table_Wagner2011.to_csv("/hydra/TF_data/TF_Wagner2011.csv", index=False)

# %% [code]
pd.read_csv("/hydra/TF_data/TF_Wagner2011.csv")

# %% [markdown]
# 4. 2012

# %% [markdown]
## 4.1 Evolutionarily ancient association of the FoxJ1 transcription factor with the motile ciliogenic program
Vij, S., Rink, J.C., Ho, H.K., Babu, D., Eitel, M., Narasimhan, V., Tiku, V., Westbrook, J., Schierwater, B. and Roy, S., 2012. Evolutionarily ancient association of the FoxJ1 transcription factor with the motile ciliogenic program. PLoS Genet, 8(11), p.e1003019.

# %% [markdown]
## 4.2 A molecular wound response program associated with regeneration initiation in planarians
Wenemoser, D., Lapan, S.W., Wilkinson, A.W., Bell, G.W. and Reddien, P.W., 2012. A molecular wound response program associated with regeneration initiation in planarians. Genes & development, 26(9), pp.988-1002.

# %% [markdown]
We identified a large set of wound-induced genes during regeneration initiation in planarians. A class of wound-induced genes was activated directly within neoblasts, including the Runx transcription factor-encoding runt-1 gene. runt-1 was required for specifying different cell types during regeneration, promoting heterogeneity in neoblasts near wounds.

Genes that activated within 30 min to 1h and reached maximum expression by 3h were named "W1" genes (wound-induced class 1). Multiple W1 genes are homologous to "immediate early genes" in other organisms, including those encoding transcription factors such as jun-1, fos-1, egr-2, egr-3, egr-4, and egrl1. 

Potential roles of W1 genes include wound closure, apoptosis, pathogen defence, activation of neoblast proliferation, or regulation of W2 gene expression. Many W1 genes failed to display an RNAi phenotype, potentially reflecting redundancy between the many activated genes. RNAi of the W1 gene fos-1 led to impaired regeneration, including cyclopic blastemas and asymmetric tails. 

Some genes were up-regulated in injured but otherwise untreated animals, but not in injured irradiated animals lacking neoblasts, and were classified as "W4" genes. W4 genes include those predicted to encode transcription factors, chromatin remodeling proteins, cell cycle factors, and histone methyltransferases. runt-1, runt-2, and cdc25-1 displayed minimal to no detectable expression prior to injury. 

# %% [markdown]
Numerical gene identifiers, homology gene names, and assigned gene
name acronyms (based on mammalian acronyms) are summarized in Supplemental Table
S7 and sequences were uploaded to GenBank

# %% [code]
%%bash
cd /hydra/TF_data
grep ">" Wenemoser2012.fa

# %% [code]
import pandas as pd
Wenemoser2012 = pd.DataFrame({"ID": ["JF720854.1", "JQ425155.1", "JX010471.1", "JQ425156.1", "JX010470.1", "JX010618.1", "JX010525.1", "JX010630.1", "JN983826.1", "JX010503.1", "KJ934811.1", "JX010474.1"], "Name": ["runt-1", "Jun-1", "Fos-1", "Egr-1", "ap2", "hmx-1", "soxP-5", "six3-1", "otxA", "Pax6A", "Pax6B", "SRF"]})

# %% [code]
%%bash
cd /hydra/TF_data/
blastn -db ~/FACS/stringtie_transcripts.fa -query Wenemoser2012.fa -out blast_Wenemoser2012 -outfmt 6

# %% [code]
import pandas as pd
blast_Wenemoser2012 = pd.read_csv("/hydra/TF_data/blast_Wenemoser2012", sep="\t", header=None)
blast_Wenemoser2012.columns = ["Seqid", "qid", "Per", "Len", "Mis", "Gap", "Startq", "Endq", "Starts", "Ends", "E", "Bit"]
blast_Wenemoser2012 = blast_Wenemoser2012.loc[blast_Wenemoser2012.groupby("Seqid")["Bit"].idxmax()]

# %% [code]
blast_Wenemoser2012

# %% [code]
TF_table_Wenemoser2012 = tf_table(blast_Wenemoser2012, "Wenemoser et al. (2012)", Wenemoser2012)

# %% [code]
TF_table_Wenemoser2012.to_csv("/hydra/TF_data/TF_Wenemoser2012.csv", index=False)

# %% [code]
pd.read_csv("/hydra/TF_data/TF_Wenemoser2012.csv")

# %% [markdown]
## 4.3 Genetic regulators of a pluripotent adult stem cell system in planarians identified by RNAi and clonal analysis
Wagner, D.E., Ho, J.J. and Reddien, P.W., 2012. Genetic regulators of a pluripotent adult stem cell system in planarians identified by RNAi and clonal analysis. Cell stem cell, 10(3), pp.299-311.

We utilized transcriptional profiling to identify planarian genes expressed in adulut proliferating, regenerative cells (neoblasts). We also developed quantitative clonal analysis methods for expansion and differentiation of CNeoblast descendants that, together with RNAi, revealed gene roles in stem cell biology. 

Genetic investigation of planarian stem cell biology, therefore, provides an opportunity to discover gene networks promoting pluripotency, maintenance of pluripotency within adult tissues, and deployment of stem cells for the regeneration of missing cell types.

We performed genome-level microarray studies comparing the expression profiles of untreated animals to animals exposed to a lethal does (6,000 rads) of gamma irradiation. 

The potential role of transcription factors and signaling proteins in planarian stem cell regulation has only received minor attention. We identified seven genes encoding predicted transcription factors expressed in proliferative cells: med-prox-1 (Prospero Homeobox 1), Smed-tcf15 (Transcription Factor 15), Smed-soxP-1, Smed-soxP-2, and Smed-soxP-3 (three genes encoding SRY box containing proteins), Smed-junl-1 (c-jun-like), and Smed-egr-1 (Early Growth Response protein), as well as four genes predicted to encode zinc finger domain-containing proteins, Smed-zfmym-1, Smed-zf207-1, Smed-fhl-1 (a Four and a Half LIM Domain protein), and Smed-zfp-1. 

zmym-1, soxP-1, fhl-1 and zfp-1 had "failed colony expansion" RNAi phenotypes. These data suggest that vasa-1 and zfp-1 function within proliferative cells, prior to significant expression of p53, to promote the process of differentiation. 

We tested whether RNAi phenotypes initially identified by colony analyses would manifest in adult planarians in the absence or irradiation.  Long-term experiments in unirradiated animals revealed that soxP-1(RNAi) animals experience progressive loss of smedwi-1+ cells, resulting in near complete depletion after 41 days of RNAi. Together these data indicate soxP-1 is necessary for long-term maintenance of adult stem cell activity in the absence of irradiation. Notably, SOXP-1 represents the first known transcription factor expressed broadly in the neoblast population and required for its maintenance.

This analysis did not generate strong support for Smed-soxP-1, Smed-soxP-2, or SmedsoxP-3 belonging to any specific Sox families.

RNAi of fhl-1 did not result in decline of cell proliferation, indicating that not all genes required for colony expansion will necessarily display defects during normal homeostasis.

For both zfp-1 and vasa-1(RNAi) animals, successful head regeneration was observed 7 days after amputation, although regenerated tissues subsequently regressed. 

Full-length sequences of genes cloned for this study are deposited in Genbank, accession numbers
JQ425133- JQ425160

# %% [code]
%%bash
cd /hydra/TF_data
grep ">" Wagner2012.fa

# %% [code]
import pandas as pd
Wagner2012 = pd.DataFrame({"ID": ["JQ425146.1", "JQ425147.1", "JQ425148.1", "JQ425149.1", "JQ425150.1", "JQ425151.1", "JQ425152.1", "JQ425153.1", "JQ425154.1", "JQ425156.1"], "Name": ["ZMYM-1", "ZNF207-1", "FHL-1", "PROX-1", "TCF15", "SOXP-1", "SOXP-2", "SOXP-3", "ZFP-1", "EGR-1"]})

# %% [code]
%%bash
cd /hydra/TF_data/
blastn -db /hydra/FACS/stringtie_transcripts.fa -query Wagner2012.fa -out blast_Wagner2012 -outfmt 6

# %% [code]
import pandas as pd
blast_Wagner2012 = pd.read_csv("/hydra/TF_data/blast_Wagner2012", sep="\t", header=None)
blast_Wagner2012.columns = ["Seqid", "qid", "Per", "Len", "Mis", "Gap", "Startq", "Endq", "Starts", "Ends", "E", "Bit"]
blast_Wagner2012 = blast_Wagner2012.loc[blast_Wagner2012.groupby("Seqid")["Bit"].idxmax()]

# %% [code]
TF_table_Wagner2012 = tf_table(blast_Wagner2012, "Wagner et al. (2012)", Wagner2012)

# %% [code]
TF_table_Wagner2012.to_csv("/hydra/TF_data/TF_Wagner2012.csv", index=False)

# %% [code]
pd.read_csv("/hydra/TF_data/TF_Wagner2012.csv")

# %% [markdown]
## 4.4 Transcriptome analysis of the planarian eye identifies ovo as a specific regulator of eye regeneration

Lapan, S.W. and Reddien, P.W., 2012. Transcriptome analysis of the planarian eye identifies ovo as a specific regulator of eye regeneration. Cell reports, 2(2), pp.294-307.

# %% [markdown]
* Here we identified 10 new conserved genes predicted to encode transcription factors with enriched expression in planarian eyes (Figure2B-C)
* soxB, ovo, meis, klf, foxQ2, zfp-2, smad6/7-2, crol, nf-i/a, nkx1. Full names and additional orthology information given in Table S1.
* The most prominently enriched of these was a member of the Ovo family of zinc finger transcription factor-encoding genes (Figure S3). Expression. 
* Other previously known eye-expressed transcription factors, eya, six-1/2, sp6-9, and otxA also have expression in the brain and/or elsewhere in the body (Lapan and Reddien, 2011; Pineada et al. 2000, Umesono et al. 1999)

# %% [code]
import pandas as pd
Lapan2012xls = pd.read_excel("/hydra/TF_data/Lapan2012.xls")

# %% [code]
Lapan2012names = ["soxB", "ovo", "meis", "klf", "foxq2", "zfp-2", "smad6/7-2", "crol", "nf-i/a", "nkx1"]

# %% [code]
Lapan2012 = Lapan2012xls[Lapan2012xls["planarian gene name"].str.contains(Lapan2012names[0], na=False)]
for i in range(1,len(Lapan2012names)):
    df = Lapan2012xls[Lapan2012xls["planarian gene name"].str.contains(Lapan2012names[i], na=False)]
    Lapan2012 = pd.concat([Lapan2012, df])

# %% [code]
len(Lapan2012)

# %% [code]
f = open("/hydra/TF_data/Lapan2012.fa", "a")
for i in range(len(Lapan2012)):
    f.write(">"+Lapan2012.iloc[i,4]+"\n")
    f.write(Lapan2012.iloc[i,11]+"\n")

# %% [code]
%%bash
cd /hydra/TF_data/
head -20  Lapan2012.fa > Lapan2012_2.fa

# %% [code]
%%bash
cd /hydra/TF_data/
blastn -db /hydra/FACS/stringtie_transcripts.fa -query Lapan2012_2.fa -out blast_Lapan2012 -outfmt 6 -evalue 1.0 -word_size 10

# %% [code]
import pandas as pd
blast_Lapan2012 = pd.read_csv("/hydra/TF_data/blast_Lapan2012", sep="\t", header=None)
blast_Lapan2012.columns = ["Seqid", "qid", "Per", "Len", "Mis", "Gap", "Startq", "Endq", "Starts", "Ends", "E", "Bit"]
blast_Lapan2012 = blast_Lapan2012.loc[blast_Lapan2012.groupby("Seqid")["Bit"].idxmax()]

# %% [code]
transcript_id = []
gene_id_rink = []
gene_id_neiro = []
original_id = []
original_name = []
for i in range(len(blast_Lapan2012)):
    t_id = blast_Lapan2012.iloc[i,1]
    o_id = "NA"
    transcript_id.append(t_id)
    gene_id_rink.append(gene2transcript[gene2transcript["qry_id"] == t_id].iloc[0,0])
    gene_id_neiro.append(gene2transcript[gene2transcript["qry_id"] == t_id].iloc[0,1])
    original_id.append(o_id)
    original_name.append(blast_Lapan2012.iloc[i,0])
source = ["Lapan et al. (2012)"] * len(original_name)

# %% [code]
TF_table_Lapan2012 = pd.DataFrame({"Transcript.ID": transcript_id, "Rink.ID": gene_id_rink, "Neiro.ID": gene_id_neiro, "Original.ID": original_id, "Original.name": original_name, "Source": source})

# %% [code]
TF_table_Lapan2012.to_csv("/hydra/TF_data/TF_Lapan2012.csv", index=False)

# %% [code]
pd.read_csv("/hydra/TF_data/TF_Lapan2012.csv")

# %% [markdown]
## 4.5 Gene expression of pluripotency determinants is conserved between mammalian and planarian stem cells
Önal, P., Grün, D., Adamidi, C., Rybak, A., Solana, J., Mastrobuoni, G., Wang, Y., Rahn, H.P., Chen, W., Kempa, S. and Ziebold, U., 2012. Gene expression of pluripotency determinants is conserved between mammalian and planarian stem cells. The EMBO journal, 31(12), pp.2755-2769.

# %% [markdown]
* CUFF.32446.1 Smed-MSX-1
* isotig05838 Smed-DTH-1
* CUFF.114724.1 Smed-BARHL1
* isotig24657 Smed-BARHL2
* isotig25237 Smed-POU1
* isotig23172 Smed-POU2/3
* isotig21311 Smed-POU4-1
* CUFF.259540.1 Smed-POU4-2
* isotig19788 Smed-POU6
* isotig26184 Smed-POU-P1
* CUFF.51041.1 Smed-SOXB-2
* CUFF.244913.1 Smed-SOXB-1
* isotig23570 Smed-SOX-D1
* isotig22872 Smed-SOX-D2
* isotig17583 Smed-soxP-3 
* isotig23820 Smed-soxP-1
* isotig25189 Smed-soxP-2 

# %% [code]
%%bash
cd /hydra/TF_data/
grep ">" Onal2012.fa

# %% [code]
%%bash
cd /hydra/TF_data/
blastn -db /hydra/FACS/stringtie_transcripts.fa -query Onal2012.fa -out blast_Onal2012 -outfmt 6

# %% [code]
import pandas as pd
Onal2012 = pd.DataFrame({"ID": ["be_Smed_v2_CUFF.32446.1", "be_Smed_v2_isotig05838", "be_Smed_v2_CUFF.114724.1", "be_Smed_v2_isotig24657",
                               "be_Smed_v2_isotig25237", "be_Smed_v2_isotig23172", "be_Smed_v2_isotig21311", "be_Smed_v2_CUFF.259540.1", 
                               "be_Smed_v2_isotig19788", "be_Smed_v2_isotig26184", "be_Smed_v2_CUFF.51041.1", "be_Smed_v2_CUFF.244913.1", "be_Smed_v2_isotig23570", "be_Smed_v2_isotig22872", "be_Smed_v2_isotig17583", "be_Smed_v2_isotig23820", "be_Smed_v2_isotig25189"], 
                         "Name": ["Smed-MSX-1", "Smed-DTH-1", "Smed-BARHL1", "Smed-BARHL2", "Smed-POU1", "Smed-POU2/3", "Smed-POU4-1", 
                                 "Smed-POU4-2", "Smed-POU6", "Smed-POU-P1", "Smed-SOXB-2", "Smed-SOXB-1", "Smed-SOX-D1", "Smed-SOX-D2", "Smed-soxP-3", "Smed-soxP-1", "Smed-soxP-2"]})

# %% [code]
import pandas as pd
blast_Onal2012 = pd.read_csv("/hydra/TF_data/blast_Onal2012", sep="\t", header=None)
blast_Onal2012.columns = ["Seqid", "qid", "Per", "Len", "Mis", "Gap", "Startq", "Endq", "Starts", "Ends", "E", "Bit"]
blast_Onal2012 = blast_Onal2012.loc[blast_Onal2012.groupby("Seqid")["Bit"].idxmax()]

# %% [code]
TF_table_Onal2012 = tf_table(blast_Onal2012, "Onal et al. (2012)", Onal2012)

# %% [code]
TF_table_Onal2012.to_csv("/hydra/TF_data/TF_Onal2012.csv", index=False)

# %% [code]
pd.read_csv("/hydra/TF_data/TF_Onal2012.csv")

# %% [markdown]
## 4.6 An RNAi screen reveals intestinal regulators of branching morphogenesis, differentiation, and stem cell proliferation in planarians
Forsthoefel, D.J., James, N.P., Escobar, D.J., Stary, J.M., Vieira, A.P., Waters, F.A. and Newmark, P.A., 2012. An RNAi screen reveals intestinal regulators of branching morphogenesis, differentiation, and stem cell proliferation in planarians. Developmental cell, 23(4), pp.691-704.

# %% [markdown]
* nkx2.2

# %% [markdown]
# 5. 2013

# %% [markdown]
## 5.1 Genome-wide analysis of the bHLH gene family in planarians identifies factors required for adult neurogenesis and neuronal regeneration
Cowles, M.W., Brown, D.D., Nisperos, S.V., Stanley, B.N., Pearson, B.J. and Zayas, R.M., 2013. Genome-wide analysis of the bHLH gene family in planarians identifies factors required for adult neurogenesis and neuronal regeneration. Development, 140(23), pp.4691-4702.

# %% [markdown]
* Idenfitied 44 planarian bHLH homologs
* Patterns of expression in the animal and assessed functions, RNAi
* Homologs of coe, hes (hesl-3), and sim label progenitors in intact planarians. Following amputation we observed an enrichment of coe+ and sim+ at the wound site. 
* WISH: all genes except for neuroD-2
* RNAi: all

# %% [code]
import pandas as pd
Cowles = pd.read_csv("/hydra/TF_data/Cowles.tab", sep="\t", header=None)

# %% [code]
Cowles.iloc[:,1].to_csv("/hydra/TF_data/CowlesAccession.txt", header=None, index=False)

# %% [code]
import pandas as pd
Cowles_Accession = pd.read_csv("/hydra/TF_data/CowlesAccession.txt", sep="\t", header=None)
for i in range(len(Cowles_Accession)):
    Cowles_Accession.iloc[i,0] = Cowles_Accession.iloc[i,0].strip()
Cowles_Accession.iloc[32,0] = "KF487100"
Cowles.iloc[:,1] = Cowles_Accession.iloc[:,0]

# %% [code]
import pandas as pd
blast_Cowles = pd.read_csv("../TF_data/blast_Cowles", sep="\t", header=None)
blast_Cowles.columns = ["Seqid", "qid", "Per", "Len", "Mis", "Gap", "Startq", "Endq", "Starts", "Ends", "E", "Bit"]
blast_Cowles = blast_Cowles.loc[blast_Cowles.groupby("Seqid")["Bit"].idxmax()]

# %% [code]
transcript_id = []
gene_id_rink = []
gene_id_neiro = []
original_id = []
original_name = []
for i in range(len(blast_Cowles)):
    t_id = blast_Cowles.iloc[i,1]
    o_id = blast_Cowles.iloc[i,0].rpartition(".")[0]
    transcript_id.append(t_id)
    gene_id_rink.append(gene2transcript[gene2transcript["qry_id"] == t_id].iloc[0,0])
    gene_id_neiro.append(gene2transcript[gene2transcript["qry_id"] == t_id].iloc[0,1])
    original_id.append(o_id)
    original_name.append(Cowles[Cowles.iloc[:,1] == o_id].iloc[0,0])
source = ["Cowles (2013)"] * len(original_name)

# %% [code]
TF_table_Cowles2013 = pd.DataFrame({"Transcript.ID": transcript_id, "Rink.ID": gene_id_rink, "Neiro.ID": gene_id_neiro, "Original.ID": original_id, "Original.name": original_name, "Source": source})

# %% [code]
TF_table_Cowles2013.to_csv("/hydra/TF_data/TF_Cowles2013.csv", index=False)

# %% [code]
TF_table_Cowles2013 = pd.read_csv("/hydra/TF_data/TF_Cowles2013.csv")

# %% [code]
TF_table_Cowles2013

# %% [markdown]
## 5.2 PBX/extradenticle is required to re-establish axial structures and polarity during planarian regeneration

Blassberg, R.A., Felix, D.A., Tejada-Romero, B. and Aboobaker, A.A., 2013. PBX/extradenticle is required to re-establish axial structures and polarity during planarian regeneration. Development, 140(4), pp.730-739.

# %% [code]
%%bash
cd /hydra/TF_data
grep ">" Blassberg2013.fa

# %% [code]
import pandas as pd
Blassberg2013 = pd.DataFrame({"ID": ["KC353351.1"], "Name": ["Pbx"]})

# %% [code]
%%bash
cd /hydra/TF_data/
blastn -db /hydra/FACS/stringtie_transcripts.fa -query Blassberg2013.fa -out blast_Blassberg2013 -outfmt 6

# %% [code]
import pandas as pd
blast_Blassberg2013 = pd.read_csv("/hydra/TF_data/blast_Blassberg2013", sep="\t", header=None)
blast_Blassberg2013.columns = ["Seqid", "qid", "Per", "Len", "Mis", "Gap", "Startq", "Endq", "Starts", "Ends", "E", "Bit"]
blast_Blassberg2013 = blast_Blassberg2013.loc[blast_Blassberg2013.groupby("Seqid")["Bit"].idxmax()]

# %% [code]
TF_table_Blassberg2013 = tf_table(blast_Blassberg2013, "Blassberg et al. (2013)", Blassberg2013)

# %% [code]
TF_table_Blassberg2013.to_csv("/hydra/TF_data/TF_Blassberg2013.csv", index=False)

# %% [code]
pd.read_csv("/hydra/TF_data/TF_Blassberg2013.csv")

# %% [markdown]
## 5.3 pbx is required for pole and eye regeneration in planarians

Chen, C.C.G., Wang, I.E. and Reddien, P.W., 2013. pbx is required for pole and eye regeneration in planarians. Development, 140(4), pp.719-729.

# %% [code]
%%bash
cd /hydra/TF_data
grep ">" Chen2013.fa

# %% [code]
Chen2013 = pd.DataFrame({"ID": ["NA", "NA"], "Name": ["pbx", "prep"]})

# %% [code]
%%bash
cd /hydra/TF_data/
blastn -db /hydra/FACS/stringtie_transcripts.fa -query Chen2013.fa -out blast_Chen2013 -outfmt 6 -evalue 1.0 -word_size 10

# %% [code]
import pandas as pd
blast_Chen2013 = pd.read_csv("/hydra/TF_data/blast_Chen2013", sep="\t", header=None)
blast_Chen2013.columns = ["Seqid", "qid", "Per", "Len", "Mis", "Gap", "Startq", "Endq", "Starts", "Ends", "E", "Bit"]
blast_Chen2013 = blast_Chen2013.loc[blast_Chen2013.groupby("Seqid")["Bit"].idxmax()]

# %% [code]
transcript_id = []
gene_id_rink = []
gene_id_neiro = []
original_id = []
original_name = []
for i in range(len(blast_Chen2013)):
    t_id = blast_Chen2013.iloc[i,1]
    o_id = "NA"
    transcript_id.append(t_id)
    gene_id_rink.append(gene2transcript[gene2transcript["qry_id"] == t_id].iloc[0,0])
    gene_id_neiro.append(gene2transcript[gene2transcript["qry_id"] == t_id].iloc[0,1])
    original_id.append(o_id)
    original_name.append(blast_Chen2013.iloc[i,0])
source = ["Chen et al. (2013)"] * len(original_name)

# %% [code]
TF_table_Chen2013 = pd.DataFrame({"Transcript.ID": transcript_id, "Rink.ID": gene_id_rink, "Neiro.ID": gene_id_neiro, "Original.ID": original_id, "Original.name": original_name, "Source": source})

# %% [code]
TF_table_Chen2013.to_csv("/hydra/TF_data/TF_Chen2013.csv", index=False)

# %% [code]
pd.read_csv("/hydra/TF_data/TF_Chen2013.csv")

# %% [markdown]
## 5.4 Transcription factors lhx1/5-1 and pitx are required for the maintenance and regeneration of serotonergic neurons in planarians

Currie, K.W. and Pearson, B.J., 2013. Transcription factors lhx1/5-1 and pitx are required for the maintenance and regeneration of serotonergic neurons in planarians. Development, 140(17), pp.3577-3588.

# %% [markdown]
* Smed-lhx1/5-1, Smed-pitx, Smed-tph, Smed-aadc, Smed-vmat, Smed-sert, Smed-kchan, Smed-hmctn, Smed-upps, Smed-asic and Smed-sh3bp2 sequences were deposited in GenBank as accession numbers: KF134112-KF134122.

# %% [code]
%%bash
cd /hydra/TF_data
grep ">" Currie2013.fa

# %% [code]
Currie2013 = pd.DataFrame({"ID": ["KF134112.1", "KF134113.1"], "Name": ["lhx1/5-1", "pitx"]})

# %% [code]
%%bash
cd /hydra/TF_data/
blastn -db /hydra/FACS/stringtie_transcripts.fa -query Currie2013.fa -out blast_Currie2013 -outfmt 6

# %% [code]
import pandas as pd
blast_Currie2013 = pd.read_csv("/hydra/TF_data/blast_Currie2013", sep="\t", header=None)
blast_Currie2013.columns = ["Seqid", "qid", "Per", "Len", "Mis", "Gap", "Startq", "Endq", "Starts", "Ends", "E", "Bit"]
blast_Currie2013 = blast_Currie2013.loc[blast_Currie2013.groupby("Seqid")["Bit"].idxmax()]

# %% [code]
TF_table_Currie2013 = tf_table(blast_Currie2013, "Currie and Pearson (2013)", Currie2013)

# %% [code]
TF_table_Currie2013.to_csv("../TF_data/TF_Currie2013.csv", index=False)

# %% [code]
pd.read_csv("/hydra/TF_data/TF_Currie2013.csv")

# %% [markdown]
## 5.5 A Pitx transcription factor controls the establishment and maintenance of the serotonergic lineage in planarians

März, M., Seebeck, F. and Bartscherer, K., 2013. A Pitx transcription factor controls the establishment and maintenance of the serotonergic lineage in planarians. Development, 140(22), pp.4499-4509.

# %% [code]
%%bash
cd /hydra/TF_data
grep ">" Marz2013.fa

# %% [code]
import pandas as pd
Marz2013 = pd.DataFrame({"ID": ["KC568450.1", "KC568454.1"], "Name": ["Pitx", "islet1"]})

# %% [code]
%%bash
cd /hydra/TF_data/
blastn -db ~/FACS/stringtie_transcripts.fa -query Marz2013.fa -out blast_Marz2013 -outfmt 6

# %% [code]
import pandas as pd
blast_Marz2013 = pd.read_csv("/hydra/TF_data/blast_Marz2013", sep="\t", header=None)
blast_Marz2013.columns = ["Seqid", "qid", "Per", "Len", "Mis", "Gap", "Startq", "Endq", "Starts", "Ends", "E", "Bit"]
blast_Marz2013 = blast_Marz2013.loc[blast_Marz2013.groupby("Seqid")["Bit"].idxmax()]

# %% [code]
TF_table_Marz2013 = tf_table(blast_Marz2013, "Marz et al. (2013)", Marz2013)

# %% [code]
TF_table_Marz2013.to_csv("/hydra/TF_data/TF_Marz2013.csv", index=False)

# %% [code]
pd.read_csv("/hydra/TF_data/TF_Marz2013.csv")

# %% [markdown]
## 5.6 A sex-specific transcription factor controls male identity in a simultaneous hermaphrodite

Chong, T., Collins, J.J., Brubacher, J.L., Zarkower, D. and Newmark, P.A., 2013. A sex-specific transcription factor controls male identity in a simultaneous hermaphrodite. Nature communications, 4(1), pp.1-12.

GenBank/EMBL/DDBJ under accession numbers KC736555 (dmd-1 splice form 1), KC736556 (dmd-1 splice form 2), KC736557 (dmd-1 splice form 3), KC736558 (dmd-1 splice form 4), KC736559 (dmd-2 splice form 1), KC736560 (dmd-2 splice form 2), KC736561 (dmd-3) and KC736562 (dmd-4).

# %% [code]
%%bash
cd /hydra/TF_data
grep ">" Chong2013.fa

# %% [code]
Chong2013 = pd.DataFrame({"ID": ["KC736555.1", "KC736556.1", "KC736557.1", "KC736558.1", "KC736559.1", "KC736560.1", "KC736561.1", "KC736562.1"], "Name": ["Dmd-1 splice form 1", "Dmd-1 splice form 2", "Dmd-1 splice form 3", "Dmd-1 splice form 4", "Dmd-2 splice form 1", "Dmd-2 splice form 2", "Dmd-3", "Dmd-4"]})

# %% [code]
%%bash
cd /hydra/TF_data/
blastn -db /hydra/FACS/stringtie_transcripts.fa -query Chong2013.fa -out blast_Chong2013 -outfmt 6

# %% [code]
import pandas as pd
blast_Chong2013 = pd.read_csv("/hydra/TF_data/blast_Chong2013", sep="\t", header=None)
blast_Chong2013.columns = ["Seqid", "qid", "Per", "Len", "Mis", "Gap", "Startq", "Endq", "Starts", "Ends", "E", "Bit"]
blast_Chong2013 = blast_Chong2013.loc[blast_Chong2013.groupby("Seqid")["Bit"].idxmax()]

# %% [code]
TF_table_Chong2013 = tf_table(blast_Marz2013, "Marz et al. (2013)", Marz2013)

# %% [code]
TF_table_Chong2013.to_csv("/hydra/TF_data/TF_Chong2013.csv", index=False)

# %% [code]
pd.read_csv("/hydra/TF_data/TF_Chong2013.csv")

# %% [markdown]
# 6. 2014

# %% [markdown]
## 6.1 A forkhead Transcription Factor Is Wound-Induced at the Planarian Midline and Required for Anterior Pole Regeneration
Scimone, M.L., Lapan, S.W. and Reddien, P.W., 2014. A forkhead transcription factor is wound-induced at the planarian midline and required for anterior pole regeneration. PLoS Genet, 10(1), p.e1003999.

# %% [markdown]
* foxD

# %% [markdown]
## 6.2 Selective amputation of the pharynx identifies a FoxA-dependent regeneration program in planaria
Adler, C.E., Seidel, C.W., McKinney, S.A. and Alvarado, A.S., 2014. Selective amputation of the pharynx identifies a FoxA-dependent regeneration program in planaria. Elife, 3, p.e02238.

# %% [code]
%%bash
cd /hydra/TF_data
grep ">" Adler2014.fa

# %% [code]
import pandas as pd
Adler2014 = pd.DataFrame({"ID": ["FoxA.1", "FoxA.2"], "Name": ["FoxA", "FoxA"]})

# %% [code]
%%bash
cd /hydra/TF_data/
blastn -db /hydra/FACS/stringtie_transcripts.fa -query Adler2014.fa -out blast_Adler2014 -outfmt 6 -evalue 1.0 -word_size 10

# %% [code]
import pandas as pd
blast_Adler2014 = pd.read_csv("/hydra/TF_data/blast_Adler2014", sep="\t", header=None)
blast_Adler2014.columns = ["Seqid", "qid", "Per", "Len", "Mis", "Gap", "Startq", "Endq", "Starts", "Ends", "E", "Bit"]
blast_Adler2014 = blast_Adler2014.loc[blast_Adler2014.groupby("Seqid")["Bit"].idxmax()]

# %% [code]
TF_table_Adler2014 = tf_table(blast_Adler2014, "Adler et al. (2014)", Adler2014)

# %% [code]
TF_table_Adler2014.to_csv("/hydra/TF_data/TF_Adler2014.csv", index=False)

# %% [code]
pd.read_csv("/hydra/TF_data/TF_Adler2014.csv")

# %% [markdown]
## 6.3 zic-1 Expression in Planarian neoblasts after injury controls anterior pole regeneration
Vásquez-Doorman, C. and Petersen, C.P., 2014. zic-1 Expression in Planarian neoblasts after injury controls anterior pole regeneration. PLoS Genet, 10(7), p.e1004452.

# %% [markdown]
* zic-1: dd_Smed_v4_22585_0_1

# %% [code]
%%bash
cd /hydra/TF_data
grep ">" VasquezDoorman2014.fa

# %% [code]
%%bash
cd /hydra/TF_data/
blastn -db /hydra/FACS/stringtie_transcripts.fa -query VasquezDoorman2014.fa -out blast_VasquezDoorman2014 -outfmt 6

# %% [code]
import pandas as pd
blast_VasquezDoorman2014 = pd.read_csv("/hydra/TF_data/blast_VasquezDoorman2014", sep="\t", header=None)
blast_VasquezDoorman2014.columns = ["Seqid", "qid", "Per", "Len", "Mis", "Gap", "Startq", "Endq", "Starts", "Ends", "E", "Bit"]
blast_VasquezDoorman2014 = blast_VasquezDoorman2014.loc[blast_VasquezDoorman2014.groupby("Seqid")["Bit"].idxmax()]

# %% [code]
VasquezDoorman2014 = pd.DataFrame({"ID": ["dd_Smed_v6_22585_0_1", "dd_Smed_v6_15531_0_1"], "Name": ["zic-1", "zic-2"]})

# %% [code]
TF_table_VasquezDoorman2014 = tf_table(blast_VasquezDoorman2014, "Vásquez-Doorman et al. (2014)", VasquezDoorman2014)

# %% [code]
TF_table_VasquezDoorman2014.to_csv("/hydra/TF_data/TF_VasquezDoorman2014.csv", index=False)

# %% [code]
import pandas as pd
pd.read_csv("/hydra/TF_data/TF_VasquezDoorman2014.csv")

# %% [markdown]
## 6.4 Stem cell-dependent formation of a functional anterior regeneration pole in planarians requires Zic and Forkhead transcription factors

Vogg, M.C., Owlarn, S., Rico, Y.A.P., Xie, J., Suzuki, Y., Gentile, L., Wu, W. and Bartscherer, K., 2014. Stem cell-dependent formation of a functional anterior regeneration pole in planarians requires Zic and Forkhead transcription factors. Developmental Biology, 390(2), pp.136-148.

# %% [code]
import pandas as pd
Vogg2014 = pd.DataFrame({"ID": ["KC577557.1", "KF751216.1"], "Name": ["FoxD", "zicA"]}) 

# %% [code]
%%bash
cd /hydra/TF_data/
blastn -db /hydra/FACS/stringtie_transcripts.fa -query Vogg2014.fa -out blast_Vogg2014 -outfmt 6

# %% [code]
import pandas as pd
blast_Vogg2014 = pd.read_csv("/hydra/TF_data/blast_Vogg2014", sep="\t", header=None)
blast_Vogg2014.columns = ["Seqid", "qid", "Per", "Len", "Mis", "Gap", "Startq", "Endq", "Starts", "Ends", "E", "Bit"]
blast_Vogg2014 = blast_Vogg2014.loc[blast_Vogg2014.groupby("Seqid")["Bit"].idxmax()]

# %% [code]
TF_table_Vogg2014 = tf_table(blast_Vogg2014, "Vogg et al. (2014)", Vogg2014)

# %% [code]
TF_table_Vogg2014.to_csv("/hydra/TF_data/TF_Vogg2014.csv", index=False)

# %% [code]
pd.read_csv("/hydra/TF_data/TF_Vogg2014.csv")

# %% [markdown]
## 6.5 Neoblast specialization in regeneration of the planarian Schmidtea mediterranea
Scimone, M.L., Kravarik, K.M., Lapan, S.W. and Reddien, P.W., 2014. Neoblast specialization in regeneration of the planarian Schmidtea mediterranea. Stem cell reports, 3(2), pp.339-352.

# %% [code]
Scimone2014accession = []
for i in range(799,819):
    Scimone2014accession.append("KJ934"+str(i))

# %% [code]
pd.Series(Scimone2014accession).to_csv("/hydra/TF_data/ScimoneAccession.txt", header=None, index=False)

# %% [code]
%%bash
cd /hydra/TF_data
head -4 Scimone.fa

# %% [code]
%%bash
cd /hydra/TF_data
grep ">" Scimone.fa > Scimone2014header.txt

# %% [code]
Scimone_header = pd.read_csv("/hydra/TF_data/Scimone2014header.txt", header=None)
Scimone_id = []
Scimone_name = []
for i in range(len(Scimone_header)):
    i_id = Scimone_header.iloc[i,0].split(" ")[0].split(">")[1]
    n_id = Scimone_header.iloc[i,0].split(" ")[4]
    Scimone_id.append(i_id)
    Scimone_name.append(n_id)
Scimone = pd.DataFrame({"ID":Scimone_id, "Name": Scimone_name})

# %% [code]
%%bash
cd /hydra/TF_data/
blastn -db /hydra/FACS/stringtie_transcripts.fa -query Scimone.fa -out blast_Scimone -outfmt 6 &

# %% [code]
import pandas as pd
blast_Scimone = pd.read_csv("/hydra/TF_data/blast_Scimone", sep="\t", header=None)
blast_Scimone.columns = ["Seqid", "qid", "Per", "Len", "Mis", "Gap", "Startq", "Endq", "Starts", "Ends", "E", "Bit"]
blast_Scimone = blast_Scimone.loc[blast_Scimone.groupby("Seqid")["Bit"].idxmax()]

# %% [code]
transcript_id = []
gene_id_rink = []
gene_id_neiro = []
original_id = []
original_name = []
for i in range(len(blast_Currie)):
    t_id = blast_Scimone.iloc[i,1]
    o_id = Scimone[Scimone.iloc[:,0] == blast_Scimone.iloc[i,0]].iloc[0,0]
    transcript_id.append(t_id)
    gene_id_rink.append(gene2transcript[gene2transcript["qry_id"] == t_id].iloc[0,0])
    gene_id_neiro.append(gene2transcript[gene2transcript["qry_id"] == t_id].iloc[0,1])
    original_id.append(o_id.rpartition(".")[0])
    original_name.append(Scimone[Scimone.iloc[:,0] == o_id].iloc[0,1])
source = ["Scimone et al. (2014)"] * len(original_name)

# %% [code]
TF_table_Scimone2014 = pd.DataFrame({"Transcript.ID": transcript_id, "Rink.ID": gene_id_rink, "Neiro.ID": gene_id_neiro, "Original.ID": original_id, "Original.name": original_name, "Source": source})

# %% [code]
TF_table_Scimone2014.to_csv("/hydra/TF_data/TF_Scimone2014.csv", index=False)

# %% [code]
import pandas as pd
pd.read_csv("/hydra/TF_data/TF_Scimone2014.csv")

# %% [markdown]
## 6.6 Single-cell analysis reveals functionally distinct classes within the planarian stem cell compartment.
van Wolfswinkel, J.C., Wagner, D.E. and Reddien, P.W., 2014. Single-cell analysis reveals functionally distinct classes within the planarian stem cell compartment. Cell stem cell, 15(3), pp.326-339.

# %% [code]
#%%bash
#cd /hydra/TF_data
#wget https://www.ncbi.nlm.nih.gov/pmc/articles/PMC4171737/bin/NIHMS613504-supplement-04.xls

# %% [code]
Wolfswinkel2014xls = pd.read_excel("/hydra/TF_data/NIHMS613504-supplement-04.xls")

# %% [code]
f = open("/hydra/TF_data/Wolfswinkel2014.fa", "a")
for i in range(len(Wolfswinkel2014xls)):
    f.write(">"+Wolfswinkel2014xls.iloc[i,0]+"\n")
    f.write(Wolfswinkel2014xls.iloc[i,2]+"\n")

# %% [code]
%%bash
cd /hydra/TF_data/
blastn -db /hydra/FACS/stringtie_transcripts.fa -query Wolfswinkel2014.fa -out blast_Wolfswinkel2014 -outfmt 6

# %% [code]
import pandas as pd
blast_Wolfswinkel2014 = pd.read_csv("/hydra/TF_data/blast_Wolfswinkel2014", sep="\t", header=None)
blast_Wolfswinkel2014.columns = ["Seqid", "qid", "Per", "Len", "Mis", "Gap", "Startq", "Endq", "Starts", "Ends", "E", "Bit"]
blast_Wolfswinkel2014 = blast_Wolfswinkel2014.loc[blast_Wolfswinkel2014.groupby("Seqid")["Bit"].idxmax()]

# %% [code]
Wolfswinkel2014

# %% [code]
transcript_id = []
gene_id_rink = []
gene_id_neiro = []
original_id = []
original_name = []
for i in range(len(blast_Wolfswinkel2014)):
    t_id = blast_Wolfswinkel2014.iloc[i,1]
    o_id = Wolfswinkel2014xls[Wolfswinkel2014xls.iloc[:,0] == blast_Wolfswinkel2014.iloc[i,0]].iloc[0,0]
    transcript_id.append(t_id)
    gene_id_rink.append(gene2transcript[gene2transcript["qry_id"] == t_id].iloc[0,0])
    gene_id_neiro.append(gene2transcript[gene2transcript["qry_id"] == t_id].iloc[0,1])
    original_id.append(o_id.rpartition(".")[0])
    original_name.append(Wolfswinkel2014xls[Wolfswinkel2014xls.iloc[:,0] == o_id].iloc[0,0])
source = ["van Wolfswinkel et al. (2014)"] * len(original_name)

# %% [code]
TF_table_Wolfswinkel2014 = pd.DataFrame({"Transcript.ID": transcript_id, "Rink.ID": gene_id_rink, "Neiro.ID": gene_id_neiro, "Original.ID": original_id, "Original.name": original_name, "Source": source})

# %% [code]
TF_table_Wolfswinkel2014.to_csv("/hydra/TF_data/TF_Wolfswinkel2014.csv", index=False)

# %% [code]
TF_table_Wolfswinkel2014.iloc[80:100, :]

# %% [markdown]
## 6.7 COE Loss-of-Function Analysis Reveals a Genetic Program Underlying Maintenance and Regeneration of the Nervous System in Planarians
Cowles, M.W., Omuro, K.C., Stanley, B.N., Quintanilla, C.G. and Zayas, R.M., 2014. COE loss-of-function analysis reveals a genetic program underlying maintenance and regeneration of the nervous system in planarians. PLoS Genet, 10(10), p.e1004746.

# %% [code]
%%bash
cd /hydra/TF_data/
grep ">" Cowles2014.fa

# %% [markdown]
* litaf, nkx2l-1

# %% [code]
import pandas as pd
Cowles2014 = pd.DataFrame({"ID": ["KF487109.1", "DN306897.1", "HO006644.1", "KJ187188.1", "KJ187190.1"], "Name": ["coe", "litaf", "nkx2l-1", "pou4l-1", "tlx"]}) 

# %% [code]
%%bash
cd /hydra/TF_data/
blastn -db /hydra/FACS/stringtie_transcripts.fa -query Cowles2014.fa -out blast_Cowles2014 -outfmt 6

# %% [code]
import pandas as pd
blast_Cowles2014 = pd.read_csv("/hydra/TF_data/blast_Cowles2014", sep="\t", header=None)
blast_Cowles2014.columns = ["Seqid", "qid", "Per", "Len", "Mis", "Gap", "Startq", "Endq", "Starts", "Ends", "E", "Bit"]
blast_Cowles2014 = blast_Cowles2014.loc[blast_Cowles2014.groupby("Seqid")["Bit"].idxmax()]

# %% [code]
TF_table_Cowles2014 = tf_table(blast_Cowles2014, "Cowles et al. (2014)", Cowles2014)

# %% [code]
TF_table_Cowles2014.to_csv("/hydra/TF_data/TF_Cowles2014.csv", index=False)

# %% [code]
pd.read_csv("/hydra/TF_data/TF_Cowles2014.csv")

# %% [markdown]
## 6.8 egr-4, a target of EGFR signaling, is required for the formation of the brain primordia and head regeneration in planarians
Fraguas, S., Barberán, S., Iglesias, M., Rodríguez-Esteban, G. and Cebrià, F., 2014. egr-4, a target of EGFR signaling, is required for the formation of the brain primordia and head regeneration in planarians. Development, 141(9), pp.1835-1847.

# %% [markdown]
Sequence analyses revealed that this gene corresponded to the previously annotated egr-4 (Wenemoser et al., 2012) and phylogenetic analyses confirmed that egr-4 belongs to this gene family (supplementary material Fig. S4).
