# Supplementary material for: Identification of putative enhancer-like elements predicts regulatory networks active in planarian adult stem cells
Source: eLife. 2022 Aug 23;11:e79675. doi: 10.7554/eLife.79675 (PMC9522251; doi:10.7554/eLife.79675)
Supplement: Source code 1. [file elife-79675-code1.zip › notebooks/2-4-Transcription-factors-literature-2015-2021.ipynb]

# %% [markdown]
# 2-4-Transcription-factors-literature-2015-2021
Jakke Neiro$^1$
1. Aboobaker laboratory, Department of Zoology, University of Oxford

# %% [markdown]
## Contents of notebook
* 1. Introduction
* 2. 2015
    * 2.1 A generic and cell-type-specific wound response precedes regeneration in planarians
    * 2.2 A mex3 homolog is required for differentiation during planarian stem cell lineage development
    * 2.3 Egr-5 is a post-mitotic regulator of planarian epidermal differentiation
* 3. 2016
    * 3.1 HOX gene complement and expression in the planarian Schmidtea mediterranea
    * 3.2 Forkhead containing transcription factor Albino controls tetrapyrrole-based body pigmentation in planarian
    * 3.3 A functional genomics screen in planarians reveals regulators of whole-brain regeneration
    * 3.4 Essential role for the planarian intestinal GATA transcription factor in stem cells and regeneration
    * 3.5 NF-YB Regulates Spermatogonial Stem Cell Self-Renewal and Proliferation in the Planarian Schmidtea mediterranea
    * 3.6 In silico lineage tracing through single cell transcriptomics identifies a neural stem cell population in planarians
    * 3.7 omputational discovery and in vivo validation of hnf4 as a regulatory gene in planarian regeneration
* 4. 2017
    * 4.1 Orthogonal muscle fibres have different instructive roles in planarian regeneration
    * 4.2 FOX and ETS family transcription factors regulate the pigment cell lineage in planarians
    * 4.3 Epithelial-mesenchymal transition transcription factors control pluripotent adult stem cell migration in vivo in planarians
    * 4.4 The pioneer factor Smed-gata456-1 is required for gut cell differentiation and maintenance in planarians
    * 4.5 Eye absence does not regulate planarian stem cells during eye regeneration
    * 4.6 Generic wound signals initiate regeneration in missing-tissue contexts
    * 4.7 Planarian epidermal stem cells respond to positional cues to promote cell type diversity
    * 4.8 Antagonistic Self-Organizing Patterning Systems Control Maintenance and Regeneration of the Anteroposterior Axis in Planarians
* 5. 2018
    * 5.1 foxF-1 controls specification of non-body wall muscle and phagocytic cells in planarians
    * 5.2 Prospectively isolated tetraspanin+ neoblasts are adult pluripotent stem cells underlying planaria regeneration
    * 5.3 The planarian TCF/LEF factor Smed-tcf1 is required for the regeneration of dorsal-lateral neuronal subtypes
    * 5.4 Smed-myb-1 Specifies Early Temporal Identity during Planarian Epidermal Differentiation
    * 5.5 SoxB1 Activity Regulates Sensory Neuron Regeneration, Maintenance, and Function in Planarians
    * 5.6 Comparative transcriptomic analyses and single-cell RNA sequencing of the freshwater planarian Schmidtea mediterranea identify major cell types and pathway conservation
    * 5.7 Conservation of epigenetic regulation by the MLL3/4 tumour suppressor in planarian pluripotent stem cells
    * 5.8 Cellular, ultrastructural and molecular analyses of epidermal cell development in the planarian S. mediterranea
    * 5.9 Cell type transcriptome atlas for the planarian Schmidtea mediterranea
    * 5.10 
* 6. 2019
    * 6.1 Neoblast-enriched zinc finger protein FIR1 triggers local proliferation during planarian regeneration
    * 6.2 A small set of conserved genes, including sp5 and Hox, are activated by Wnt signaling in the posterior of planarians and acoels
    * 6.3 Nuclear receptor NR4A is required for patterning at the ends of the planarian anterior-posterior axis
    * 6.4 
* 7. 2020
    * 7.1 Muscle and neuronal guidepost-like cells facilitate planarian visual system regeneration
    * 7.2 Cell-type diversity and regionalized gene expression in the planarian intestine
    * 7.3 
* 8. 2021
    * 8.1 Analysis of Fox genes in Schmidtea mediterranea reveals new families and a conserved role of Smed-foxO in controlling cell death
    * 8.2 Planarian stem cells specify fate yet retain potency during the cell cycle

# %% [markdown]
# Files
* Input: fasta files
* Output: ID correspondence csv files

# %% [markdown]
# 1. Introduction

# %% [markdown]
The planarian literature on transcription factors between 2015 and 2021 was reviewed and the correspondence between TFs described in the literature and TFs decribed in this study was established.

# %% [code]
import pandas as pd
gffcmp = pd.read_csv("/hydra/sexual_genome_annotation_files/ncrna_Neiro/gffcmp.stringtie_merged.gtf.tmap", sep="\t")
gene2transcript = gffcmp.iloc[:,[0,3,4]]

# %% [code]
def tf_table(blast_table, reference_name, dataframe):
    transcript_id = []
    gene_id_rink = []
    gene_id_neiro = []
    original_id = []
    original_name = []
    for i in range(len(blast_table)):
        t_id = blast_table.iloc[i,1]
        o_id = blast_table.iloc[i,0]
        transcript_id.append(t_id)
        gene_id_rink.append(gene2transcript[gene2transcript["qry_id"] == t_id].iloc[0,0])
        gene_id_neiro.append(gene2transcript[gene2transcript["qry_id"] == t_id].iloc[0,1])
        original_id.append(o_id.rpartition(".")[0])
        original_name.append(dataframe[dataframe["ID"] == o_id].iloc[0,1])
    source = [reference_name] * len(original_name)
    TF_table = pd.DataFrame({"Transcript.ID": transcript_id, "Rink.ID": gene_id_rink, "Neiro.ID": gene_id_neiro, "Original.ID": original_id, "Original.name": original_name, "Source": source})
    return TF_table

# %% [markdown]
# 2. 2015

# %% [markdown]
## 2.1 A generic and cell-type-specific wound response precedes regeneration in planarians
Wurtzel, O., Cote, L.E., Poirier, A., Satija, R., Regev, A. and Reddien, P.W., 2015. A generic and cell-type-specific wound response precedes regeneration in planarians. Developmental cell, 35(5), pp.632-645.

# %% [markdown]
* znf91: dd_Smed_v4_7664_0_1
* zfp-1: dd_Smed_v4_8720_0_1
* hnf4: dd_Smed_v4_1694_0_1
* egr-2: dd_Smed_v4_9273_0_1
* klf: dd_Smed_v4_3638_0_1
* mex-3: dd_Smed_v4_6053_0_1
* egr-l1: dd_Smed_v4_7731_0_1
* runt-1: dd_Smed_v4_16222_0_1
* fos-1: dd_Smed_v4_2789_0_1
* egr-4: dd_Smed_v4_9410_0_1

# %% [code]
%%bash
cd /hydra/TF_data
echo "dd_Smed_v6_7664_0_1" > Wurtzel2015.list
echo "dd_Smed_v6_8720_0_1" >> Wurtzel2015.list
echo "dd_Smed_v6_1694_0_1" >> Wurtzel2015.list
echo "dd_Smed_v6_9273_0_1" >> Wurtzel2015.list
echo "dd_Smed_v6_3638_0_1" >> Wurtzel2015.list
echo "dd_Smed_v6_6053_0_1" >> Wurtzel2015.list
echo "dd_Smed_v6_7731_0_1" >> Wurtzel2015.list
echo "dd_Smed_v6_16222_0_1" >> Wurtzel2015.list
echo "dd_Smed_v6_2789_0_1" >> Wurtzel2015.list
echo "dd_Smed_v6_9410_0_1" >> Wurtzel2015.list

# %% [code]
%%bash
cd /hydra/TF_data
seqtk subseq /hydra/sexual_genome_annotation_files/sexual_genome_annotation/dd_Smed_v6.pcf.contigs.fasta Wurtzel2015.list > Wurtzel2015.fa

# %% [code]
%%bash
cd /hydra/TF_data/
blastn -db /hydra/FACS/stringtie_transcripts.fa -query Wurtzel2015.fa -out blast_Wurtzel2015 -outfmt 6 &

# %% [code]
import pandas as pd
blast_Wurtzel2015 = pd.read_csv("/hydra/TF_data/blast_Wurtzel2015", sep="\t", header=None)
blast_Wurtzel2015.columns = ["Seqid", "qid", "Per", "Len", "Mis", "Gap", "Startq", "Endq", "Starts", "Ends", "E", "Bit"]
blast_Wurtzel2015 = blast_Wurtzel2015.loc[blast_Wurtzel2015.groupby("Seqid")["Bit"].idxmax()]

# %% [code]
Wurtzel2015 = pd.DataFrame({"ID": ["dd_Smed_v6_7664_0_1", "dd_Smed_v6_8720_0_1", "dd_Smed_v6_1694_0_1", "dd_Smed_v6_9273_0_1", 
                                   "dd_Smed_v6_3638_0_1", "dd_Smed_v6_6053_0_1", "dd_Smed_v6_7731_0_1", "dd_Smed_v6_16222_0_1", "dd_Smed_v6_2789_0_1", "dd_Smed_v6_9410_0_1"], 
                           "Name": ["znf91", "zfp-1", "hnf4", "egr-2", "klf", "mex3", "egr-l1", "runt-1", "fos-1", "egr-4"]})

# %% [code]
transcript_id = []
gene_id_rink = []
gene_id_neiro = []
original_id = []
original_name = []
for i in range(len(blast_Wurtzel2015)):
    t_id = blast_Wurtzel2015.iloc[i,1]
    o_id = blast_Wurtzel2015.iloc[i,0]
    transcript_id.append(t_id)
    gene_id_rink.append(gene2transcript[gene2transcript["qry_id"] == t_id].iloc[0,0])
    gene_id_neiro.append(gene2transcript[gene2transcript["qry_id"] == t_id].iloc[0,1])
    original_id.append(o_id)
    original_name.append(Wurtzel2015[Wurtzel2015["ID"] == o_id].iloc[0,1])
source = ["Wurtzel et al. (2015)"] * len(original_name)

# %% [code]
TF_table_Wurtzel2015 = pd.DataFrame({"Transcript.ID": transcript_id, "Rink.ID": gene_id_rink, "Neiro.ID": gene_id_neiro, "Original.ID": original_id, "Original.name": original_name, "Source": source})

# %% [code]
TF_table_Wurtzel2015.to_csv("/hydra/TF_data/TF_Wurtzel2015.csv", index=False)

# %% [code]
pd.read_csv("/hydra/TF_data/TF_Wurtzel2015.csv")

# %% [markdown]
## 2.2 A mex3 homolog is required for differentiation during planarian stem cell lineage development
Zhu, S.J., Hallows, S.E., Currie, K.W., Xu, C. and Pearson, B.J., 2015. A mex3 homolog is required for differentiation during planarian stem cell lineage development. Elife, 4, p.e07025.

# %% [markdown]
* egr-1 SmedASXL_008042
* sox9-1 SmedASXL_004704
* egr-4 SmedASXL_019323
* mex3-1 SmedASXL_011384
* myb-1	SmedASXL_005044
* NF-YA	SmedASXL_004386
* OTX2-1 SmedASXL_013104
* runx2 SmedASXL_011806
* ZFHX3 SmedASXL_016786

# %% [code]
%%bash
cd /hydra/TF_data
#wget https://sra-download.ncbi.nlm.nih.gov/traces/wgs03/wgs_aux/GC/ZZ/GCZZ01/GCZZ01.1.fsa_nt.gz
grep "SmedASXL_008042" GCZZ01.1.fsa_nt
grep "SmedASXL_004704" GCZZ01.1.fsa_nt
grep "SmedASXL_019323" GCZZ01.1.fsa_nt
grep "SmedASXL_011384" GCZZ01.1.fsa_nt
grep "SmedASXL_005044" GCZZ01.1.fsa_nt
grep "SmedASXL_004386" GCZZ01.1.fsa_nt
grep "SmedASXL_013104" GCZZ01.1.fsa_nt
grep "SmedASXL_011806" GCZZ01.1.fsa_nt
grep "SmedASXL_016786" GCZZ01.1.fsa_nt

# %% [code]
%%bash
cd /hydra/TF_data
echo "GCZZ01001800.1 TSA: Schmidtea mediterranea SmedASXL_008042 transcribed RNA sequence" > Zhu2015.list
echo "GCZZ01053598.1 TSA: Schmidtea mediterranea SmedASXL_004704 transcribed RNA sequence" >> Zhu2015.list
echo "GCZZ01068894.1 TSA: Schmidtea mediterranea SmedASXL_019323 transcribed RNA sequence" >> Zhu2015.list
echo "GCZZ01055034.1 TSA: Schmidtea mediterranea SmedASXL_011384 transcribed RNA sequence" >> Zhu2015.list
echo "GCZZ01025710.1 TSA: Schmidtea mediterranea SmedASXL_005044 transcribed RNA sequence" >> Zhu2015.list
echo "GCZZ01000613.1 TSA: Schmidtea mediterranea SmedASXL_004386 transcribed RNA sequence" >> Zhu2015.list
echo "GCZZ01025082.1 TSA: Schmidtea mediterranea SmedASXL_013104 transcribed RNA sequence" >> Zhu2015.list
echo "GCZZ01069305.1 TSA: Schmidtea mediterranea SmedASXL_011806 transcribed RNA sequence" >> Zhu2015.list
echo "GCZZ01054037.1 TSA: Schmidtea mediterranea SmedASXL_016786 transcribed RNA sequence" >> Zhu2015.list

# %% [code]
%%bash
cd /hydra/TF_data
seqtk subseq GCZZ01.1.fsa_nt Zhu2015.list > Zhu2015.fa

# %% [code]
%%bash
cd /hydra/TF_data/
blastn -db /hydra/FACS/stringtie_transcripts.fa -query Zhu2015.fa -out blast_Zhu2015 -outfmt 6 &

# %% [code]
Zhu2015 = pd.DataFrame({"ID": ["GCZZ01001800.1", "GCZZ01053598.1", "GCZZ01068894.1", "GCZZ01055034.1", "GCZZ01025710.1", 
                                 "GCZZ01000613.1", "GCZZ01025082.1", "GCZZ01069305.1", "GCZZ01054037.1"], 
                           "Name": ["egr-1", "sox9-1", "egr-4", "mex3-1", "myb-1", "NF-YA", "OTX2-1", "runx2", "ZFHX3"]})

# %% [code]
import pandas as pd
blast_Zhu2015 = pd.read_csv("/hydra/TF_data/blast_Zhu2015", sep="\t", header=None)
blast_Zhu2015.columns = ["Seqid", "qid", "Per", "Len", "Mis", "Gap", "Startq", "Endq", "Starts", "Ends", "E", "Bit"]
blast_Zhu2015 = blast_Zhu2015.loc[blast_Zhu2015.groupby("Seqid")["Bit"].idxmax()]

# %% [code]
TF_table_Zhu2015= tf_table(blast_Zhu2015, "Zhu et al. (2015)", Zhu2015)

# %% [code]
TF_table_Zhu2015.to_csv("/hydra/TF_data/TF_Zhu2015.csv", index=False)

# %% [code]
pd.read_csv("/hydra/TF_data/TF_Zhu2015.csv")

# %% [markdown]
## 2.3 Egr-5 is a post-mitotic regulator of planarian epidermal differentiation
Tu, K.C., Cheng, L.C., Vu, H.T., Lange, J.J., McKinney, S.A., Seidel, C.W. and Alvarado, A.S., 2015. Egr-5 is a post-mitotic regulator of planarian epidermal differentiation. Elife, 4, p.e10501.

# %% [markdown]
# 3. 2016

# %% [markdown]
## 3.1 HOX gene complement and expression in the planarian Schmidtea mediterranea
Currie, K.W., Brown, D.D., Zhu, S., Xu, C., Voisin, V., Bader, G.D. and Pearson, B.J., 2016. HOX gene complement and expression in the planarian Schmidtea mediterranea. EvoDevo, 7(1), pp.1-11.

# %% [code]
%%bash
cd /hydra/TF_data/
ls Currie2016.xlsx

# %% [code]
import pandas as pd
Currie2016xlsx = pd.read_excel("/hydra/TF_data/Currie2016.xlsx")

# %% [code]
Currie = Currie2016xlsx.iloc[:16,:]

# %% [code]
f = open("../TF_data/Currie.fa", "a")
for i in range(len(Currie)):
    f.write(">"+Currie.iloc[i,0]+"\n")
    f.write(Currie.iloc[i,7]+"\n")

# %% [code]
%%bash
cd /hydra/TF_data/
head -2 Currie.fa

# %% [code]
%%bash
cd /hydra/TF_data/
tblastn -db ~/FACS/stringtie_transcripts.fa -query Currie.fa -out blast_Currie -outfmt 6 &

# %% [code]
import pandas as pd
blast_Currie = pd.read_csv("/hydra/TF_data/blast_Currie", sep="\t", header=None)

# %% [code]
blast_Currie.columns = ["Seqid", "qid", "Per", "Len", "Mis", "Gap", "Startq", "Endq", "Starts", "Ends", "E", "Bit"]
blast_Currie = blast_Currie.loc[blast_Currie.groupby("Seqid")["Bit"].idxmax()]

# %% [code]
transcript_id = []
gene_id_rink = []
gene_id_neiro = []
original_id = []
original_name = []
for i in range(len(blast_Currie)):
    t_id = blast_Currie.iloc[i,1]
    o_id = Currie[Currie.iloc[:,0] == blast_Currie.iloc[i,0]].iloc[0,5]
    transcript_id.append(t_id)
    gene_id_rink.append(gene2transcript[gene2transcript["qry_id"] == t_id].iloc[0,0])
    gene_id_neiro.append(gene2transcript[gene2transcript["qry_id"] == t_id].iloc[0,1])
    original_id.append(o_id)
    original_name.append(blast_Currie.iloc[i,0])
source = ["Currie (2016)"] * len(original_name)

# %% [code]
TF_table_Currie2016 = pd.DataFrame({"Transcript.ID": transcript_id, "Rink.ID": gene_id_rink, "Neiro.ID": gene_id_neiro, "Original.ID": original_id, "Original.name": original_name, "Source": source})

# %% [code]
TF_table_Currie2016.to_csv("/hydra/TF_data/TF_Currie2016.csv")

# %% [code]
import pandas as pd
TF_table_Currie2016 = pd.read_csv("/hydra/TF_data/TF_Currie2016.csv")

# %% [code]
TF_table_Currie2016

# %% [markdown]
## 3.2 Forkhead containing transcription factor Albino controls tetrapyrrole-based body pigmentation in planarian
Wang, C., Han, X.S., Li, F.F., Huang, S., Qin, Y.W., Zhao, X.X. and Jing, Q., 2016. Forkhead containing transcription factor Albino controls tetrapyrrole-based body pigmentation in planarian. Cell discovery, 2(1), pp.1-17.

# %% [code]
%%bash
cd /hydra/TF_data
ls Wang2016.xls

# %% [code]
import pandas as pd
Wang2016 = pd.read_excel("/hydra/TF_data/Wang2016.xls", sheet_name=2)
Wang2016 = Wang2016.iloc[0:3,:] 

# %% [code]
Wang2016

# %% [code]
f = open("/hydra/TF_data/Wang2016.fa", "a")
for i in range(len(Wang2016)):
    f.write(">"+Wang2016.iloc[i,0]+"\n")
    f.write(Wang2016.iloc[i,2]+"\n")

# %% [code]
%%bash
cd /hydra/TF_data/
blastn -db /hydra/FACS/stringtie_transcripts.fa -query Wang2016.fa -out blast_Wang2016 -outfmt 6

# %% [code]
import pandas as pd
blast_Wang2016 = pd.read_csv("/hydra/TF_data/blast_Wang2016", sep="\t", header=None)
blast_Wang2016.columns = ["Seqid", "qid", "Per", "Len", "Mis", "Gap", "Startq", "Endq", "Starts", "Ends", "E", "Bit"]
blast_Wang2016 = blast_Wang2016.loc[blast_Wang2016.groupby("Seqid")["Bit"].idxmax()]

# %% [code]
transcript_id = []
gene_id_rink = []
gene_id_neiro = []
original_id = []
original_name = []
for i in range(len(blast_Wang2016)):
    t_id = blast_Wang2016.iloc[i,1]
    o_id = "NA"
    transcript_id.append(t_id)
    gene_id_rink.append(gene2transcript[gene2transcript["qry_id"] == t_id].iloc[0,0])
    gene_id_neiro.append(gene2transcript[gene2transcript["qry_id"] == t_id].iloc[0,1])
    original_id.append(o_id)
    original_name.append(blast_Wang2016.iloc[i,0])
source = ["Wang et al. (2016)"] * len(original_name)

# %% [code]
TF_table_Wang2016 = pd.DataFrame({"Transcript.ID": transcript_id, "Rink.ID": gene_id_rink, "Neiro.ID": gene_id_neiro, "Original.ID": original_id, "Original.name": original_name, "Source": source})

# %% [code]
TF_table_Wang2016.to_csv("/hydra/TF_data/TF_Wang2016.csv", index=False)

# %% [code]
pd.read_csv("/hydra/TF_data/TF_Wang2016.csv")

# %% [markdown]
FoxF2 and FoxF1 are the same

# %% [markdown]
## 3.3 A functional genomics screen in planarians reveals regulators of whole-brain regeneration
Roberts-Galbraith, R.H., Brubacher, J.L. and Newmark, P.A., 2016. A functional genomics screen in planarians reveals regulators of whole-brain regeneration. Elife, 5, p.e17002.

We capitalized on this distinctive trait and completed a gene expression-guided functional screen to identify factors that regulate diverse aspects of neural regeneration in Schmidtea mediterranea

# %% [markdown]
* abd-Ba dd_Smed_v6_12467_0_1 
* arrowhead dd_Smed_v6_47123_0_1
* FLI-1 dd_Smed_v6_14611_0_1
* FLI-2 dd_Smed_v6_37276_0_1
* foxA dd_Smed_v6_10718_0_4
* hesl-3 dd_Smed_v6_22479_0_1
* hlh-1 dd_Smed_v6_31217_0_1
* hoxD	dd_Smed_v6_2442_0_1
* lhx1	dd_Smed_v6_8252_0_1
* mox	dd_Smed_v6_12317_0_1
* otxA	dd_Smed_v6_14633_0_1
* POU2/3-2	dd_Smed_v6_38342_0_1
* runt dd_Smed_v6_16222_0_1
* soxB2-2 dd_Smed_v6_25321_0_1
* soxP-1 dd_Smed_v6_7227_0_1 
* TF7-like	dd_Smed_v6_34144_0_1
* TFAP-2b dd_Smed_v6_15104_0_1
* zfp-4	dd_Smed_v6_14413_0_1
* TRIP13 dd_Smed_v6_46627_0_1
* zmym-2 dd_Smed_v6_13305_1_1
* zmym-3 dd_Smed_v6_13305_1_1

# %% [code]
%%bash
cd /hydra/TF_data
echo "dd_Smed_v6_12467_0_1" > RobertsGalbraith2016.list
echo "dd_Smed_v6_47123_0_1" >> RobertsGalbraith2016.list
echo "dd_Smed_v6_14611_0_1" >> RobertsGalbraith2016.list
echo "dd_Smed_v6_37276_0_1" >> RobertsGalbraith2016.list
echo "dd_Smed_v6_10718_0_4" >> RobertsGalbraith2016.list
echo "dd_Smed_v6_22479_0_1" >> RobertsGalbraith2016.list
echo "dd_Smed_v6_31217_0_1" >> RobertsGalbraith2016.list
echo "dd_Smed_v6_2442_0_1" >> RobertsGalbraith2016.list
echo "dd_Smed_v6_8252_0_1" >> RobertsGalbraith2016.list
echo "dd_Smed_v6_12317_0_1" >> RobertsGalbraith2016.list
echo "dd_Smed_v6_14633_0_1" >> RobertsGalbraith2016.list
echo "dd_Smed_v6_38342_0_1" >> RobertsGalbraith2016.list
echo "dd_Smed_v6_16222_0_1" >> RobertsGalbraith2016.list
echo "dd_Smed_v6_25321_0_1" >> RobertsGalbraith2016.list
echo "dd_Smed_v6_7227_0_1" >> RobertsGalbraith2016.list
echo "dd_Smed_v6_34144_0_1" >> RobertsGalbraith2016.list
echo "dd_Smed_v6_15104_0_1" >> RobertsGalbraith2016.list
echo "dd_Smed_v6_14413_0_1" >> RobertsGalbraith2016.list
echo "dd_Smed_v6_46627_0_1" >> RobertsGalbraith2016.list
echo "dd_Smed_v6_13305_1_1" >> RobertsGalbraith2016.list

# %% [code]
%%bash
cd /hydra/TF_data
seqtk subseq /hydra/sexual_genome_annotation_files/sexual_genome_annotation/dd_Smed_v6.pcf.contigs.fasta RobertsGalbraith2016.list > RobertsGalbraith2016.fa

# %% [code]
%%bash
cd /hydra/TF_data/
blastn -db /hydra/FACS/stringtie_transcripts.fa -query RobertsGalbraith2016.fa -out blast_RobertsGalbraith2016 -outfmt 6

# %% [code]
import pandas as pd
RobertsGalbraith2016 = pd.DataFrame({"ID": ["dd_Smed_v6_12467_0_1", "dd_Smed_v6_47123_0_1", "dd_Smed_v6_14611_0_1", "dd_Smed_v6_37276_0_1", 
                                   "dd_Smed_v6_10718_0_4", "dd_Smed_v6_22479_0_1", "dd_Smed_v6_31217_0_1", "dd_Smed_v6_2442_0_1", 
                                   "dd_Smed_v6_8252_0_1", "dd_Smed_v6_12317_0_1", "dd_Smed_v6_14633_0_1", "dd_Smed_v6_38342_0_1",
                                  "dd_Smed_v6_16222_0_1", "dd_Smed_v6_25321_0_1", "dd_Smed_v6_7227_0_1", "dd_Smed_v6_34144_0_1",
                                           "dd_Smed_v6_15104_0_1", "dd_Smed_v6_14413_0_1", "dd_Smed_v6_46627_0_1", "dd_Smed_v6_13305_1_1"], 
                           "Name": ["abdBa", "arhw", "fli-1", "fli-2", "foxA", "hesl-3", "hlh-1", "hoxD", "lhx1", "mox", "otxA", "POU2/3-2",
                                   "runt", "soxB2-2", "soxP-1", "TF7-like", "TFAP-2b", "zfp-4", "TRIP13", "zmym-2"]})

# %% [code]
import pandas as pd
blast_RobertsGalbraith2016 = pd.read_csv("/hydra/TF_data/blast_RobertsGalbraith2016", sep="\t", header=None)
blast_RobertsGalbraith2016.columns = ["Seqid", "qid", "Per", "Len", "Mis", "Gap", "Startq", "Endq", "Starts", "Ends", "E", "Bit"]
blast_RobertsGalbraith2016 = blast_RobertsGalbraith2016.loc[blast_RobertsGalbraith2016.groupby("Seqid")["Bit"].idxmax()]

# %% [code]
TF_table_RobertsGalbraith2016 = tf_table(blast_RobertsGalbraith2016, "Roberts-Galbraith et al. (2016)", RobertsGalbraith2016)

# %% [code]
TF_table_RobertsGalbraith2016.to_csv("/hydra/TF_data/TF_RobertsGalbraith2016.csv", index=False)

# %% [code]
pd.read_csv("/hydra/TF_data/TF_RobertsGalbraith2016.csv")

# %% [markdown]
## 3.4 Essential role for the planarian intestinal GATA transcription factor in stem cells and regeneration

### Materials and methods
Smed-gata4/5/6: JF802198

# %% [code]
Flores2016 = pd.DataFrame({"ID": ["JF802198.1"], "Name": ["gata456"]})

# %% [code]
%%bash
cd /hydra/TF_data
grep ">" Flores2016.fa

# %% [code]
%%bash
cd /hydra/TF_data/
blastn -db ~/FACS/stringtie_transcripts.fa -query Flores2016.fa -out blast_Flores2016 -outfmt 6

# %% [code]
import pandas as pd
blast_Flores2016 = pd.read_csv("/hydra/TF_data/blast_Flores2016", sep="\t", header=None)
blast_Flores2016.columns = ["Seqid", "qid", "Per", "Len", "Mis", "Gap", "Startq", "Endq", "Starts", "Ends", "E", "Bit"]
blast_Flores2016 = blast_Flores2016.loc[blast_Flores2016.groupby("Seqid")["Bit"].idxmax()]

# %% [code]
transcript_id = []
gene_id_rink = []
gene_id_neiro = []
original_id = []
original_name = []
for i in range(len(blast_Flores2016)):
    t_id = blast_Flores2016.iloc[i,1]
    o_id = blast_Flores2016.iloc[i,0]
    transcript_id.append(t_id)
    gene_id_rink.append(gene2transcript[gene2transcript["qry_id"] == t_id].iloc[0,0])
    gene_id_neiro.append(gene2transcript[gene2transcript["qry_id"] == t_id].iloc[0,1])
    original_id.append(o_id.rpartition(".")[0])
    original_name.append(Flores2016[Flores2016["ID"] == o_id].iloc[0,1])
source = ["Flores et al. (2016)"] * len(original_name)

# %% [code]
TF_table_Flores2016 = pd.DataFrame({"Transcript.ID": transcript_id, "Rink.ID": gene_id_rink, "Neiro.ID": gene_id_neiro, "Original.ID": original_id, "Original.name": original_name, "Source": source})

# %% [code]
TF_table_Flores2016.to_csv("../TF_data/TF_Flores2016.csv", index=False)

# %% [code]
pd.read_csv("/hydra/TF_data/TF_Flores2016.csv")

# %% [markdown]
## 3.5 NF-YB Regulates Spermatogonial Stem Cell Self-Renewal and Proliferation in the Planarian Schmidtea mediterranea
Iyer, H., Collins III, J.J. and Newmark, P.A., 2016. NF-YB regulates spermatogonial stem cell self-renewal and proliferation in the planarian Schmidtea mediterranea. PLoS genetics, 12(6), p.e1006109.

# %% [code]
%%bash
cd /hydra/TF_data
grep ">" Iyer2016.fa

# %% [code]
%%bash
cd /hydra/TF_data/
blastn -db /hydra/FACS/stringtie_transcripts.fa -query Iyer2016.fa -out blast_Iyer2016 -outfmt 6 -evalue 1.0 -word_size 10

# %% [code]
import pandas as pd
blast_Iyer2016 = pd.read_csv("/hydra/TF_data/blast_Iyer2016", sep="\t", header=None)
blast_Iyer2016.columns = ["Seqid", "qid", "Per", "Len", "Mis", "Gap", "Startq", "Endq", "Starts", "Ends", "E", "Bit"]
blast_Iyer2016 = blast_Iyer2016.loc[blast_Iyer2016.groupby("Seqid")["Bit"].idxmax()]

# %% [code]
transcript_id = []
gene_id_rink = []
gene_id_neiro = []
original_id = []
original_name = []
for i in range(len(blast_Iyer2016)):
    t_id = blast_Iyer2016.iloc[i,1]
    o_id = "NA"
    transcript_id.append(t_id)
    gene_id_rink.append(gene2transcript[gene2transcript["qry_id"] == t_id].iloc[0,0])
    gene_id_neiro.append(gene2transcript[gene2transcript["qry_id"] == t_id].iloc[0,1])
    original_id.append(o_id)
    original_name.append(blast_Iyer2016.iloc[i,0])
source = ["Iyer et al. (2016)"] * len(original_name)

# %% [code]
TF_table_Iyer2016 = pd.DataFrame({"Transcript.ID": transcript_id, "Rink.ID": gene_id_rink, "Neiro.ID": gene_id_neiro, "Original.ID": original_id, "Original.name": original_name, "Source": source})

# %% [code]
TF_table_Iyer2016.to_csv("/hydra/TF_data/TF_Iyer2016.csv", index=False)

# %% [code]
pd.read_csv("/hydra/TF_data/TF_Iyer2016.csv")

# %% [markdown]
## 3.6 In silico lineage tracing through single cell transcriptomics identifies a neural stem cell population in planarians
Molinaro, A.M. and Pearson, B.J., 2016. In silico lineage tracing through single cell transcriptomics identifies a neural stem cell population in planarians. Genome biology, 17(1), pp.1-17.

# %% [code]
%%bash
cd /hydra/TF_data/
grep ">" Molinaro2016.fa

# %% [code]
%%bash
cd /hydra/TF_data
blastn -db /hydra/FACS/stringtie_transcripts.fa -query Molinaro2016.fa -out blast_Molinaro2016 -outfmt 6 &

# %% [code]
Molinaro2016 = pd.DataFrame({"ID": ["cux-1", "ski-1", "ski-3", "smad-4", 
                                   "alx-3", "znf-91", "Smed-Ybp2-1", "Smed-Ybp2-2", 
                                   "Smed-yps-1"], 
                           "Name": ["cux-1", "ski-1", "ski-3", "smad-4", 
                                   "alx-3", "znf-91", "Smed-Ybp2-1", "Smed-Ybp2-2", 
                                   "Smed-yps-1"]})

# %% [code]
import pandas as pd
blast_Molinaro2016 = pd.read_csv("/hydra/TF_data/blast_Molinaro2016", sep="\t", header=None)
blast_Molinaro2016.columns = ["Seqid", "qid", "Per", "Len", "Mis", "Gap", "Startq", "Endq", "Starts", "Ends", "E", "Bit"]
blast_Molinaro2016 = blast_Molinaro2016.loc[blast_Molinaro2016.groupby("Seqid")["Bit"].idxmax()]

# %% [code]
TF_table_Molinaro2016= tf_table(blast_Molinaro2016, "Molinaro et al. (2016)", Molinaro2016)

# %% [code]
TF_table_Molinaro2016.to_csv("/hydra/TF_data/TF_Molinaro2016.csv", index=False)

# %% [code]
pd.read_csv("/hydra/TF_data/TF_Molinaro2016.csv")

# %% [markdown]
## 3.7 Computational discovery and in vivo validation of hnf4 as a regulatory gene in planarian regeneration
Lobo, D., Morokuma, J. and Levin, M., 2016. Computational discovery and in vivo validation of hnf4 as a regulatory gene in planarian regeneration. Bioinformatics, 32(17), pp.2681-2685.

# %% [markdown]
# 4. 2017

# %% [markdown]
## 4.1 Orthogonal muscle fibres have different instructive roles in planarian regeneration
Scimone, M.L., Cote, L.E. and Reddien, P.W., 2017. Orthogonal muscle fibres have different instructive roles in planarian regeneration. Nature, 551(7682), pp.623-628.

# %% [markdown]
The TF-encoding gene nkx1-1 was required for the formation of circular fibres. 

# %% [markdown]
New transcription factors:
* NK homeobox1-1 (nkx1-1)
* NK homeobox6-2 (nkx6-2)
* ladybird (lbx)

# %% [code]
%%bash
cd /hydra/TF_data/
grep ">" Scimone2017.fa

# %% [code]
%%bash
cd /hydra/TF_data/
blastn -db /hydra/FACS/stringtie_transcripts.fa -query Scimone2017.fa -out blast_Scimone2017 -outfmt 6 &

# %% [code]
import pandas as pd
blast_Scimone2017 = pd.read_csv("/hydra/TF_data/blast_Scimone2017", sep="\t", header=None)

# %% [code]
blast_Scimone2017.columns = ["Seqid", "qid", "Per", "Len", "Mis", "Gap", "Startq", "Endq", "Starts", "Ends", "E", "Bit"]
blast_Scimone2017 = blast_Scimone2017.loc[blast_Scimone2017.groupby("Seqid")["Bit"].idxmax()]

# %% [code]
Scimone2017 = pd.DataFrame({"ID": ["MF070478.1", "MF070480.1", "MF070479.1"], "Name": ["nkx1-1", "nkx6-2", "lbx"]})

# %% [code]
TF_table_Scimone2017= tf_table(blast_Scimone2017, "Scimone et al. (2017)", Scimone2017)

# %% [code]
TF_table_Scimone2017.to_csv("/hydra/TF_data/TF_Scimone2017.csv")

# %% [code]
import pandas as pd
TF_table_Scimone2017 = pd.read_csv("/hydra/TF_data/TF_Scimone2017.csv")

# %% [code]
TF_table_Scimone2017

# %% [markdown]
## 4.2 FOX and ETS family transcription factors regulate the pigment cell lineage in planarians
He, X., Lindsay-Mosher, N., Li, Y., Molinaro, A.M., Pellettieri, J. and Pearson, B.J., 2017. FOX and ETS family transcription factors regulate the pigment cell lineage in planarians. Development, 144(24), pp.4540-4551.

# %% [markdown]
Pigment cells in adult organisms during tissue homeostasis and repair. We also report roles for FOXF-1 and ETS-1 transcription factors in the specification and maintenance of this cell type. 

All three pigment cells highly express the putative endodermal-specific ʻgamma-neoblast' marker hnf4, which indicated that planarian pigment cells might originate from stem cells with endodermal characteristics. We tested this idea by RNAi knockdown of hnf4, and although the experiment was complicated by the health defects that occur when RNAi animals are also exposed to light, we did observe some changes in the intensity of dendritic marker staining.

We next analyzed the co-expression of transcription factors that were highly correlated with PBGD-1 in the scRNAseq data (Pearson correlation ≥0.3). In total, we found 17 transcription factors that met this criterion (Table S2). We performed an RNAi screen of the transcription factors co-expressed in the pigment cells, and found two that were required for normal pigmentation pattern or intensity of pigmentation, similar to Smed-fgfrL-1 and albino: a FoxF homolog (Smed-foxF-1) and an ETS-1 family homolog (Smed-ets-1).

# %% [code]
#%%bash
#cd /hydra/TF_data
#wget http://www.biologists.com/DEV_Movies/DEV156349/TableS2.xlsx

# %% [code]
import pandas as pd
He2017TFs = pd.read_excel("/hydra/TF_data/TableS2.xlsx").iloc[10:40,:]

# %% [code]
%%bash
cd /hydra/TF_data
grep "SmedASXL_079276" GCZZ01.1.fsa_nt
grep "SmedASXL_011146" GCZZ01.1.fsa_nt

# %% [code]
%%bash
cd /hydra/TF_data
echo "GCZZ01033334.1 TSA: Schmidtea mediterranea SmedASXL_079276 transcribed RNA sequence" > He2017.list
echo "GCZZ01068088.1 TSA: Schmidtea mediterranea SmedASXL_011146 transcribed RNA sequence" >> He2017.list

# %% [code]
%%bash
cd /hydra/TF_data
seqtk subseq GCZZ01.1.fsa_nt He2017.list > He2017.fa

# %% [code]
%%bash
cd /hydra/TF_data/
blastn -db /hydra/FACS/stringtie_transcripts.fa -query He2017.fa -out blast_He2017 -outfmt 6 &

# %% [code]
import pandas as pd
blast_He2017 = pd.read_csv("/hydra/TF_data/blast_He2017", sep="\t", header=None)
blast_He2017.columns = ["Seqid", "qid", "Per", "Len", "Mis", "Gap", "Startq", "Endq", "Starts", "Ends", "E", "Bit"]
blast_He2017 = blast_He2017.loc[blast_He2017.groupby("Seqid")["Bit"].idxmax()]

# %% [code]
He2017 = pd.DataFrame({"ID": ["GCZZ01033334.1", "GCZZ01068088.1"], "Name": ["ets-1", "foxF-1"]})

# %% [code]
TF_table_He2017 = tf_table(blast_He2017, "He et al. (2017)", He2017)

# %% [code]
TF_table_He2017.to_csv("/hydra/TF_data/He2017.csv" ,index=False)

# %% [code]
pd.read_csv("/hydra/TF_data/He2017.csv")

# %% [markdown]
## 4.3 Epithelial-mesenchymal transition transcription factors control pluripotent adult stem cell migration in vivo in planarians

Abnave, P., Aboukhatwa, E., Kosaka, N., Thompson, J., Hill, M.A. and Aboobaker, A.A., 2017. Epithelial-mesenchymal transition transcription factors control pluripotent adult stem cell migration in vivo in planarians. Development, 144(19), pp.3440-3453.

# %% [markdown]
### Materials and methods
* snail-1: GenBank KY964486
* snail-2: GenBank KJ934814.1
* zeb-1: GenBank, KY992929

# %% [code]
Abnave2017 = pd.DataFrame({"ID": ["KY964486.1", "KJ934814.1", "KY992929.1"], "Name": ["snail-1", "snail-2", "zeb-1"]})

# %% [code]
%%bash
cd /hydra/TF_data
grep ">" Abnave2017.fa

# %% [code]
%%bash
cd /hydra/TF_data/
blastn -db ~/FACS/stringtie_transcripts.fa -query Abnave2017.fa -out blast_Abnave2017 -outfmt 6

# %% [code]
import pandas as pd
blast_Abnave2017 = pd.read_csv("/hydra/TF_data/blast_Abnave2017", sep="\t", header=None)
blast_Abnave2017.columns = ["Seqid", "qid", "Per", "Len", "Mis", "Gap", "Startq", "Endq", "Starts", "Ends", "E", "Bit"]
blast_Abnave2017 = blast_Abnave2017.loc[blast_Abnave2017.groupby("Seqid")["Bit"].idxmax()]

# %% [code]
TF_table_Abnave2017 = tf_table(blast_Abnave2017, "Abnave et al. (2017)", Abnave2017)

# %% [code]
TF_table_Abnave2017.to_csv("/hydra/TF_data/TF_Abnave2017.csv", index=False)

# %% [code]
pd.read_csv("/hydra/TF_data/TF_Abnave2017.csv")

# %% [markdown]
## 4.4 The pioneer factor Smed-gata456-1 is required for gut cell differentiation and maintenance in planarians
González Sastre, A., Sousa, N.D., Adell i Creixell, T. and Saló i Boix, E., 2017. The pioneer factor Smed-gata456-1 is required for gut cell differentiation and maintenance in planarians. International Journal of Developmental Biology, 2017, vol. 61, p. 53-63.

# %% [code]
%%bash
cd /hydra/TF_data/
grep ">" Gonzalez2017.fa

# %% [code]
%%bash
cd /hydra/TF_data/
blastn -db /hydra/FACS/stringtie_transcripts.fa -query Gonzalez2017.fa -out blast_Gonzalez2017 -outfmt 6

# %% [code]
Gonzalez2017 = pd.DataFrame({"ID": ["KX827244.1"], "Name": ["gata456-2"]})

# %% [code]
import pandas as pd
blast_Gonzalez2017 = pd.read_csv("/hydra/TF_data/blast_Gonzalez2017", sep="\t", header=None)
blast_Gonzalez2017.columns = ["Seqid", "qid", "Per", "Len", "Mis", "Gap", "Startq", "Endq", "Starts", "Ends", "E", "Bit"]
blast_Gonzalez2017 = blast_Gonzalez2017.loc[blast_Gonzalez2017.groupby("Seqid")["Bit"].idxmax()]

# %% [code]
TF_table_Gonzalez2017 = tf_table(blast_Gonzalez2017, "González Sastre et al. (2017)", Gonzalez2017)

# %% [code]
TF_table_Gonzalez2017.to_csv("/hydra/TF_data/TF_Gonzalez2017.csv", index=False)

# %% [code]
pd.read_csv("/hydra/TF_data/TF_Gonzalez2017.csv")

# %% [markdown]
## 4.5 Eye absence does not regulate planarian stem cells during eye regeneration
LoCascio, S.A., Lapan, S.W. and Reddien, P.W., 2017. Eye absence does not regulate planarian stem cells during eye regeneration. Developmental cell, 40(4), pp.381-391.

# %% [markdown]
## 4.6 Generic wound signals initiate regeneration in missing-tissue contexts
Owlarn, S., Klenner, F., Schmidt, D., Rabert, F., Tomasso, A., Reuter, H., Mulaw, M.A., Moritz, S., Gentile, L., Weidinger, G. and Bartscherer, K., 2017. Generic wound signals initiate regeneration in missing-tissue contexts. Nature communications, 8(1), pp.1-13.

# %% [code]
%%bash
cd /hydra/TF_data
grep ">" Owlarn2017.fa

# %% [code]
Owlarn2017 = pd.DataFrame({"ID": ["egr2-F", "egr2-R", "egrl1-F", "egrl1-R", "mex3-F", "mex3-R",
                                 "runt1-F", "runt1-R", "runt2-F", "runt2-R"], "Name": ["egr2", 
                                    "egr2", "egrl1", "egrl1", "mex3", "mex3", "runt1", "runt1", "runt2"
                                , "runt2"]})

# %% [code]
%%bash
cd /hydra/TF_data/
blastn -db /hydra/FACS/stringtie_transcripts.fa -query Owlarn2017.fa -out blast_Owlarn2017 -outfmt 6 -evalue 1.0 -word_size 10

# %% [code]
import pandas as pd
blast_Owlarn2017 = pd.read_csv("/hydra/TF_data/blast_Owlarn2017", sep="\t", header=None)
blast_Owlarn2017.columns = ["Seqid", "qid", "Per", "Len", "Mis", "Gap", "Startq", "Endq", "Starts", "Ends", "E", "Bit"]
blast_Owlarn2017 = blast_Owlarn2017.loc[blast_Owlarn2017.groupby("Seqid")["Bit"].idxmax()]

# %% [code]
TF_table_Owlarn2017 = tf_table(blast_Owlarn2017, "Owlarn et al. (2017)", Owlarn2017)

# %% [code]
TF_table_Owlarn2017.to_csv("/hydra/TF_data/TF_Owlarn2017.csv", index=False)

# %% [code]
pd.read_csv("/hydra/TF_data/TF_Owlarn2017.csv")

# %% [markdown]
## 4.7 Planarian epidermal stem cells respond to positional cues to promote cell type diversity
Wurtzel, O., Oderberg, I.M. and Reddien, P.W., 2017. Planarian epidermal stem cells respond to positional cues to promote cell-type diversity. Developmental cell, 40(5), pp.491-504.

# %% [markdown]
* zfp-1	dd_Smed_v4_8720_0_1
* ovo-2	dd_Smed_v4_10673_0_1
* soxP-3	dd_Smed_v4_5942_0_1
* foxJ1-4	dd_Smed_v4_10152_0_1
* Post-2b	dd_Smed_v4_9061_0_1
* ovo-3	dd_Smed_v4_12010_0_1
* BARHL1	dd_Smed_v4_18719_0_1
* FOXJ2	dd_Smed_v4_12170_0_1
* Post-2a	dd_Smed_v4_16021_0_1
* tlx-1	dd_Smed_v4_21347_0_1
* TCF/LEF-1-like	dd_Smed_v4_13056_0_1
* snail-like	dd_Smed_v4_10216_0_1
* otxb-like	dd_Smed_v4_15516_0_1
* TBX2	dd_Smed_v4_11693_0_1
* PRDM1-1	dd_Smed_v4_11840_0_1

# %% [code]
%%bash
cd /hydra/TF_data
echo "dd_Smed_v6_8720_0_1" > Wurtzel2017.list
echo "dd_Smed_v6_10673_0_1" >> Wurtzel2017.list
echo "dd_Smed_v6_5942_0_1" >> Wurtzel2017.list
echo "dd_Smed_v6_10152_0_1" >> Wurtzel2017.list
echo "dd_Smed_v6_9061_0_1" >> Wurtzel2017.list
echo "dd_Smed_v6_12010_0_1" >> Wurtzel2017.list
echo "dd_Smed_v6_18719_0_1" >> Wurtzel2017.list
echo "dd_Smed_v6_12170_0_1" >> Wurtzel2017.list
echo "dd_Smed_v6_16021_0_1" >> Wurtzel2017.list
echo "dd_Smed_v6_21347_0_1" >> Wurtzel2017.list
echo "dd_Smed_v6_13056_0_1" >> Wurtzel2017.list
echo "dd_Smed_v6_10216_0_1" >> Wurtzel2017.list
echo "dd_Smed_v6_15516_0_1" >> Wurtzel2017.list
echo "dd_Smed_v6_11693_0_1" >> Wurtzel2017.list
echo "dd_Smed_v6_11840_0_1" >> Wurtzel2017.list
wc -l Wurtzel2017.list

# %% [code]
%%bash
cd /hydra/TF_data
seqtk subseq /hydra/sexual_genome_annotation_files/sexual_genome_annotation/dd_Smed_v6.pcf.contigs.fasta Wurtzel2017.list > Wurtzel2017.fa

# %% [code]
import pandas as pd
Wurtzel2017 = pd.DataFrame({"ID": ["dd_Smed_v6_8720_0_1", "dd_Smed_v6_10673_0_1", "dd_Smed_v6_5942_0_1", "dd_Smed_v6_10152_0_1", 
                                  "dd_Smed_v6_9061_0_1", "dd_Smed_v6_12010_0_1", "dd_Smed_v6_18719_0_1", "dd_Smed_v6_12170_0_1", "dd_Smed_v6_16021_0_1",
                                  "dd_Smed_v6_21347_0_1", "dd_Smed_v6_13056_0_1", "dd_Smed_v6_10216_0_1", "dd_Smed_v6_15516_0_1",
                                  "dd_Smed_v6_11693_0_1", "dd_Smed_v6_11840_0_1"], 
                           "Name": ["zfp-1", "ovo-2", "soxP-3", "foxJ1-4", "Post-2b", "ovo-3", "BARHL1", "foxJ2", "Post-2a", "tlx-1", "tcf-1", "snail", 
                                    "otxb", "tbx2", "PRDM1-1"]})

# %% [code]
%%bash
cd /hydra/TF_data/
blastn -db /hydra/FACS/stringtie_transcripts.fa -query Wurtzel2017.fa -out blast_Wurtzel2017 -outfmt 6

# %% [code]
import pandas as pd
blast_Wurtzel2017 = pd.read_csv("/hydra/TF_data/blast_Wurtzel2017", sep="\t", header=None)
blast_Wurtzel2017.columns = ["Seqid", "qid", "Per", "Len", "Mis", "Gap", "Startq", "Endq", "Starts", "Ends", "E", "Bit"]
blast_Wurtzel2017 = blast_Wurtzel2017.loc[blast_Wurtzel2017.groupby("Seqid")["Bit"].idxmax()]

# %% [code]
TF_tableWurtzel2017 = tf_table(blast_Wurtzel2017, "WUrtzel et al. (2017)", Wurtzel2017)

# %% [code]
TF_tableWurtzel2017.to_csv("/hydra/TF_data/TF_Wurtzel2017.csv", index=False)

# %% [code]
pd.read_csv("/hydra/TF_data/TF_Wurtzel2017.csv")

# %% [markdown]
## 4.8 Antagonistic Self-Organizing Patterning Systems Control Maintenance and Regeneration of the Anteroposterior Axis in Planarians
Stückemann, T., Cleland, J.P., Werner, S., Vu, H.T.K., Bayersdorf, R., Liu, S.Y., Friedrich, B., Jülicher, F. and Rink, J.C., 2017. Antagonistic self-organizing patterning systems control maintenance and regeneration of the anteroposterior axis in planarians. Developmental cell, 40(3), pp.248-263.

# %% [markdown]
* Smed-Hox1	dd_Smed_v6_62255_0_1
* Smed-Isl-1	dd_Smed_v6_8820_0_1
* Smed-Plox6	dd_Smed_v6_22524_0_1
* Smed-Post-2c	dd_Smed_v6_12467_0_1
* Smed-Ski	dd_Smed_v6_10921_0_1
* Smed-Xlox	dd_Smed_v6_25769_0_1

# %% [code]
%%bash
cd /hydra/TF_data
echo "dd_Smed_v6_62255_0_1" > Stuckemann2017.list
echo "dd_Smed_v6_8820_0_1" >> Stuckemann2017.list
echo "dd_Smed_v6_22524_0_1" >> Stuckemann2017.list
echo "dd_Smed_v6_12467_0_1" >> Stuckemann2017.list
echo "dd_Smed_v6_10921_0_1" >> Stuckemann2017.list
echo "dd_Smed_v6_25769_0_1" >> Stuckemann2017.list
wc -l Stuckemann2017.list

# %% [code]
%%bash
cd /hydra/TF_data
seqtk subseq /hydra/sexual_genome_annotation_files/sexual_genome_annotation/dd_Smed_v6.pcf.contigs.fasta Stuckemann2017.list > Stuckemann2017.fa

# %% [code]
import pandas as pd
Stuckemann2017 = pd.DataFrame({"ID": ["dd_Smed_v6_62255_0_1", "dd_Smed_v6_8820_0_1", "dd_Smed_v6_22524_0_1", "dd_Smed_v6_12467_0_1", "dd_Smed_v6_10921_0_1", "dd_Smed_v6_25769_0_1"], 
                           "Name": ["Hox1", "Isl-1", "Plox6", "Post-2c", "Ski", "Xlox"]})

# %% [code]
%%bash
cd /hydra/TF_data/
blastn -db /hydra/FACS/stringtie_transcripts.fa -query Stuckemann2017.fa -out blast_Stuckemann2017 -outfmt 6

# %% [code]
import pandas as pd
blast_Stuckemann2017 = pd.read_csv("/hydra/TF_data/blast_Stuckemann2017", sep="\t", header=None)
blast_Stuckemann2017.columns = ["Seqid", "qid", "Per", "Len", "Mis", "Gap", "Startq", "Endq", "Starts", "Ends", "E", "Bit"]
blast_Stuckemann2017 = blast_Stuckemann2017.loc[blast_Stuckemann2017.groupby("Seqid")["Bit"].idxmax()]

# %% [code]
TF_tableStuckemann2017 = tf_table(blast_Stuckemann2017, "Stuckemann et al. (2017)", Stuckemann2017)

# %% [code]
TF_tableStuckemann2017.to_csv("/hydra/TF_data/TF_Stuckemann2017.csv", index=False)

# %% [code]
pd.read_csv("/hydra/TF_data/TF_Stuckemann2017.csv")

# %% [markdown]
# 5. 2018

# %% [markdown]
## 5.1 foxF-1 controls specification of non-body wall muscle and phagocytic cells in planarians
Scimone, M.L., Wurtzel, O., Malecek, K., Fincher, C.T., Oderberg, I.M., Kravarik, K.M. and Reddien, P.W., 2018. foxF-1 controls specification of non-body wall muscle and phagocytic cells in planarians. Current Biology, 28(23), pp.3787-3801

# %% [markdown]
* Scimone et al. describe the transcriptome of major muscle subsets, identify the transcription factors required for their specification, and analyze their regenerative function. 
* Besides a role in muscle, foxF-1 is also required for specification of previously unknown planarian phagocytic cells.

# %% [code]
#%%bash
#cd /hydra/TF_data
#wget https://www.ncbi.nlm.nih.gov/pmc/articles/PMC6411049/bin/NIHMS1511590-supplement-5.xlsx

# %% [code]
import pandas as pd
Scimone2018xls = pd.read_excel("/hydra/TF_data/NIHMS1511590-supplement-5.xlsx", skiprows=[0,1])

# %% [code]
%%bash
cd /hydra/TF_data
echo "dd_Smed_v6_10216_0_1" > Scimone2018.list
echo "dd_Smed_v6_12634_0_1" >> Scimone2018.list
echo "dd_Smed_v6_31435_0_1" >> Scimone2018.list
echo "dd_Smed_v6_11521_0_1" >> Scimone2018.list
echo "dd_Smed_v6_12873_0_1" >> Scimone2018.list
echo "dd_Smed_v6_10868_0_1" >> Scimone2018.list
echo "dd_Smed_v6_15253_0_1" >> Scimone2018.list
echo "dd_Smed_v6_19327_0_1" >> Scimone2018.list
echo "dd_Smed_v6_13781_0_1" >> Scimone2018.list
echo "dd_Smed_v6_9910_0_1" >> Scimone2018.list
echo "dd_Smed_v6_8208_0_1" >> Scimone2018.list
echo "dd_Smed_v6_15951_0_1" >> Scimone2018.list
echo "dd_Smed_v6_7470_0_1" >> Scimone2018.list
echo "dd_Smed_v6_17951_0_1" >> Scimone2018.list
echo "dd_Smed_v6_11372_0_1" >> Scimone2018.list
echo "dd_Smed_v6_5579_0_1" >> Scimone2018.list

# %% [code]
%%bash
cd /hydra/TF_data
seqtk subseq /hydra/sexual_genome_annotation_files/sexual_genome_annotation/dd_Smed_v6.pcf.contigs.fasta Scimone2018.list > Scimone2018.fa

# %% [code]
Scimone2018 = pd.DataFrame({"ID": ["dd_Smed_v6_10216_0_1", "dd_Smed_v6_12634_0_1", "dd_Smed_v6_31435_0_1", "dd_Smed_v6_11521_0_1", 
                                   "dd_Smed_v6_12873_0_1", "dd_Smed_v6_10868_0_1", "dd_Smed_v6_15253_0_1", "dd_Smed_v6_19327_0_1", 
                                   "dd_Smed_v6_13781_0_1", "dd_Smed_v6_9910_0_1", "dd_Smed_v6_8208_0_1", "dd_Smed_v6_15951_0_1",
                                  "dd_Smed_v6_7470_0_1", "dd_Smed_v6_17951_0_1", "dd_Smed_v6_11372_0_1", "dd_Smed_v6_5579_0_1"], 
                           "Name": ["snail", "myoD", "lbx1", "lhx1-5", "nkx6-2", "fer3l-2", "pitx", "nkx1-1", "tlx-1", "gata456-2", "gata456-3", "meis", 
                                    "gli-1", "twist", "eya", "da"]})

# %% [code]
%%bash
cd /hydra/TF_data/
blastn -db /hydra/FACS/stringtie_transcripts.fa -query Scimone2018.fa -out blast_Scimone2018 -outfmt 6

# %% [code]
import pandas as pd
blast_Scimone2018 = pd.read_csv("/hydra/TF_data/blast_Scimone2018", sep="\t", header=None)
blast_Scimone2018.columns = ["Seqid", "qid", "Per", "Len", "Mis", "Gap", "Startq", "Endq", "Starts", "Ends", "E", "Bit"]
blast_Scimone2018 = blast_Scimone2018.loc[blast_Scimone2018.groupby("Seqid")["Bit"].idxmax()]

# %% [code]
TF_table_Scimone2018 = tf_table(blast_Scimone2018, "Scimone et al. (2018)", Scimone2018)

# %% [code]
TF_table_Scimone2018.to_csv("/hydra/TF_data/TF_Scimone2018.csv", index=False)

# %% [code]
pd.read_csv("/hydra/TF_data/TF_Scimone2018.csv")

# %% [markdown]
## 5.2 Prospectively isolated tetraspanin+ neoblasts are adult pluripotent stem cells underlying planaria regeneration
Zeng, A., Li, H., Guo, L., Gao, X., McKinney, S., Wang, Y., Yu, Z., Park, J., Semerad, C., Ross, E. and Cheng, L.C., 2018. Prospectively isolated tetraspanin+ neoblasts are adult pluripotent stem cells underlying planaria regeneration. Cell, 173(7), pp.1593-1608.

# %% [markdown]
## 5.3 The planarian TCF/LEF factor Smed-tcf1 is required for the regeneration of dorsal-lateral neuronal subtypes
Brown, D.D., Molinaro, A.M. and Pearson, B.J., 2018. The planarian TCF/LEF factor Smed-tcf1 is required for the regeneration of dorsal-lateral neuronal subtypes. Developmental biology, 433(2), pp.374-383.

Smed-tcf1 is required for the regeneration of dorsal-lateral brain neurons. Smed-tcf1 is required for the proper dorsalization of dorsal-lateral GABA neurons. Smed-tcf1 defines a dorsal-lateral brain progenitor cell type.

Here we performed a 6 day RNAseq time course on planarians that were regenerating either 0,1, or 2 heads in order to identify novel regulators of brain regeneration. Focusing on transcription factors, we identified a TCF/LEF factor, Smed-tcf1, which was required to correctly pattern the dorsal-lateral cell types of the regenerating brain. 

A planarian TCF/LEF, Smed-tcf1, was identified as an enriched transcription factor in head regeneration and was detected via whole-mount in situ hybridization (WISH) to be primarily expressed in the brain. Previous studies have shown that Smed-tcf1 (formerly known as 03133HH, Tcf/Lef-1, Smed-tcf7) is expressed in the brain and stem cells, but its function has yet to be characterized.

We identified 11 such transcription factors and an additional 5 factors that were enriched in tail regeneration.

Smed-tcf1 has previously been shown to be expressed in the CNS and in stem cells, making it a prime candidate in having a putative role in brain regeneration, and therefore, became the focus of this study

S. mediterranea possesses 5 TCF/LEF transcription factor homologs. 

# %% [code]
%%bash
cd /hydra/TF_data
grep ">" Brown2018.fa

# %% [code]
%%bash
cd /hydra/TF_data/
tblastn -db /hydra/FACS/stringtie_transcripts.fa -query Brown2018.fa -out blast_Brown2018 -outfmt 6 &

# %% [code]
import pandas as pd
blast_Brown2018 = pd.read_csv("/hydra/TF_data/blast_Brown2018", sep="\t", header=None)

# %% [code]
blast_Brown2018.columns = ["Seqid", "qid", "Per", "Len", "Mis", "Gap", "Startq", "Endq", "Starts", "Ends", "E", "Bit"]
blast_Brown2018 = blast_Brown2018.loc[blast_Brown2018.groupby("Seqid")["Bit"].idxmax()]

# %% [code]
Brown2018 = pd.DataFrame({"ID": ["A.1", "B.1", "C.1", "D.1", "E.1"], "Name": ["tcf1", "tcf5", "tcf2", "tcf4", "tcf3"]})

# %% [code]
TF_table_Brown2018= tf_table(blast_Brown2018, "Brown et al. (2018)", Brown2018)

# %% [code]
TF_table_Brown2018.to_csv("/hydra/TF_data/TF_Brown2018.csv")

# %% [code]
pd.read_csv("/hydra/TF_data/TF_Brown2018.csv")

# %% [markdown]
## 5.4 Smed-myb-1 Specifies Early Temporal Identity during Planarian Epidermal Differentiation

Zhu, S.J. and Pearson, B.J., 2018. Smed-myb-1 specifies early temporal identity during planarian epidermal differentiation. Cell reports, 25(1), pp.38-46.

Using flow cytometry-isolated cells enriched in epidermal progenitors, we performed transcriptional profiling and RNAi screening to uncover regulators of epidermal differentiation. We identified a MYB-type transcription factor (Smed-myb-1) required for the specification of the first temporal phase of post-mitotic maturation. Knockdown of myb-1 abolished the early progenitor phase of differentiation without ceasing production of subsequent epidermal progenitor states or homeostatic turnover and regeneration of the epidermis.

At the neoblast level, the zinc finger protein zfp-1 (van Wolfswinkel et al., 2014), transcription factor p53 (Pearson and Sánchez Alvarado, 2010), and RNA-binding protein mex3-1 (Zhu et al., 2015) have been shown to be required for the production of epidermal progenitors, either through regulating zeta neoblast specification (zfp-1, p53) or general commitment to differentiation (mex3-1). Downstream of neoblasts, it remains relatively unknown why multiple distinct and transient gene expression changes are needed or how they are regulated for this lineage. pax-2/5/8 and soxP-3 transcription factors were found to regulate a subset of early progeny genes but not the progenitor state as a whole (Cheng et al., 2018), whereas the chromatin remodeler chd4 (Scimone et al., 2010) and transcription factor egr-5 (Tu et al., 2015) are required for proper late progeny specification and subsequent lineage maturation (Figure 1A).

The myb-1 sequence can be found in the SmedASXL transcriptome assembly under NCBI BioProject PRJNA215411 (transcript number SmedASXL_005044), as well as the Planmine database (http://planmine.mpi-cbg.de/planmine) transcriptome dd_v6 (transcript number dd_Smed_v6_4381_0_1).

# %% [code]
%%bash
cd /hydra/TF_data
echo "dd_Smed_v6_4381_0_1" > Zhu2018.list

# %% [code]
Zhu2018 = pd.DataFrame({"ID": ["dd_Smed_v6_4381_0_1"], "Name": ["myb-1"]})

# %% [code]
%%bash
cd /hydra/TF_data
seqtk subseq /hydra/sexual_genome_annotation_files/sexual_genome_annotation/dd_Smed_v6.pcf.contigs.fasta Zhu2018.list > Zhu2018.fa

# %% [code]
%%bash
cd /hydra/TF_data/
blastn -db /hydra/FACS/stringtie_transcripts.fa -query Zhu2018.fa -out blast_Zhu2018 -outfmt 6

# %% [code]
import pandas as pd
blast_Zhu2018 = pd.read_csv("/hydra/TF_data/blast_Zhu2018", sep="\t", header=None)
blast_Zhu2018.columns = ["Seqid", "qid", "Per", "Len", "Mis", "Gap", "Startq", "Endq", "Starts", "Ends", "E", "Bit"]
blast_Zhu2018 = blast_Zhu2018.loc[blast_Zhu2018.groupby("Seqid")["Bit"].idxmax()]

# %% [code]
transcript_id = []
gene_id_rink = []
gene_id_neiro = []
original_id = []
original_name = []
for i in range(len(blast_Zhu2018)):
    t_id = blast_Zhu2018.iloc[i,1]
    o_id = blast_Zhu2018.iloc[i,0]
    transcript_id.append(t_id)
    gene_id_rink.append(gene2transcript[gene2transcript["qry_id"] == t_id].iloc[0,0])
    gene_id_neiro.append(gene2transcript[gene2transcript["qry_id"] == t_id].iloc[0,1])
    original_id.append(o_id)
    original_name.append(Zhu2018[Zhu2018["ID"] == o_id].iloc[0,1])
source = ["Zhu and Pearson (2018)"] * len(original_name)

# %% [code]
TF_table_Zhu2018 = pd.DataFrame({"Transcript.ID": transcript_id, "Rink.ID": gene_id_rink, "Neiro.ID": gene_id_neiro, "Original.ID": original_id, "Original.name": original_name, "Source": source})

# %% [code]
TF_table_Zhu2018.to_csv("/hydra/TF_data/TF_Zhu2018.csv")

# %% [code]
pd.read_csv("/hydra/TF_data/TF_Zhu2018.csv")

# %% [markdown]
## 5.5 SoxB1 Activity Regulates Sensory Neuron Regeneration, Maintenance, and Function in Planarians
Ross, K.G., Molinaro, A.M., Romero, C., Dockter, B., Cable, K.L., Gonzalez, K., Zhang, S., Collins, E.M.S., Pearson, B.J. and Zayas, R.M., 2018. SoxB1 activity regulates sensory neuron regeneration, maintenance, and function in planarians. Developmental cell, 47(3), pp.331-347.

The genome of the planarian Schmidtea mediterranea (Grohme et al., 2018) encodes two soxB1 genes named Smed-soxB1-1 and Smed-soxB1-2 (soxB1-1 and -2 hereon). soxB1-1 is expressed in a subset of stem cells and is required for regeneration of anterior photoreceptor neurons (Lapan and Reddien, 2012). soxB1 homologs have also been analyzed during embryonic development in the planarian Schmidtea polychroa, in which they are expressed in putative neural progenitors (Monjo and Romero, 2015). However, the function of SoxB1 genes in planarian neurogenesis, neural regeneration, and neuronal activity is unknown.

* dd_Smed_v6_8104_0_1

# %% [code]
%%bash
cd /hydra/TF_data
grep ">" Ross2018.fa

# %% [code]
%%bash
cd /hydra/TF_data/
blastn -db /hydra/FACS/stringtie_transcripts.fa -query Ross2018.fa -out blast_Ross2018 -outfmt 6 &

# %% [code]
import pandas as pd
blast_Ross2018 = pd.read_csv("/hydra/TF_data/blast_Ross2018", sep="\t", header=None)

# %% [code]
blast_Ross2018.columns = ["Seqid", "qid", "Per", "Len", "Mis", "Gap", "Startq", "Endq", "Starts", "Ends", "E", "Bit"]
blast_Ross2018 = blast_Ross2018.loc[blast_Ross2018.groupby("Seqid")["Bit"].idxmax()]

# %% [code]
Ross2018 = pd.DataFrame({"ID": ["A.1"], "Name": ["soxB1-2"]})

# %% [code]
TF_table_Ross2018= tf_table(blast_Ross2018, "Ross et al. (2018)", Ross2018)

# %% [code]
TF_table_Ross2018.to_csv("/hydra/TF_data/TF_Ross2018.csv")

# %% [code]
pd.read_csv("/hydra/TF_data/TF_Ross2018.csv")

# %% [markdown]


# %% [markdown]
## 5.6 Comparative transcriptomic analyses and single-cell RNA sequencing of the freshwater planarian Schmidtea mediterranea identify major cell types and pathway conservation
Swapna, L.S., Molinaro, A.M., Lindsay-Mosher, N., Pearson, B.J. and Parkinson, J., 2018. Comparative transcriptomic analyses and single-cell RNA sequencing of the freshwater planarian Schmidtea mediterranea identify major cell types and pathway conservation. Genome biology, 19(1), pp.1-22.

# %% [markdown]
Several studies have analyzed the role of transcription factors in S. mediterranea - involving pigmentation (Wang 2016), gametogenesis (Iyer 2016), epidermal lineage differentiation (Abnave 2017), regeneration (Flores 2016)

Smed-egr-5, AF-4 and Myc

# %% [code]
%%bash
cd /hydra/TF_data
grep ">" Swapna2018.fa

# %% [code]
import pandas as pd
Swapna2018 = pd.DataFrame({"ID": ["KU852680.1"], "Name": ["Myc"]})

# %% [code]
%%bash
cd /hydra/TF_data/
blastn -db /hydra/FACS/stringtie_transcripts.fa -query Swapna2018.fa -out blast_Swapna2018 -outfmt 6

# %% [code]
import pandas as pd
blast_Swapna2018 = pd.read_csv("/hydra/TF_data/blast_Swapna2018", sep="\t", header=None)
blast_Swapna2018.columns = ["Seqid", "qid", "Per", "Len", "Mis", "Gap", "Startq", "Endq", "Starts", "Ends", "E", "Bit"]
blast_Swapna2018 = blast_Swapna2018.loc[blast_Swapna2018.groupby("Seqid")["Bit"].idxmax()]

# %% [code]
TF_table_Swapna2018 = tf_table(blast_Swapna2018, "Swapna et al. (2018)", Swapna2018)

# %% [code]
TF_table_Swapna2018.to_csv("/hydra/TF_data/TF_Swapna2018.csv", index=False)

# %% [code]
pd.read_csv("/hydra/TF_data/TF_Swapna2018.csv")

# %% [markdown]
## 5.7 Conservation of epigenetic regulation by the MLL3/4 tumour suppressor in planarian pluripotent stem cells
Mihaylova, Y., Abnave, P., Kao, D., Hughes, S., Lai, A., Jaber-Hijazi, F., Kosaka, N. and Aboobaker, A.A., 2018. Conservation of epigenetic regulation by the MLL3/4 tumour suppressor in planarian pluripotent stem cells. Nature communications, 9(1), pp.1-17.

# %% [code]
%%bash
cd /hydra/TF_data
grep ">" Mihaylova2018.fa

# %% [code]
%%bash
cd /hydra/TF_data/
blastn -db ~/FACS/stringtie_transcripts.fa -query Mihaylova2018.fa -out blast_Mihaylova2018 -outfmt 6 -evalue 1.0 -word_size 10

# %% [code]
import pandas as pd
blast_Mihaylova2018 = pd.read_csv("/hydra/TF_data/blast_Mihaylova2018", sep="\t", header=None)
blast_Mihaylova2018.columns = ["Seqid", "qid", "Per", "Len", "Mis", "Gap", "Startq", "Endq", "Starts", "Ends", "E", "Bit"]
blast_Mihaylova2018 = blast_Mihaylova2018.loc[blast_Mihaylova2018.groupby("Seqid")["Bit"].idxmax()]

# %% [code]
transcript_id = []
gene_id_rink = []
gene_id_neiro = []
original_id = []
original_name = []
for i in range(len(blast_Mihaylova2018)):
    t_id = blast_Mihaylova2018.iloc[i,1]
    o_id = "NA"
    transcript_id.append(t_id)
    gene_id_rink.append(gene2transcript[gene2transcript["qry_id"] == t_id].iloc[0,0])
    gene_id_neiro.append(gene2transcript[gene2transcript["qry_id"] == t_id].iloc[0,1])
    original_id.append(o_id)
    original_name.append(blast_Mihaylova2018.iloc[i,0])
source = ["Mihaylova et al. (2018)"] * len(original_name)

# %% [code]
TF_table_Mihaylova2018.to_csv("/hydra/TF_data/TF_Mihaylova2018.csv", index=False)

# %% [code]
pd.read_csv("/hydra/TF_data/TF_Mihaylova2018.csv")

# %% [markdown]
## 5.8 Cellular, ultrastructural and molecular analyses of epidermal cell development in the planarian S. mediterranea
Cheng, L.C., Tu, K.C., Seidel, C.W., Robb, S.M., Guo, F. and Alvarado, A.S., 2018. Cellular, ultrastructural and molecular analyses of epidermal cell development in the planarian Schmidtea mediterranea. Developmental biology, 433(2), pp.357-373.

# %% [code]
%%bash
cd /hydra/TF_data
ls Cheng2018.tab

# %% [code]
import pandas as pd
Cheng2018 = pd.read_csv("/hydra/TF_data/Cheng2018.tab", sep="\t", header=None)

# %% [code]
f = open("/hydra/TF_data/Cheng2018.fa", "a")
for i in range(len(Cheng2018)):
    f.write(">"+Cheng2018.iloc[i,1]+"\n")
    f.write(Cheng2018.iloc[i,2]+"\n")

# %% [code]
%%bash
cd /hydra/TF_data/
blastn -db /hydra/FACS/stringtie_transcripts.fa -query Cheng2018.fa -out blast_Cheng2018 -outfmt 6 -evalue 1.0 -word_size 10

# %% [code]
import pandas as pd
blast_Cheng2018 = pd.read_csv("/hydra/TF_data/blast_Cheng2018", sep="\t", header=None)
blast_Cheng2018.columns = ["Seqid", "qid", "Per", "Len", "Mis", "Gap", "Startq", "Endq", "Starts", "Ends", "E", "Bit"]
blast_Cheng2018 = blast_Cheng2018.loc[blast_Cheng2018.groupby("Seqid")["Bit"].idxmax()]

# %% [code]
transcript_id = []
gene_id_rink = []
gene_id_neiro = []
original_id = []
original_name = []
for i in range(len(blast_Cheng2018)):
    t_id = blast_Cheng2018.iloc[i,1]
    o_id = Cheng2018[Cheng2018.iloc[:,1] == blast_Cheng2018.iloc[i,0]].iloc[0,0]
    transcript_id.append(t_id)
    gene_id_rink.append(gene2transcript[gene2transcript["qry_id"] == t_id].iloc[0,0])
    gene_id_neiro.append(gene2transcript[gene2transcript["qry_id"] == t_id].iloc[0,1])
    original_id.append(o_id)
    original_name.append(blast_Cheng2018.iloc[i,0])
source = ["Cheng et al. (2018)"] * len(original_name)

# %% [code]
TF_table_Cheng2018 = pd.DataFrame({"Transcript.ID": transcript_id, "Rink.ID": gene_id_rink, "Neiro.ID": gene_id_neiro, "Original.ID": original_id, "Original.name": original_name, "Source": source})

# %% [code]
TF_table_Cheng2018.to_csv("/hydra/TF_data/TF_Cheng2018.csv", index=False)

# %% [code]
pd.read_csv("/hydra/TF_data/TF_Cheng2018.csv")

# %% [markdown]
## 5.9 Cell type transcriptome atlas for the planarian Schmidtea mediterranea
Fincher, C.T., Wurtzel, O., de Hoog, T., Kravarik, K.M. and Reddien, P.W., 2018. Cell type transcriptome atlas for the planarian Schmidtea mediterranea. Science, 360(6391).

* prox-1	dd_Smed_v4_13772_0_1
* zfp-1	dd_Smed_v4_8720_0_1
* POU2/3	dd_Smed_v4_8234_0_1
* hnf-4	dd_Smed_v4_1694_0_1
* gata4/5/6	dd_Smed_v4_4075_0_1
* ETS1 (dd2092)	dd_Smed_v4_2092_0_1
* FOXF1 (dd6910)	dd_Smed_v4_6910_0_1
* foxA-1	dd_Smed_v4_10718_0_1
* GCM2 (dd7752)	dd_Smed_v4_7752_0_1
* nkx2-like	dd_Smed_v4_13898_0_1
* pax6A	dd_Smed_v4_17726_0_1
* nkx6-like	dd_Smed_v4_11198_0_1
* lox5A	dd_Smed_v4_16227_0_1
* Post-2c	dd_Smed_v4_12467_0_1
* hox4b	dd_Smed_v4_2442_0_1
* sp-5	dd_Smed_v4_7824_0_1
* PTF1A (dd6869)	dd_Smed_v4_6869_0_1
* ASCL4 (dd1854)	dd_Smed_v4_1854_0_1
* ascl-2	dd_Smed_v4_14753_0_1
* zic-1	dd_Smed_v4_22585_0_1
* foxD	dd_Smed_v4_23249_0_1
* zic-2	dd_Smed_v4_15531_0_1
* runt-1	dd_Smed_v4_16222_0_1
* ZNF596 (dd10911)	dd_Smed_v4_10911_0_1
* nkx2.2	dd_Smed_v4_2716_0_1
* ovo	dd_Smed_v4_48430_0_1
* eya	dd_Smed_v4_11372_0_1
* six-1/2	dd_Smed_v4_15436_0_1
* prep	dd_Smed_v4_8606_0_1
* egf-6	dd_Smed_v4_6222_0_1 

# %% [code]
%%bash
cd /hydra/TF_data/
echo "dd_Smed_v6_13772_0_1" > Fincher2018.list
echo "dd_Smed_v6_8720_0_1" >> Fincher2018.list
echo "dd_Smed_v6_8234_0_1" >> Fincher2018.list
echo "dd_Smed_v6_1694_0_1" >> Fincher2018.list
echo "dd_Smed_v6_4075_0_1" >> Fincher2018.list
echo "dd_Smed_v6_2092_0_1" >> Fincher2018.list
echo "dd_Smed_v6_6910_0_1" >> Fincher2018.list
echo "dd_Smed_v6_10718_0_1" >> Fincher2018.list
echo "dd_Smed_v6_7752_0_1" >> Fincher2018.list
echo "dd_Smed_v6_13898_0_1" >> Fincher2018.list
echo "dd_Smed_v6_17726_0_1" >> Fincher2018.list
echo "dd_Smed_v6_11198_0_1" >> Fincher2018.list
echo "dd_Smed_v6_16227_0_1" >> Fincher2018.list
echo "dd_Smed_v6_12467_0_1" >> Fincher2018.list
echo "dd_Smed_v6_2442_0_1" >> Fincher2018.list
echo "dd_Smed_v6_7824_0_1" >> Fincher2018.list
echo "dd_Smed_v6_6869_0_1" >> Fincher2018.list
echo "dd_Smed_v6_1854_0_1" >> Fincher2018.list
echo "dd_Smed_v6_14753_0_1" >> Fincher2018.list
echo "dd_Smed_v6_22585_0_1" >> Fincher2018.list
echo "dd_Smed_v6_23249_0_1" >> Fincher2018.list
echo "dd_Smed_v6_15531_0_1" >> Fincher2018.list
echo "dd_Smed_v6_16222_0_1" >> Fincher2018.list
echo "dd_Smed_v6_10911_0_1" >> Fincher2018.list
echo "dd_Smed_v6_2716_0_1" >> Fincher2018.list
echo "dd_Smed_v6_48430_0_1" >> Fincher2018.list
echo "dd_Smed_v6_11372_0_1" >> Fincher2018.list
echo "dd_Smed_v6_15436_0_1" >> Fincher2018.list
echo "dd_Smed_v6_8606_0_1" >> Fincher2018.list
echo "dd_Smed_v6_6222_0_1" >> Fincher2018.list 

# %% [code]
%%bash
cd /hydra/TF_data
seqtk subseq /hydra/sexual_genome_annotation_files/sexual_genome_annotation/dd_Smed_v6.pcf.contigs.fasta Fincher2018.list > Fincher2018.fa

# %% [code]
%%bash
cd /hydra/TF_data/
blastn -db /hydra/FACS/stringtie_transcripts.fa -query Fincher2018.fa -out blast_Fincher2018 -outfmt 6 &

# %% [code]
Fincher2018 = pd.DataFrame({"ID": ["dd_Smed_v6_13772_0_1", "dd_Smed_v6_8720_0_1", "dd_Smed_v6_8234_0_1", "dd_Smed_v6_1694_0_1", "dd_Smed_v6_4075_0_1", 
                                 "dd_Smed_v6_2092_0_1", "dd_Smed_v6_6910_0_1", "dd_Smed_v6_10718_0_1", "dd_Smed_v6_7752_0_1",
                              "dd_Smed_v6_13898_0_1", "dd_Smed_v6_17726_0_1", "dd_Smed_v6_11198_0_1", "dd_Smed_v6_16227_0_1",
                              "dd_Smed_v6_12467_0_1", "dd_Smed_v6_2442_0_1", "dd_Smed_v6_7824_0_1", "dd_Smed_v6_6869_0_1",
                              "dd_Smed_v6_1854_0_1", "dd_Smed_v6_14753_0_1", "dd_Smed_v6_22585_0_1", "dd_Smed_v6_23249_0_1",
                              "dd_Smed_v6_15531_0_1", "dd_Smed_v6_16222_0_1", "dd_Smed_v6_10911_0_1", "dd_Smed_v6_2716_0_1", 
                              "dd_Smed_v6_48430_0_1", "dd_Smed_v6_11372_0_1", "dd_Smed_v6_15436_0_1", "dd_Smed_v6_8606_0_1", "dd_Smed_v6_6222_0_1"], 
                           "Name": ["prox-1", "zfp-1", "POU2/3", "hnf-4", "gata4/5/6", "ETS1", "FOXF1", 
                                    "foxA-1", "GCM2", "nkx2-like", "pax6A", "nkx6-like", "lox5A", "Post-2c",
                                   "hox4b", "sp-5", "PTF1A", "ASCL4", "ascl-2", "zic-1", "foxD", "zic-2", "runt-1",
                                   "ZNF596", "nkx2.2", "ovo", "eya", "six-1/2", "prep", "egf-6"]})

# %% [code]
import pandas as pd
blast_Fincher2018 = pd.read_csv("/hydra/TF_data/blast_Fincher2018", sep="\t", header=None)
blast_Fincher2018.columns = ["Seqid", "qid", "Per", "Len", "Mis", "Gap", "Startq", "Endq", "Starts", "Ends", "E", "Bit"]
blast_Fincher2018 = blast_Fincher2018.loc[blast_Fincher2018.groupby("Seqid")["Bit"].idxmax()]

# %% [code]
TF_table_Fincher2018= tf_table(blast_Fincher2018, "Fincher et al. (2018)", Fincher2018)

# %% [code]
TF_table_Fincher2018.to_csv("/hydra/TF_data/TF_Fincher2018.csv", index=False)

# %% [code]
pd.read_csv("/hydra/TF_data/TF_Fincher2018.csv")

# %% [markdown]
# 6. 2019

# %% [markdown]
## 6.1 Neoblast-enriched zinc finger protein FIR1 triggers local proliferation during planarian regeneration
Han, X.S., Wang, C., Guo, F.H., Huang, S., Qin, Y.W., Zhao, X.X. and Jing, Q., 2019. Neoblast-enriched zinc finger protein FIR1 triggers local proliferation during planarian regeneration. Protein & cell, 10(1), pp.43-59.

The mechanism by which stem cells initiate proliferation during regeneration in vivo is unclear. We screened 46 transcripts showing potential function in the regulation of local stem cell proliferation following 48 h regeneration. By analyzing the regeneration defects and the mitotic activity of animals under administration of RNAi, we identified factor for initiiating regeneration 1 (Fir 1) required for local proliferation. Our findings reveal that Fir1, enriched in neoblasts, promotes planarian regeneration in any tissue-missing context. We demonstrate that DIS3 like 3'-5' exoribonuclease 2 (Dis3l2) is required for the Fir1 phenotype. 

A recent study has revealed that allkinds of injury activate a common wound-response transcriptional progress, and neoblasts express most wound.induced genes (Wurtzel et al., 2015). Neoblasts play critical roles in response to early injury. 

First, we searched published papers for reports on neoblast regulators and phenotypic transcription factors screened by RNA interference (RNAi) and aimed to identify them in our lab. Considering the strength of regenerative phenotype upon RNAi and the expression pattern, we finally chose 46 genes, which were reported to strongly promote planarian regenration and be enriched in neoblasts. 

In the next phase of our study, we examined regeneration phenotypes of these genes after two rounds of dsRNA feeding and found that trunk pieces showed sever regeneraqtion defects following each of 23 genes. Interestingly, we identified a new gene, Fir1, knockdown of whoch caused mitoses to diminish significantly at the wound sites, without affecting remaining tail pieces. 

Fir1 (RNAi) animals could not regnerate blastemas after amputation. Fir1 mRNA is predominantly expressed in neoblasts. We performed cell FISH on "X1" cells sorted using FACS and found that 97.45% of X1 cells expressed Fir1 mRNA which was consitent with FIr1 and smedwi-1 co-localization data. 

We hypothesized that Fir1 promotes regeneration by controlling regeneratove proliferation. It is reported that many neoblast regulators could regulate planarian regeneration, amd we attempted to establish whether some known genes were related to the Fir1 function. Genes that downregulated significantly in both part 1 and part 2 belonged to Cluster two, which contained h2a, egr-1, smedwi-3, zfp-1, and inx-11. Although these genes were Fir1 downstream genes, they might not participate in regulating regenerative proliferation. Genes that downregulated significantly only in part 1 constituted Cluster three, which included soxP-2, bruli, cip29, rbap48, khd-1, cyclinB, rrm2, smedwi-2, soxP-1, rbbp4-1, setd8-1, sz12-1, and h2b. 


# %% [code]
%%bash
cd /hydra/TF_data
grep ">" Han2019.fa

# %% [code]
%%bash
cd /hydra/TF_data/
blastn -db /hydra/FACS/stringtie_transcripts.fa -query Han2019.fa -out blast_Han2019 -outfmt 6 &

# %% [code]
import pandas as pd
blast_Han2019 = pd.read_csv("/hydra/TF_data/blast_Han2019", sep="\t", header=None)

# %% [code]
blast_Han2019.columns = ["Seqid", "qid", "Per", "Len", "Mis", "Gap", "Startq", "Endq", "Starts", "Ends", "E", "Bit"]
blast_Han2019 = blast_Han2019.loc[blast_Han2019.groupby("Seqid")["Bit"].idxmax()]

# %% [code]
Han2019 = pd.DataFrame({"ID": ["MF411143.1"], "Name": ["Fir1"]})

# %% [code]
TF_table_Han2019= tf_table(blast_Han2019, "Han et al. (2019)", Han2019)

# %% [code]
TF_table_Han2019.to_csv("/hydra/TF_data/TF_Han2019.csv")

# %% [code]
pd.read_csv("/hydra/TF_data/TF_Han2019.csv")

# %% [markdown]
## 6.2 A small set of conserved genes, including sp5 and Hox, are activated by Wnt signaling in the posterior of planarians and acoels
Tewari, A.G., Owen, J.H., Petersen, C.P., Wagner, D.E. and Reddien, P.W., 2019. A small set of conserved genes, including sp5 and Hox, are activated by Wnt signaling in the posterior of planarians and acoels. PLoS genetics, 15(10), p.e1008401.

# %% [code]
%%bash
cd /hydra/TF_data/
ls Tewari2019.xlsx

# %% [code]
import pandas as pd
names = ["lox5a", "Post-2d", "Post-2c", "hox4b", "sp5", "Tbx2/3c", "Tbx2/3b", "Tbx20", "Tbx2/3a", "Tbx1/10"]
Tewari2019xlsx = pd.read_excel("/hydra/TF_data/Tewari2019.xlsx")
Tewari2019xlsx = Tewari2019xlsx[(Tewari2019xlsx["Species"] == "S.mediterranea") & (Tewari2019xlsx["Gene Name"].isin(names))]

# %% [code]
Tewari2019 = pd.DataFrame({"ID": ["dd_Smed_v6_16227_0_1", "dd_Smed_v6_12467_0_1", "EU082823.1", "EU082824.1", "KP003818.1", "MN275808.1", "MN275809.1", "MN275810.1", "MN275811.1", "MN275812.1"], "Name": ["lox5a", "Post-2c", "Post-2d", "hox4b", "sp5", "T-box 2/3c", "T-box 2/3b", "T-box 20", "T-box 2/3a", "T-box 1/10"]})

# %% [code]
%%bash
cd /hydra/TF_data
grep ">" Tewari2019.fa

# %% [code]
%%bash
cd /hydra/TF_data/
blastn -db /hydra/FACS/stringtie_transcripts.fa -query Tewari2019.fa -out blast_Tewari2019 -outfmt 6

# %% [code]
import pandas as pd
blast_Tewari2019 = pd.read_csv("/hydra/TF_data/blast_Tewari2019", sep="\t", header=None)
blast_Tewari2019.columns = ["Seqid", "qid", "Per", "Len", "Mis", "Gap", "Startq", "Endq", "Starts", "Ends", "E", "Bit"]
blast_Tewari2019 = blast_Tewari2019.loc[blast_Tewari2019.groupby("Seqid")["Bit"].idxmax()]

# %% [code]
transcript_id = []
gene_id_rink = []
gene_id_neiro = []
original_id = []
original_name = []
for i in range(len(blast_Tewari2019)):
    t_id = blast_Tewari2019.iloc[i,1]
    o_id = blast_Tewari2019.iloc[i,0]
    transcript_id.append(t_id)
    gene_id_rink.append(gene2transcript[gene2transcript["qry_id"] == t_id].iloc[0,0])
    gene_id_neiro.append(gene2transcript[gene2transcript["qry_id"] == t_id].iloc[0,1])
    original_id.append(o_id.rpartition(".")[0])
    original_name.append(Tewari2019[Tewari2019["ID"] == o_id].iloc[0,1])
source = ["Tewari et al. (2019)"] * len(original_name)

# %% [code]
TF_table_Tewari2019 = pd.DataFrame({"Transcript.ID": transcript_id, "Rink.ID": gene_id_rink, "Neiro.ID": gene_id_neiro, "Original.ID": original_id, "Original.name": original_name, "Source": source})

# %% [code]
TF_table_Tewari2019.to_csv("/hydra/TF_data/TF_Tewari2019.csv", index=False)

# %% [code]
pd.read_csv("/hydra/TF_data/TF_Tewari2019.csv")

# %% [markdown]
## 6.3 Nuclear receptor NR4A is required for patterning at the ends of the planarian anterior-posterior axis
Li, D.J., McMann, C.L. and Reddien, P.W., 2019. Nuclear receptor NR4A is required for patterning at the ends of the planarian anterior-posterior axis. Elife, 8, p.e42015.

# %% [code]
%%bash
cd /hydra/TF_data/
grep ">" Li2019.fa

# %% [code]
Li2019 = pd.DataFrame({"ID": ["A.1", "A.2"], "Name": ["nr4a", "nr4a"]})

# %% [code]
%%bash
cd /hydra/TF_data/
blastn -db /hydra/FACS/stringtie_transcripts.fa -query Li2019.fa -out blast_Li2019 -outfmt 6 -evalue 1.0 -word_size 10

# %% [code]
import pandas as pd
blast_Li2019 = pd.read_csv("/hydra/TF_data/blast_Li2019", sep="\t", header=None)
blast_Li2019.columns = ["Seqid", "qid", "Per", "Len", "Mis", "Gap", "Startq", "Endq", "Starts", "Ends", "E", "Bit"]
blast_Li2019 = blast_Li2019.loc[blast_Li2019.groupby("Seqid")["Bit"].idxmax()]

# %% [code]
TF_table_Li2019 = tf_table(blast_Li2019, "Li et al. (2019)", Li2019)

# %% [code]
TF_table_Li2019.to_csv("/hydra/TF_data/TF_Li2019.csv")

# %% [code]
pd.read_csv("/hydra/TF_data/TF_Li2019.csv")

# %% [markdown]
# 7. 2020

# %% [markdown]
## 7.1 Muscle and neuronal guidepost-like cells facilitate planarian visual system regeneration
Scimone, M.L., Atabay, K.D., Fincher, C.T., Bonneau, A.R., Li, D.J. and Reddien, P.W., 2020. Muscle and neuronal guidepost-like cells facilitate planarian visual system regeneration. Science, 368(6498).

# %% [markdown]
Notum+; frizzled 5/8-4+ muscle cells near the eye were defined as NMEs: notum+ muscle cells near the eye and those at axon choice points were defined as NMCs: notum+ muscle cells at the c point. 

We refer to a third population of cells associated with photoreceptor axons during regeneration as notum+ brain cells or NBCs. arrowhead is required for NBC specification and optic chiasm formation. soxP-5 is required for NME/NMC specification.  

# %% [code]
%%bash
cd /hydra/TF_data/
grep ">" Scimone2020.fa

# %% [code]
%%bash
cd /hydra/TF_data/
blastn -db /hydra/FACS/stringtie_transcripts.fa -query Scimone2020.fa -out blast_Scimone2020 -outfmt 6 &

# %% [code]
import pandas as pd
blast_Scimone2020 = pd.read_csv("/hydra/TF_data/blast_Scimone2020", sep="\t", header=None)

# %% [code]
blast_Scimone2020.columns = ["Seqid", "qid", "Per", "Len", "Mis", "Gap", "Startq", "Endq", "Starts", "Ends", "E", "Bit"]
blast_Scimone2020 = blast_Scimone2020.loc[blast_Scimone2020.groupby("Seqid")["Bit"].idxmax()]

# %% [code]
Scimone2020 = pd.DataFrame({"ID": ["KY024326.1", "JX010525.1"], "Name": ["Awh", "soxP-5"]})

# %% [code]
TF_table_Scimone2020 = tf_table(blast_Scimone2020, "Scimone et al. (2020)", Scimone2020)

# %% [code]
TF_table_Scimone2020.to_csv("/hydra/TF_data/TF_Scimone2020.csv")

# %% [code]
import pandas as pd
pd.read_csv("/hydra/TF_data/TF_Scimone2020.csv")

# %% [markdown]
## 7.2 Cell-type diversity and regionalized gene expression in the planarian intestine
Forsthoefel, D.J., Cejda, N.I., Khan, U.W. and Newmark, P.A., 2020. Cell-type diversity and regionalized gene expression in the planarian intestine. Elife, 9, p.e52613.

# %% [markdown]
* Intriguingly, we found that knockdown of two other TFs, 48 related 1 (fer1) (also called pancreas transcription factor one subunit alpha or PTF1A [Fincher et al., 2018]), and LIM homeobox 2 (lhx2b), also modestly reduced goblet cells in pre-existing branches (Figure 8—figure supplement 5A–C and Supplementary file 5). mRNAs encoding these TFs are enriched in basal regions of the intestine (Figure 6—figure supplement 1). In addition, single-cell transcriptome data suggest PTF1A expression is elevated in differentiating neoblast progeny in the basal cell lineage (Fincher et al., 2018), and PTF1A also reduces basal intestinal cell numbers (Fincher et al., 2018)

# %% [code]
#%%bash
#cd /hydra/TF_data
#wget https://www.ncbi.nlm.nih.gov/pmc/articles/PMC7117911/bin/elife-52613-supp5.xlsx

# %% [code]
import pandas as pd
Forsthoefel2020xlsx = pd.read_excel("/hydra/TF_data/Forsthoefel.xlsx", sheet_name=2)

# %% [code]
Forsthoefel2020xlsx["geneID"].to_csv("/hydra/TF_data/Forsthoefel2020.txt", index=False)

# %% [code]
%%bash
cd /hydra/TF_data
seqtk subseq /hydra/sexual_genome_annotation_files/sexual_genome_annotation/dd_Smed_v6.pcf.contigs.fasta Forsthoefel2020.txt > Forsthoefel2020.fa

# %% [code]
%%bash
cd /hydra/TF_data/
blastn -db ~/FACS/stringtie_transcripts.fa -query Forsthoefel2020.fa -out blast_Forsthoefel2020 -outfmt 6

# %% [code]
import pandas as pd
blast_Forsthoefel2020 = pd.read_csv("/hydra/TF_data/blast_Forsthoefel2020" , sep="\t", header=None)

# %% [code]
blast_Forsthoefel2020.columns = ["Seqid", "qid", "Per", "Len", "Mis", "Gap", "Startq", "Endq", "Starts", "Ends", "E", "Bit"]
blast_Forsthoefel2020 = blast_Forsthoefel2020.loc[blast_Forsthoefel2020.groupby("Seqid")["Bit"].idxmax()]

# %% [code]
transcript_id = []
gene_id_rink = []
gene_id_neiro = []
original_id = []
original_name = []
for i in range(len(blast_Forsthoefel2020)):
    t_id = blast_Forsthoefel2020.iloc[i,1]
    o_id = blast_Forsthoefel2020.iloc[i,0]
    transcript_id.append(t_id)
    gene_id_rink.append(gene2transcript[gene2transcript["qry_id"] == t_id].iloc[0,0])
    gene_id_neiro.append(gene2transcript[gene2transcript["qry_id"] == t_id].iloc[0,1])
    original_id.append(o_id)
    original_name.append(Forsthoefel2020xlsx[Forsthoefel2020xlsx["geneID"] == o_id].iloc[0,1])
source = ["Forsthoefel et al. (2020)"] * len(original_name)

# %% [code]
TF_table_Forsthoefel2020 = pd.DataFrame({"Transcript.ID": transcript_id, "Rink.ID": gene_id_rink, "Neiro.ID": gene_id_neiro, "Original.ID": original_id, "Original.name": original_name, "Source": source})

# %% [code]
TF_table_Forsthoefel2020.to_csv("/hydra/TF_data/TF_Forsthoefel2020.csv", index=False)

# %% [code]
pd.read_csv("/hydra/TF_data/TF_Forsthoefel2020.csv")

# %% [markdown]
# 8. 2021

# %% [markdown]
## 8.1 Analysis of Fox genes in Schmidtea mediterranea reveals new families and a conserved role of Smed-foxO in controlling cell death
Pascual-Carreras, E., Herrera-Úbeda, C., Rosselló, M., Coronel-Córdoba, P., Garcia-Fernàndez, J., Saló, E. and Adell, T., 2021. Analysis of Fox genes in Schmidtea mediterranea reveals new families and a conserved role of Smed-foxO in controlling cell death. Scientific reports, 11(1), pp.1-18.

# %% [markdown]
According to the new phylogeny, the 27 Fox genes found in Schmidtea mediterranea were classified into 12 families.

# %% [code]
#%%bash
#cd /hydra/TF_data/
#wget https://static-content.springer.com/esm/art%3A10.1038%2Fs41598-020-80627-0/MediaObjects/41598_2020_80627_MOESM3_ESM.xlsx

# %% [code]
import pandas as pd
PascualCarreras2021 = pd.read_excel("/hydra/TF_data/41598_2020_80627_MOESM3_ESM.xlsx")

# %% [code]
PascualCarreras2021.iloc[0,:]

# %% [code]
gene2transcript[gene2transcript["ref_gene_id"] == "SMESG000065670.1"]

# %% [code]
gene2transcript[gene2transcript["ref_gene_id"] == "SMESG000065670.1"]

# %% [code]
gene2transcript[gene2transcript["ref_gene_id"] == "SMESG000065671.1"]

# %% [code]
gene2transcript[gene2transcript["ref_gene_id"] == "SMESG000065672.1"]

# %% [code]
print(gene2transcript[gene2transcript["ref_gene_id"] == "SMESG000021762.1"])
print(gene2transcript[gene2transcript["ref_gene_id"] == "SMESG000021761.1"])

# %% [code]
print(gene2transcript[gene2transcript["ref_gene_id"] == "SMESG000037781.1"])

# %% [code]
PascualCarreras2021.iloc[:,:]

# %% [markdown]
## 8.2 Planarian stem cells specify fate yet retain potency during the cell cycle
Raz, A.A., Wurtzel, O. and Reddien, P.W., 2021. Planarian stem cells specify fate yet retain potency during the cell cycle. Cell Stem Cell.


* Expression of fate-specifying factors is correlated with cell-cycle progression
* 

# %% [markdown]
* soxP-2	dd_8483	Wagner 2012
* znf333	dd_13890	Wurtzel 2015
* zfp-1	dd_8720	Wagner 2012
* soxP-3	dd_5942	Wagner 2012
* p53	dd_5563	Pearson 2010
* POU2/3	dd_8234	Scimone 2011
* six1/2-2	dd_9774	Scimone 2011
* FoxD	dd_23249	Vogg 2014, Scimone 2014
* prep	dd_8606	Felix 2010, Scimone 2014
* myoD	dd_12634 	Cowles 2013, Scimone 2017
* soxP-5	dd_9050	Wenemoser 2012, Fincher 2018, Scimone 2020
* gata4/5/6-2	dd_9910	Gonzalez-Sastre 2017, Scimone 2018
* foxF-1	dd_6910	Scimone 2018
* nkx1-1	dd_19327	Scimone 2017
* foxA	dd_10718	Wenemoser 2012, Adler 2014
* meis	dd_16375	Lapan 2012, Scimone 2014
* hnf4	dd_1694	Wagner 2011
* gata4/5/6-1	dd_4075	Wagner 2011, Gonzalez-Sastre 2017
* nkx2.2	dd_2716	Forsthoefel 2012
* prox-1	dd_13772	Scimone 2014
* pax6A	dd_17726	Wenemoser 2012, Scimone 2014
* pax6B	dd_35892	Scimone 2014
* otxA	dd_14633 	Lapan 2011, Scimone 2014
* nkx2	dd_13898	Scimone 2014
* nkx6	dd_11198	Scimone 2014
* elf-1	dd_14611	Scimone 2014
* six3	dd_15178	Wenemoser 2012, Scimone 2014, Pineda 1999
* lhx3/4	dd_16893	Scimone 2014
* Tcf/Lef-1	dd_13056	Scimone 2014, Stuckemann 2017
* neuroD -1	dd_21717	Scimone 2014, Monjo 2015, Fincher 2018
* soxB-2	dd_25321	Scimone 2014
* lhx2/9	dd_15144	Scimone 2014
* soxB	dd_13215 	Lapan 2012, Scimone 2014
* ski-3	dd_10394	Molinaro 2016
* ovo	dd_48430 	Lapan 2012
* sp6-9	dd_17385	Lapan 2011
* pitx	dd_15253	Currie 2013, ﻿März 2013
* coe	dd_9893	Cowles 2013, Scimone 2014
* ap-2	dd_15104	Wenemoser 2012, Scimone 2014
* klf	dd_95726 	Lapan 2012, Scimone 2014
* pax3/7	dd_21801	Scimone 2014
* pou4l-1	dd_15555	Cowles 2014
* runt-1	dd_16222	Wenemoser 2012

# %% [code]
