# Supplementary material for: Identification of putative enhancer-like elements predicts regulatory networks active in planarian adult stem cells
Source: eLife. 2022 Aug 23;11:e79675. doi: 10.7554/eLife.79675 (PMC9522251; doi:10.7554/eLife.79675)
Supplement: Source code 1. [file elife-79675-code1.zip › notebooks/3-1-ChIP-QCAlignment.ipynb]

# %% [markdown]
# 4-1-ChIP-QCAlignment
Jakke Neiro$^1$
1. Aboobaker laboratory, Department of Zoology, University of Oxford

# %% [markdown]
## Contents of notebook
* 1. Introduction
* 2. Data quality
    * 2.1 Data inspection
        * H3K27ac
        * H3K4me1
    * 2.2 FastQC H3K27ac
        * 2.2.1 X1-H3K27ace-_S12_L001_R1_001
        * 2.2.2 X1-H3K27ace-_S12_L001_R2_001
        * 2.2.3 X1-H3K27ace-_S12_L002_R1_001
        * 2.2.4 X1-H3K27ace-_S12_L002_R2_001
        * 2.2.5 X1-H3K27ace-_S12_L003_R1_001
        * 2.2.6 X1-H3K27ace-_S12_L003_R2_001
        * 2.2.7 X1-H3K27ace-_S12_L004_R1_001
        * 2.2.8 X1-H3K27ace-_S12_L004_R2_001
        * 2.2.9 X1-input-_S9_L001_R1_001
        * 2.2.10 X1-input-_S9_L001_R2_001
        * 2.2.11 X1-input-_S9_L002_R1_001
        * 2.2.12 X1-input-_S9_L002_R2_001
        * 2.2.13 X1-input-_S9_L003_R1_001
        * 2.2.14 X1-input-_S9_L003_R2_001
        * 2.2.15 X1-input-_S9_L004_R1_001
        * 2.2.16 X1-input-_S9_L004_R2_001
        * 2.2.17 x1_h3k27ac_rep2.R1
        * 2.2.18 x1_h3k27ac_rep2.R2
        * 2.2.19 x1_h3k27ac_rep3.R1
        * 2.2.20 x1_h3k27ac_rep3.R2
        * 2.2.21 x1_input_rep2.R1
        * 2.2.22 x1_input_rep2.R2
        * 2.2.23 x1_input_rep3_R1
        * 2.2.24 x1_input_rep3_R2
    * 2.3 FastQC H3K4me1
        * 2.3.1 h3k4me1_rep1_R1
        * 2.3.2 h3k4me1_rep1_R2
        * 2.3.3 h3k4me1_rep2_R1
        * 2.3.4 h3k4me1_rep2_R2
        * 2.3.5 input_rep1_R1
        * 2.3.6 input_rep1_R2
        * 2.3.7 input_rep2.R1
        * 2.3.8 input_rep2.R2
* 3. Trimming
    * 3.1 H3K27ac
        * 3.1.1 X1-H3K27ace-_S12_L001
        * 3.1.2 X1-H3K27ace-_S12_L002
        * 3.1.3 X1-H3K27ace-_S12_L003
        * 3.1.4 X1-H3K27ace-_S12_L004
        * 3.1.5 X1-input-_S9_L001
        * 3.1.6 X1-input-_S9_L002
        * 3.1.7 X1-input-_S9_L003
        * 3.1.8 X1-input-_S9_L004
    * 3.2 H3K4me1
        * 3.2.1 h3k4me1_rep1
        * 3.2.2 h3k4me1_rep2
        * 3.2.3 input_rep1
        * 3.2.4 input_rep2
* 4. Alignment
    * 4.1 H3K27ac
    * 4.2 H3K4me1

# %% [markdown]
## Files
* Input: X1-H3K27ace-_S12_L001_R1_001.fastq.gz, X1-H3K27ace-_S12_L001_R2_001.fastq.gz, X1-H3K27ace-_S12_L002_R1_001.fastq.gz, X1-H3K27ace-_S12_L002_R2_001.fastq.gz, X1-H3K27ace-_S12_L003_R1_001.fastq.gz, X1-H3K27ace-_S12_L003_R2_001.fastq.gz, X1-H3K27ace-_S12_L004_R1_001.fastq.gz, X1-H3K27ace-_S12_L004_R2_001.fastq.gz, X1-input-_S9_L001_R1_001.fastq.gz, X1-input-_S9_L001_R2_001.fastq.gz,  X1-input-_S9_L002_R1_001.fastq.gz, X1-input-_S9_L002_R2_001.fastq.gz, X1-input-_S9_L003_R1_001.fastq.gz, X1-input-_S9_L003_R2_001.fastq.gz, X1-input-_S9_L004_R1_001.fastq.gz, X1-input-_S9_L004_R2_001.fastq.gz, x1_h3k27ac_rep2.R1.fastq.gz, x1_h3k27ac_rep2.R2.fastq.gz, x1_h3k27ac_rep3.R1.fastq.gz, x1_h3k27ac_rep3.R2.fastq.gz, x1_input_rep2.R1.fastq.gz, x1_input_rep2.R2.fastq.gz, x1_input_rep3_R1.fastq.gz, x1_input_rep3_R2.fastq.gz
* Output: X1-H3K27ace-_S12_L001_final.sam, X1-H3K27ace-_S12_L002_final.sam, X1-H3K27ace-_S12_L003_final.sam, X1-H3K27ace-_S12_L004_final.sam, X1-input-_S9_L001_final.sam, X1-input-_S9_L002_final.sam, X1-input-_S9_L003_final.sam, X1-input-_S9_L004_final.sam, x1_h3k27ac_rep2_final.sam, x1_input_rep2_final.sam, x1_h3k27ac_rep3_final.sam, x1_input_rep3_final.sam, h3k4me1_rep1_final.sam, input_rep1_final.sam, h3k4me1_rep2_final.sam, input_rep2_final.sam

# %% [markdown]
# 1. Introduction

# %% [markdown]
The H3K27ac and H3K4me1 ChIP-seq data was inspected, trimmed and aligned to the planarian genome. 

# %% [markdown]
# 2. Data quality

# %% [markdown]
## 2.1 Data inspection

# %% [markdown]
The characteristics of the fastq files were inspected.

# %% [markdown]
### 2.1.1 H3K27ac

# %% [code]
%%bash
cd /hydra/chip_neiro/k27ac
ls *fastq.gz

# %% [code]
%%bash
cd /hydra/chip_neiro/k27ac
less k27ac.README.txt

# %% [markdown]
### 2.1.2 H3K4me1

# %% [code]
%%bash
cd /hydra/chip_neiro
cd k4me1
less k4me1.README.txt

# %% [markdown]
## 2.2 Fastqc H3K27ac

# %% [markdown]
The quality of the sequencing results was checked with FastQC:

# %% [code]
#%%bash
#cd ../chip_sexual_organised/k27ac
#fastqc X1-H3K27ace-_S12_L001_R1_001.fastq.gz X1-H3K27ace-_S12_L001_R2_001.fastq.gz X1-H3K27ace-_S12_L002_R1_001.fastq.gz X1-H3K27ace-_S12_L002_R2_001.fastq.gz X1-H3K27ace-_S12_L003_R1_001.fastq.gz X1-H3K27ace-_S12_L003_R2_001.fastq.gz X1-H3K27ace-_S12_L004_R1_001.fastq.gz X1-H3K27ace-_S12_L004_R2_001.fastq.gz

# %% [code]
#%%bash
#cd ../chip_sexual_organised/k27ac
#fastqc X1-input-_S9_L001_R1_001.fastq.gz X1-input-_S9_L001_R2_001.fastq.gz X1-input-_S9_L002_R1_001.fastq.gz X1-input-_S9_L002_R2_001.fastq.gz X1-input-_S9_L003_R1_001.fastq.gz X1-input-_S9_L003_R2_001.fastq.gz X1-input-_S9_L004_R1_001.fastq.gz X1-input-_S9_L004_R2_001.fastq.gz

# %% [code]
#%%bash
#cd ../chip_sexual_organised/k27ac
#fastqc x1_h3k27ac_rep2.R1.fastq.gz x1_h3k27ac_rep2.R2.fastq.gz x1_h3k27ac_rep3.R1.fastq.gz x1_h3k27ac_rep3.R2.fastq.gz

# %% [code]
#%%bash
#cd ../chip_sexual_organised/k27ac
#fastqc  x1_input_rep2.R1.fastq.gz x1_input_rep2.R2.fastq.gz x1_input_rep3_R1.fastq.gz x1_input_rep3_R2.fastq.gz

# %% [markdown]
### 2.2.1 X1-H3K27ace-_S12_L001_R1_001

# %% [markdown]
Rep1 was made by Anish Datatni 13/12/2016.

# %% [code]
%%bash
cd ../chip_sexual_organised/k27ac
cd X1-H3K27ace-_S12_L001_R1_001_fastqc
less summary.txt

# %% [code]
%%bash
cd ../chip_sexual_organised/k27ac
cd X1-H3K27ace-_S12_L001_R1_001_fastqc
grep -A 4 "Overrepresented" fastqc_data.txt

# %% [code]
%%bash
cd ../../../../../data/ngs/smed/facs_rnaseq_datasets/sexual/chip_neiro/k27ac
echo $(zcat X1-H3K27ace-_S12_L001_R1_001.fastq.gz|wc -l)/4|bc

# %% [markdown]
### 2.2.2 X1-H3K27ace-_S12_L001_R2_001

# %% [markdown]
Rep1 was made by Anish Dattani 13/12/2016.

# %% [code]
%%bash
cd ../chip_sexual_organised/k27ac
cd X1-H3K27ace-_S12_L001_R2_001_fastqc
less summary.txt

# %% [code]
%%bash
cd ../chip_sexual_organised/k27ac
cd X1-H3K27ace-_S12_L001_R2_001_fastqc
grep -A 4 "Overrepresented" fastqc_data.txt

# %% [markdown]
For L1:

GATCGGAAGAGCACACGTCTGAACTCCAGTCACACTTG	1146568	7.9896322813008815	TruSeq Adapter, Index 8 (100% over 38bp)

# %% [code]
%%bash
cd ../../../../../data/ngs/smed/facs_rnaseq_datasets/sexual/chip_neiro/k27ac
echo $(zcat X1-H3K27ace-_S12_L001_R2_001.fastq.gz|wc -l)/4|bc

# %% [markdown]
### 2.2.3 X1-H3K27ace-_S12_L002_R1_001

# %% [markdown]
Rep1 was made by Anish on 13/12/2016.

# %% [code]
%%bash
cd ../chip_sexual_organised/k27ac
cd X1-H3K27ace-_S12_L002_R1_001_fastqc
less summary.txt

# %% [code]
%%bash
cd ../chip_sexual_organised/k27ac
cd X1-H3K27ace-_S12_L002_R1_001_fastqc
grep -A 4 "Overrepresented" fastqc_data.txt

# %% [code]
%%bash
cd ../../../../../data/ngs/smed/facs_rnaseq_datasets/sexual/chip_neiro/k27ac
echo $(zcat X1-H3K27ace-_S12_L002_R1_001.fastq.gz|wc -l)/4|bc

# %% [markdown]
### 2.2.4 X1-H3K27ace-_S12_L002_R2_001

# %% [markdown]
Rep1 was made by Anish on 13/12/2016.

# %% [code]
%%bash
cd ../chip_sexual_organised/k27ac
cd X1-H3K27ace-_S12_L002_R2_001_fastqc
less summary.txt

# %% [code]
%%bash
cd ../chip_sexual_organised/k27ac
cd X1-H3K27ace-_S12_L002_R2_001_fastqc
grep -A 4 "Overrepresented" fastqc_data.txt

# %% [markdown]
For L2:

GATCGGAAGAGCACACGTCTGAACTCCAGTCACACTTG	1117707	7.780274506858495	TruSeq Adapter, Index 8 (100% over 38bp)

GATCGGAAGAGCACACGTCTGAACTCCAGTCACACTTGC	14951	0.10407278844280421	TruSeq Adapter, Index 8 (97% over 38bp)

# %% [code]
%%bash
cd ../../../../../data/ngs/smed/facs_rnaseq_datasets/sexual/chip_neiro/k27ac
echo $(zcat X1-H3K27ace-_S12_L002_R2_001.fastq.gz|wc -l)/4|bc

# %% [markdown]
### 2.2.5 X1-H3K27ace-_S12_L003_R1_001

# %% [markdown]
Rep1 was made by Anish on 13/12/2016.

# %% [code]
%%bash
cd ../chip_sexual_organised/k27ac
cd X1-H3K27ace-_S12_L003_R1_001_fastqc
less summary.txt

# %% [code]
%%bash
cd ../chip_sexual_organised/k27ac
cd X1-H3K27ace-_S12_L003_R1_001_fastqc
grep -A 4 "Overrepresented" fastqc_data.txt

# %% [code]
%%bash
cd ../../../../../data/ngs/smed/facs_rnaseq_datasets/sexual/chip_neiro/k27ac
echo $(zcat X1-H3K27ace-_S12_L003_R1_001.fastq.gz|wc -l)/4|bc

# %% [markdown]
### 2.2.6 X1-H3K27ace-_S12_L003_R2_001

# %% [markdown]
Rep1 was made by Anish on 13/12/2016.

# %% [code]
%%bash
cd ../chip_sexual_organised/k27ac
cd X1-H3K27ace-_S12_L003_R2_001_fastqc
less summary.txt

# %% [code]
%%bash
cd ../chip_sexual_organised/k27ac
cd X1-H3K27ace-_S12_L003_R2_001_fastqc
grep -A 4 "Overrepresented" fastqc_data.txt

# %% [markdown]
For L3:

GATCGGAAGAGCACACGTCTGAACTCCAGTCACACTTG	1112403	7.83774447175936	TruSeq Adapter, Index 8 (100% over 38bp)

GATCGGAAGAGCACACGTCTGAACTCCAGTCACACTTGC	14474	0.10198058930463597	TruSeq Adapter, Index 8 (97% over 38bp)

# %% [code]
%%bash
cd ../../../../../data/ngs/smed/facs_rnaseq_datasets/sexual/chip_neiro/k27ac
echo $(zcat X1-H3K27ace-_S12_L003_R2_001.fastq.gz|wc -l)/4|bc

# %% [markdown]
### 2.2.7 X1-H3K27ace-_S12_L004_R1_001

# %% [markdown]
Rep1 was made by Anish on 13/12/2016.

# %% [code]
%%bash
cd ../chip_sexual_organised/k27ac
cd X1-H3K27ace-_S12_L004_R1_001_fastqc
less summary.txt

# %% [code]
%%bash
cd ../chip_sexual_organised/k27ac
cd X1-H3K27ace-_S12_L004_R1_001_fastqc
grep -A 4 "Overrepresented" fastqc_data.txt

# %% [code]
%%bash
cd ../../../../../data/ngs/smed/facs_rnaseq_datasets/sexual/chip_neiro/k27ac
echo $(zcat X1-H3K27ace-_S12_L004_R1_001.fastq.gz|wc -l)/4|bc

# %% [markdown]
### 2.2.8 X1-H3K27ace-_S12_L004_R2_001

# %% [markdown]
Rep1 was made by Anish on 13/12/2016.

# %% [code]
%%bash
cd ../chip_sexual_organised/k27ac
cd X1-H3K27ace-_S12_L004_R2_001_fastqc
less summary.txt

# %% [code]
%%bash
cd ../chip_sexual_organised/k27ac
cd X1-H3K27ace-_S12_L004_R2_001_fastqc
grep -A 4 "Overrepresented" fastqc_data.txt

# %% [markdown]
For L4:

GATCGGAAGAGCACACGTCTGAACTCCAGTCACACTTG	1102332	7.6879541422628455	TruSeq Adapter, Index 8 (100% over 38bp)

GATCGGAAGAGCACACGTCTGAACTCCAGTCACACTTGC	14654	0.1022008614471137	TruSeq Adapter, Index 8 (97% over 38bp)

# %% [markdown]
For L1-4:

GATCGGAAGAGCACACGTCTGAACTCCAGTCACACTTG TruSeq Adapter, Index 8 

GATCGGAAGAGCACACGTCTGAACTCCAGTCACACTTGC TruSeq Adapter, Index 8

# %% [markdown]
### 2.2.9 X1-input-_S9_L001_R1_001

# %% [markdown]
Rep1 was made by Anish on 13/12/2016.

# %% [code]
%%bash
cd ../chip_sexual_organised/k27ac
cd X1-input-_S9_L001_R1_001_fastqc
less summary.txt

# %% [code]
%%bash
cd ../chip_sexual_organised/k27ac
cd X1-input-_S9_L001_R1_001_fastqc
grep -A 4 "Overrepresented" fastqc_data.txt

# %% [code]
%%bash
cd ../../../../../data/ngs/smed/facs_rnaseq_datasets/sexual/chip_neiro/k27ac
echo $(zcat X1-input-_S9_L001_R1_001.fastq.gz|wc -l)/4|bc

# %% [markdown]
### 2.2.10 X1-input-_S9_L001_R2_001

# %% [markdown]
Rep1 was made by Anish on 13/12/2016.

# %% [code]
%%bash
cd ../chip_sexual_organised/k27ac
cd X1-input-_S9_L001_R2_001_fastqc
less summary.txt

# %% [code]
%%bash
cd ../chip_sexual_organised/k27ac
cd X1-input-_S9_L001_R2_001_fastqc
grep -A 4 "Overrepresented" fastqc_data.txt

# %% [markdown]
For L1:

GATCGGAAGAGCACACGTCTGAACTCCAGTCACGAGTGG	81539	1.7919481774714145	TruSeq Adapter, Index 7 (97% over 36bp)

# %% [code]
%%bash
cd ../../../../../data/ngs/smed/facs_rnaseq_datasets/sexual/chip_neiro/k27ac
echo $(zcat X1-input-_S9_L001_R2_001.fastq.gz|wc -l)/4|bc

# %% [markdown]
### 2.2.11 X1-input-_S9_L002_R1_001

# %% [markdown]
Rep1 was made by Anish on 13/12/2016.

# %% [code]
%%bash
cd ../chip_sexual_organised/k27ac
cd X1-input-_S9_L002_R1_001_fastqc
less summary.txt

# %% [code]
%%bash
cd ../chip_sexual_organised/k27ac
cd X1-input-_S9_L002_R1_001_fastqc
grep -A 4 "Overrepresented" fastqc_data.txt

# %% [code]
%%bash
cd ../../../../../data/ngs/smed/facs_rnaseq_datasets/sexual/chip_neiro/k27ac
echo $(zcat X1-input-_S9_L002_R1_001.fastq.gz|wc -l)/4|bc

# %% [markdown]
### 2.2.12 X1-input-_S9_L002_R2_001

# %% [markdown]
Rep1 was made by Anish on 13/12/2016.

# %% [code]
%%bash
cd ../chip_sexual_organised/k27ac
cd X1-input-_S9_L002_R2_001_fastqc
less summary.txt

# %% [code]
%%bash
cd ../chip_sexual_organised/k27ac
cd X1-input-_S9_L002_R2_001_fastqc
grep -A 4 "Overrepresented" fastqc_data.txt

# %% [markdown]
For L2:

GATCGGAAGAGCACACGTCTGAACTCCAGTCACGAGTGG	77342	1.6975028872605418	TruSeq Adapter, Index 7 (97% over 36bp)

# %% [code]
%%bash
cd ../../../../../data/ngs/smed/facs_rnaseq_datasets/sexual/chip_neiro/k27ac
echo $(zcat X1-input-_S9_L002_R2_001.fastq.gz|wc -l)/4|bc

# %% [markdown]
### 2.2.13 X1-input-_S9_L003_R1_001

# %% [markdown]
Rep1 was made by Anish on 13/12/2016.

# %% [code]
%%bash
cd ../chip_sexual_organised/k27ac
cd X1-input-_S9_L003_R1_001_fastqc
less summary.txt

# %% [code]
%%bash
cd ../chip_sexual_organised/k27ac
cd X1-input-_S9_L003_R1_001_fastqc
grep -A 4 "Overrepresented" fastqc_data.txt

# %% [code]
%%bash
cd ../../../../../data/ngs/smed/facs_rnaseq_datasets/sexual/chip_neiro/k27ac
echo $(zcat X1-input-_S9_L003_R1_001.fastq.gz|wc -l)/4|bc

# %% [markdown]
### 2.2.14 X1-input-_S9_L003_R2_001

# %% [markdown]
Rep1 was made by Anish on 13/12/2016.

# %% [code]
%%bash
cd ../chip_sexual_organised/k27ac
cd X1-input-_S9_L003_R2_001_fastqc
less summary.txt

# %% [code]
%%bash
cd ../chip_sexual_organised/k27ac
cd X1-input-_S9_L003_R2_001_fastqc
grep -A 4 "Overrepresented" fastqc_data.txt

# %% [markdown]
For L3:

GATCGGAAGAGCACACGTCTGAACTCCAGTCACGAGTGG	77057	1.7172433004624212	TruSeq Adapter, Index 7 (97% over 36bp)

# %% [code]
%%bash
cd ../../../../../data/ngs/smed/facs_rnaseq_datasets/sexual/chip_neiro/k27ac
echo $(zcat X1-input-_S9_L003_R2_001.fastq.gz|wc -l)/4|bc

# %% [markdown]
### 2.2.15 X1-input-_S9_L004_R1_001

# %% [markdown]
Rep1 was made by Anish on 13/12/2016.

# %% [code]
%%bash
cd ../chip_sexual_organised/k27ac
cd X1-input-_S9_L004_R1_001_fastqc
less summary.txt

# %% [code]
%%bash
cd ../chip_sexual_organised/k27ac
cd X1-input-_S9_L004_R1_001_fastqc
grep -A 4 "Overrepresented" fastqc_data.txt

# %% [code]
%%bash
cd ../../../../../data/ngs/smed/facs_rnaseq_datasets/sexual/chip_neiro/k27ac
echo $(zcat X1-input-_S9_L004_R1_001.fastq.gz|wc -l)/4|bc

# %% [markdown]
### 2.2.16 X1-input-_S9_L004_R2_001

# %% [markdown]
Rep1 was made by Anish on 13/12/2016.

# %% [code]
%%bash
cd ../chip_sexual_organised/k27ac
cd X1-input-_S9_L004_R2_001_fastqc
less summary.txt

# %% [code]
%%bash
cd ../chip_sexual_organised/k27ac
cd X1-input-_S9_L004_R2_001_fastqc
grep -A 4 "Overrepresented" fastqc_data.txt

# %% [markdown]
For L4:

GATCGGAAGAGCACACGTCTGAACTCCAGTCACGAGTGG	75211	1.6555104807982268	TruSeq Adapter, Index 7 (97% over 36bp)

# %% [markdown]
For L1-4:
    
GATCGGAAGAGCACACGTCTGAACTCCAGTCACGAGTGG	81539	1.7919481774714145	TruSeq Adapter, Index 7

# %% [code]
%%bash
cd ../../../../../data/ngs/smed/facs_rnaseq_datasets/sexual/chip_neiro/k27ac
echo $(zcat X1-input-_S9_L004_R2_001.fastq.gz|wc -l)/4|bc

# %% [markdown]
### 2.2.17 x1_h3k27ac_rep2.R1

# %% [markdown]
rep2 and rep3 was made by Divya in 2018

# %% [code]
%%bash
cd ../chip_sexual_organised/k27ac
cd x1_h3k27ac_rep2.R1_fastqc
less summary.txt

# %% [code]
%%bash
cd ../../../../../data/ngs/smed/facs_rnaseq_datasets/sexual/chip_neiro/k27ac
echo $(zcat x1_h3k27ac_rep2.R1.fastq.gz|wc -l)/4|bc

# %% [markdown]
### 2.2.18 x1_h3k27ac_rep2.R2

rep2 and rep3 was made by Divya in 2018

# %% [code]
%%bash
cd ../chip_sexual_organised/k27ac
cd x1_h3k27ac_rep2.R2_fastqc
less summary.txt

# %% [code]
%%bash
cd ../../../../../data/ngs/smed/facs_rnaseq_datasets/sexual/chip_neiro/k27ac
echo $(zcat x1_h3k27ac_rep2.R2.fastq.gz|wc -l)/4|bc

# %% [markdown]
### 2.2.19 x1_h3k27ac_rep3.R1
rep2 and rep3 was made by Divya in 2018

# %% [code]
%%bash
cd ../chip_sexual_organised/k27ac
cd x1_h3k27ac_rep3.R1_fastqc
less summary.txt

# %% [code]
%%bash
cd ../../../../../data/ngs/smed/facs_rnaseq_datasets/sexual/chip_neiro/k27ac
echo $(zcat x1_h3k27ac_rep3.R1.fastq.gz|wc -l)/4|bc

# %% [markdown]
### 2.2.20 x1_h3k27ac_rep3.R2

rep2 and rep3 was made by Divya in 2018

# %% [code]
%%bash
cd ../chip_sexual_organised/k27ac
cd x1_h3k27ac_rep3.R2_fastqc
less summary.txt

# %% [code]
%%bash
cd ../../../../../data/ngs/smed/facs_rnaseq_datasets/sexual/chip_neiro/k27ac
echo $(zcat x1_h3k27ac_rep3.R2.fastq.gz|wc -l)/4|bc

# %% [markdown]
### 2.2.21 x1_input_rep2.R1

rep2 and rep3 was made by Divya in 2018

# %% [code]
%%bash
cd ../chip_sexual_organised/k27ac
cd x1_input_rep2.R1_fastqc
less summary.txt

# %% [code]
%%bash
cd ../../../../../data/ngs/smed/facs_rnaseq_datasets/sexual/chip_neiro/k27ac
echo $(zcat x1_input_rep2.R1.fastq.gz|wc -l)/4|bc

# %% [markdown]
### 2.2.22 x1_input_rep2.R2

rep2 and rep3 was made by Divya in 2018

# %% [code]
%%bash
cd ../chip_sexual_organised/k27ac
cd x1_input_rep2.R2_fastqc
less summary.txt

# %% [code]
%%bash
cd ../../../../../data/ngs/smed/facs_rnaseq_datasets/sexual/chip_neiro/k27ac
echo $(zcat x1_input_rep2.R2.fastq.gz|wc -l)/4|bc

# %% [markdown]
### 2.2.23 x1_input_rep3_R1

rep2 and rep3 was made by Divya in 2018

# %% [code]
%%bash
cd ../chip_sexual_organised/k27ac
cd x1_input_rep3_R1_fastqc
less summary.txt

# %% [code]
%%bash
cd ../../../../../data/ngs/smed/facs_rnaseq_datasets/sexual/chip_neiro/k27ac
echo $(zcat x1_input_rep3_R1.fastq.gz|wc -l)/4|bc

# %% [markdown]
### 2.2.24 x1_input_rep3_R2

rep2 and rep3 was made by Divya in 2018

# %% [code]
%%bash
cd ../chip_sexual_organised/k27ac
cd x1_input_rep3_R2_fastqc
less summary.txt

# %% [code]
%%bash
cd ../../../../../data/ngs/smed/facs_rnaseq_datasets/sexual/chip_neiro/k27ac
echo $(zcat x1_input_rep3_R2.fastq.gz|wc -l)/4|bc

# %% [markdown]
### 2.1.25 Conclusions

Rep1 overrepresented sequences:

GATCGGAAGAGCACACGTCTGAACTCCAGTCACACTTG TruSeq Adapter, Index 8 

GATCGGAAGAGCACACGTCTGAACTCCAGTCACACTTGC TruSeq Adapter, Index 8

Rep1 input overrepresented sequences:

GATCGGAAGAGCACACGTCTGAACTCCAGTCACGAGTGG	81539 TruSeq Adapter, Index 7

Rep2 and 3 no overrepresnted sequences 

# %% [markdown]
## 2.3 FastQC H3k4me1

# %% [markdown]
These raw reads were generated by Yuli and are published. 

# %% [code]
#%%bash
#cd ../chip_sexual_organised/k4me1
#fastqc h3k4me1_rep1_R1.fastq.gz h3k4me1_rep1_R2.fastq.gz h3k4me1_rep2_R1.fastq.gz h3k4me1_rep2_R2.fastq.gz

# %% [code]
#%%bash
#cd ../chip_sexual_organised/k4me1
#fastqc input_rep1_R1.fastq.gz input_rep1_R2.fastq.gz input_rep2.R1.fastq.gz input_rep2.R2.fastq.gz

# %% [markdown]
### 2.3.1 h3k4me1_rep1_R1

# %% [code]
%%bash
cd ../chip_sexual_organised/k4me1
cd h3k4me1_rep1_R1_fastqc
less summary.txt

# %% [code]
%%bash
cd ../chip_sexual_organised/k4me1
cd h3k4me1_rep1_R1_fastqc
grep -A 4 "Overrepresented" fastqc_data.txt

# %% [code]
%%bash
cd ../../../../../data/ngs/smed/facs_rnaseq_datasets/sexual/chip_neiro/k4me1
echo $(zcat h3k4me1_rep1_R1.fastq.gz|wc -l)/4|bc

# %% [markdown]
### 2.3.2 h3k4me1_rep1_R2

# %% [code]
%%bash
cd ../chip_sexual_organised/k4me1
cd h3k4me1_rep1_R2_fastqc
less summary.txt

# %% [code]
%%bash
cd ../chip_sexual_organised/k4me1
cd h3k4me1_rep1_R2_fastqc
grep -A 4 "Overrepresented" fastqc_data.txt

# %% [markdown]
For rep1:

GATCGGAAGAGCACACGTCTGAACTCCAGTCACCGATGT	1231626	3.940509670298028	TruSeq Adapter, Index 2

# %% [code]
%%bash
cd ../../../../../data/ngs/smed/facs_rnaseq_datasets/sexual/chip_neiro/k4me1
echo $(zcat h3k4me1_rep1_R2.fastq.gz|wc -l)/4|bc

# %% [markdown]
### 2.3.3 h3k4me1_rep2_R1

# %% [code]
%%bash
cd ../chip_sexual_organised/k4me1
cd h3k4me1_rep2_R1_fastqc
less summary.txt

# %% [code]
%%bash
cd ../chip_sexual_organised/k4me1
cd h3k4me1_rep2_R1_fastqc
grep -A 4 "Overrepresented" fastqc_data.txt

# %% [code]
%%bash
cd ../../../../../data/ngs/smed/facs_rnaseq_datasets/sexual/chip_neiro/k4me1
echo $(zcat h3k4me1_rep2_R1.fastq.gz|wc -l)/4|bc

# %% [markdown]
### 2.3.4 h3k4me1_rep2_R2

# %% [code]
%%bash
cd ../chip_sexual_organised/k4me1
cd h3k4me1_rep2_R2_fastqc
less summary.txt

# %% [code]
%%bash
cd ../chip_sexual_organised/k4me1
cd h3k4me1_rep2_R2_fastqc
grep -A 4 "Overrepresented" fastqc_data.txt

# %% [markdown]
For rep2:

GATCGGAAGAGCACACGTCTGAACTCCAGTCACTAGCTT	1316788	4.335010476645132	TruSeq Adapter, Index 10 (100% over 39bp)

# %% [code]
%%bash
cd ../../../../../data/ngs/smed/facs_rnaseq_datasets/sexual/chip_neiro/k4me1
echo $(zcat h3k4me1_rep2_R2.fastq.gz|wc -l)/4|bc

# %% [markdown]
### 2.3.5 input_rep1_R1

# %% [code]
%%bash
cd ../chip_sexual_organised/k4me1
cd input_rep1_R1_fastqc
less summary.txt

# %% [code]
%%bash
cd ../chip_sexual_organised/k4me1
cd input_rep1_R1_fastqc
grep -A 4 "Overrepresented" fastqc_data.txt

# %% [code]
%%bash
cd ../../../../../data/ngs/smed/facs_rnaseq_datasets/sexual/chip_neiro/k4me1
echo $(zcat input_rep1_R1.fastq.gz|wc -l)/4|bc

# %% [markdown]
### 2.3.6 input_rep1_R2

# %% [code]
%%bash
cd ../chip_sexual_organised/k4me1
cd input_rep1_R2_fastqc
less summary.txt

# %% [code]
%%bash
cd ../chip_sexual_organised/k4me1
cd input_rep1_R2_fastqc
grep -A 4 "Overrepresented" fastqc_data.txt

# %% [markdown]
For rep1 input:

GATCGGAAGAGCACACGTCTGAACTCCAGTCACACTTGA	1534234	4.698910117127738	TruSeq Adapter, Index 8 (100% over 39bp)

# %% [code]
%%bash
cd ../../../../../data/ngs/smed/facs_rnaseq_datasets/sexual/chip_neiro/k4me1
echo $(zcat input_rep1_R2.fastq.gz|wc -l)/4|bc

# %% [markdown]
### 2.3.7 input_rep2.R1

# %% [code]
%%bash
cd ../chip_sexual_organised/k4me1
cd input_rep2.R1_fastqc
less summary.txt

# %% [code]
%%bash
cd ../chip_sexual_organised/k4me1
cd input_rep2.R1_fastqc
grep -A 4 "Overrepresented" fastqc_data.txt

# %% [code]
%%bash
cd ../../../../../data/ngs/smed/facs_rnaseq_datasets/sexual/chip_neiro/k4me1
echo $(zcat input_rep2.R1.fastq.gz|wc -l)/4|bc

# %% [markdown]
### 2.3.8 input_rep2.R2

# %% [code]
%%bash
cd ../chip_sexual_organised/k4me1
cd input_rep2.R2_fastqc
less summary.txt

# %% [code]
%%bash
cd ../chip_sexual_organised/k4me1
cd input_rep2.R2_fastqc
grep -A 4 "Overrepresented" fastqc_data.txt

# %% [markdown]
For rep2 input:

GATCGGAAGAGCACACGTCTGAACTCCAGTCACTGACCA	918344	3.4431290053092054	TruSeq Adapter, Index 4 (100% over 39bp)
CATCGGAAGAGCACACGTCTGAACTCCAGTCACTGACCA	103628	0.38853041187418047	TruSeq Adapter, Index 4 (97% over 39bp)

# %% [code]
%%bash
cd ../../../../../data/ngs/smed/facs_rnaseq_datasets/sexual/chip_neiro/k4me1
echo $(zcat input_rep2.R2.fastq.gz|wc -l)/4|bc

# %% [markdown]
### Conclusions

rep1: GATCGGAAGAGCACACGTCTGAACTCCAGTCACCGATGT	1231626	3.940509670298028	TruSeq Adapter, Index 2

rep2: GATCGGAAGAGCACACGTCTGAACTCCAGTCACTAGCTT	1316788	4.335010476645132	TruSeq Adapter, Index 10 (100% over 39bp)

rep1 input: GATCGGAAGAGCACACGTCTGAACTCCAGTCACACTTGA 1534234 4.698910117127738 TruSeq Adapter, Index 8 (100% over 39bp)

rep2 input:

GATCGGAAGAGCACACGTCTGAACTCCAGTCACTGACCA 918344 3.4431290053092054 TruSeq Adapter, Index 4 (100% over 39bp)

CATCGGAAGAGCACACGTCTGAACTCCAGTCACTGACCA 103628 0.38853041187418047 TruSeq Adapter, Index 4 (97% over 39bp)

# %% [markdown]
# 3. Trimming

# %% [markdown]
**H3K27ac**

Rep1 overrepresented sequences:

GATCGGAAGAGCACACGTCTGAACTCCAGTCACACTTG TruSeq Adapter, Index 8 

GATCGGAAGAGCACACGTCTGAACTCCAGTCACACTTGC TruSeq Adapter, Index 8

Rep1 input overrepresented sequences:

GATCGGAAGAGCACACGTCTGAACTCCAGTCACGAGTGG	81539 TruSeq Adapter, Index 7

Rep2 and 3 no overrepresnted sequences 

# %% [markdown]
**H3K9me3**
X1-input-_S9_allLanes_R1_001: GATCGGAAGAGCACACGTCTGAACTCCAGTCACGAGTGG TruSeq Adapter, Index 7

X1-H3K9me3-_S10_allLanes_R1_001: GATCGGAAGAGCACACGTCTGAACTCCAGTCACATCACG TruSeq Adapter, Index 1


GATCGGAAGAGCACACGTCTGAACTCCAGTCACTGACCA TruSeq Adapter, Index 4

CATCGGAAGAGCACACGTCTGAACTCCAGTCACTGACCA TruSeq Adapter, Index 4

GATCGGAAGAGCACACGTCTGAACTCCAGTCACACTTGA TruSeq Adapter, Index 8

GATCGGAAGAGCACACGTCTGAACTCCAGTCACTAGCTT TruSeq Adapter, Index 10

GATCGGAAGAGCACACGTCTGAACTCCAGTCACCGATGT TruSeq Adapter, Index 2 

GATCGGAAGAGCACACGTCTGAACTCCAGTCACGAGTGG TruSeq Adapter, Index 7 

GATCGGAAGAGCACACGTCTGAACTCCAGTCACGAGTGG	TruSeq Adapter, Index 7

GATCGGAAGAGCACACGTCTGAACTCCAGTCACACTTG TruSeq Adapter, Index 8

# %% [markdown]
## 3.1 H3K27ac

# %% [code]
%%bash
cd ../chip_sexual_organised/k27ac/
echo ">TrueSeq8" > TrueSeq8.fa
echo "GATCGGAAGAGCACACGTCTGAACTCCAGTCACACTTG" >> TrueSeq8.fa
less TrueSeq8.fa

# %% [code]
%%bash
cd ../chip_sexual_organised/k27ac/
echo ">TrueSeq7" > TrueSeq7.fa
echo "GATCGGAAGAGCACACGTCTGAACTCCAGTCACGAGTGG" >> TrueSeq7.fa
less TrueSeq7.fa

# %% [markdown]
### 3.1.1 X1-H3K27ace-_S12_L001

# %% [markdown]
Trimming:

# %% [code]
#%%bash
#cd ../chip_sexual_organised/k27ac/
#java -jar ~/software/Trimmomatic-0.39/trimmomatic-0.39.jar PE X1-H3K27ace-_S12_L001_R1_001.fastq.gz X1-H3K27ace-_S12_L001_R2_001.fastq.gz X1-H3K27ace-_S12_L001_R1_trimmomatic.fastq X1-H3K27ace-_S12_L001_R1_untrimmomatic.fastq X1-H3K27ace-_S12_L001_R2_trimmomatic.fastq X1-H3K27ace-_S12_L001_R2_untrimmomatic.fastq ILLUMINACLIP:TrueSeq8.fa:2:30:10

# %% [code]
%%bash
cd ../chip_sexual_organised/k27ac/
grep -c "@" X1-H3K27ace-_S12_L001_R1_trimmomatic.fastq
grep -c "@" X1-H3K27ace-_S12_L001_R2_trimmomatic.fastq

# %% [markdown]
Quality checking:

# %% [code]
#%%bash
#cd ../chip_sexual_organised/k27ac/
#fastqc X1-H3K27ace-_S12_L001_R1_trimmomatic.fastq X1-H3K27ace-_S12_L001_R2_trimmomatic.fastq

# %% [markdown]
**X1-H3K27ace-_S12_L001_R1_trimmomatic**

# %% [code]
%%bash
cd ../chip_sexual_organised/k27ac/
cd X1-H3K27ace-_S12_L001_R1_trimmomatic_fastqc
less summary.txt

# %% [code]
%%bash
cd ../chip_sexual_organised/k27ac/
cd X1-H3K27ace-_S12_L001_R1_trimmomatic_fastqc
grep -A 4 "Overrepresented" fastqc_data.txt

# %% [markdown]
**X1-H3K27ace-_S12_L001_R2_trimmomatic**

# %% [code]
%%bash
cd ../chip_sexual_organised/k27ac/
cd X1-H3K27ace-_S12_L001_R2_trimmomatic_fastqc
less summary.txt

# %% [code]
%%bash
cd ../chip_sexual_organised/k27ac/
cd X1-H3K27ace-_S12_L001_R2_trimmomatic_fastqc
grep -A 4 "Overrepresented" fastqc_data.txt

# %% [markdown]
### 3.1.2 X1-H3K27ace-_S12_L002

# %% [markdown]
Trimming:

# %% [code]
#%%bash
#cd ../chip_sexual_organised/k27ac/
#java -jar ~/software/Trimmomatic-0.39/trimmomatic-0.39.jar PE X1-H3K27ace-_S12_L002_R1_001.fastq.gz X1-H3K27ace-_S12_L002_R2_001.fastq.gz X1-H3K27ace-_S12_L002_R1_trimmomatic.fastq X1-H3K27ace-_S12_L002_R1_untrimmomatic.fastq X1-H3K27ace-_S12_L002_R2_trimmomatic.fastq X1-H3K27ace-_S12_L002_R2_untrimmomatic.fastq ILLUMINACLIP:TrueSeq8.fa:2:30:10

# %% [code]
%%bash
cd ../chip_sexual_organised/k27ac/
grep -c "@" X1-H3K27ace-_S12_L002_R1_trimmomatic.fastq
grep -c "@" X1-H3K27ace-_S12_L002_R2_trimmomatic.fastq

# %% [markdown]
Quality checking:

# %% [code]
#%%bash
#cd ../chip_sexual_organised/k27ac/
#fastqc X1-H3K27ace-_S12_L002_R1_trimmomatic.fastq X1-H3K27ace-_S12_L002_R2_trimmomatic.fastq

# %% [markdown]
**X1-H3K27ace-_S12_L002_R1_trimmomatic**

# %% [code]
%%bash
cd ../chip_sexual_organised/k27ac/
cd X1-H3K27ace-_S12_L002_R1_trimmomatic_fastqc
less summary.txt

# %% [code]
%%bash
cd ../chip_sexual_organised/k27ac/
cd X1-H3K27ace-_S12_L002_R1_trimmomatic_fastqc
grep -A 4 "Overrepresented" fastqc_data.txt

# %% [markdown]
**X1-H3K27ace-_S12_L002_R2_trimmomatic**

# %% [code]
%%bash
cd ../chip_sexual_organised/k27ac/
cd X1-H3K27ace-_S12_L002_R2_trimmomatic_fastqc
less summary.txt

# %% [code]
%%bash
cd ../chip_sexual_organised/k27ac/
cd X1-H3K27ace-_S12_L002_R2_trimmomatic_fastqc
grep -A 4 "Overrepresented" fastqc_data.txt

# %% [markdown]
### 3.1.3 X1-H3K27ace-_S12_L003

# %% [markdown]
Trimming:

# %% [code]
#%%bash
#cd ../chip_sexual_organised/k27ac/
#java -jar ~/software/Trimmomatic-0.39/trimmomatic-0.39.jar PE X1-H3K27ace-_S12_L003_R1_001.fastq.gz X1-H3K27ace-_S12_L003_R2_001.fastq.gz X1-H3K27ace-_S12_L003_R1_trimmomatic.fastq X1-H3K27ace-_S12_L003_R1_untrimmomatic.fastq X1-H3K27ace-_S12_L003_R2_trimmomatic.fastq X1-H3K27ace-_S12_L003_R2_untrimmomatic.fastq ILLUMINACLIP:TrueSeq8.fa:2:30:10

# %% [code]
%%bash
cd ../chip_sexual_organised/k27ac/
grep -c "@" X1-H3K27ace-_S12_L003_R1_trimmomatic.fastq
grep -c "@" X1-H3K27ace-_S12_L003_R2_trimmomatic.fastq

# %% [code]
#%%bash
#cd ../chip_sexual_organised/k27ac/
#fastqc X1-H3K27ace-_S12_L003_R1_trimmomatic.fastq X1-H3K27ace-_S12_L003_R2_trimmomatic.fastq

# %% [markdown]
**X1-H3K27ace-_S12_L003_R1_trimmomatic**

# %% [code]
%%bash
cd ../chip_sexual_organised/k27ac/
cd X1-H3K27ace-_S12_L003_R1_trimmomatic_fastqc
less summary.txt

# %% [code]
%%bash
cd ../chip_sexual_organised/k27ac/
cd X1-H3K27ace-_S12_L003_R1_trimmomatic_fastqc
grep -A 4 "Overrepresented" fastqc_data.txt

# %% [markdown]
**X1-H3K27ace-_S12_L003_R2_trimmomatic**

# %% [code]
%%bash
cd ../chip_sexual_organised/k27ac/
cd X1-H3K27ace-_S12_L003_R2_trimmomatic_fastqc
less summary.txt

# %% [code]
%%bash
cd ../chip_sexual_organised/k27ac/
cd X1-H3K27ace-_S12_L003_R2_trimmomatic_fastqc
grep -A 4 "Overrepresented" fastqc_data.txt

# %% [markdown]
### 3.1.4 X1-H3K27ace-_S12_L004

# %% [markdown]
Trimming:

# %% [code]
#%%bash
#cd ../chip_sexual_organised/k27ac/
#java -jar ~/software/Trimmomatic-0.39/trimmomatic-0.39.jar PE X1-H3K27ace-_S12_L004_R1_001.fastq.gz X1-H3K27ace-_S12_L004_R2_001.fastq.gz X1-H3K27ace-_S12_L004_R1_trimmomatic.fastq X1-H3K27ace-_S12_L004_R1_untrimmomatic.fastq X1-H3K27ace-_S12_L004_R2_trimmomatic.fastq X1-H3K27ace-_S12_L004_R2_untrimmomatic.fastq ILLUMINACLIP:TrueSeq8.fa:2:30:10

# %% [code]
%%bash
cd ../chip_sexual_organised/k27ac/
grep -c "@" X1-H3K27ace-_S12_L004_R1_trimmomatic.fastq
grep -c "@" X1-H3K27ace-_S12_L004_R2_trimmomatic.fastq

# %% [code]
#%%bash
#cd ../chip_sexual_organised/k27ac/
#fastqc X1-H3K27ace-_S12_L004_R1_trimmomatic.fastq X1-H3K27ace-_S12_L004_R2_trimmomatic.fastq

# %% [markdown]
**X1-H3K27ace-_S12_L004_R1_trimmomatic**

# %% [code]
%%bash
cd ../chip_sexual_organised/k27ac/
cd X1-H3K27ace-_S12_L004_R1_trimmomatic_fastqc
less summary.txt

# %% [code]
%%bash
cd ../chip_sexual_organised/k27ac/
cd X1-H3K27ace-_S12_L004_R1_trimmomatic_fastqc
grep -A 4 "Overrepresented" fastqc_data.txt

# %% [markdown]
**X1-H3K27ace-_S12_L004_R2_trimmomatic**

# %% [code]
%%bash
cd ../chip_sexual_organised/k27ac/
cd X1-H3K27ace-_S12_L004_R2_trimmomatic_fastqc
less summary.txt

# %% [code]
%%bash
cd ../chip_sexual_organised/k27ac/
cd X1-H3K27ace-_S12_L004_R2_trimmomatic_fastqc
grep -A 4 "Overrepresented" fastqc_data.txt

# %% [markdown]
### 3.1.5 X1-input-_S9_L001

# %% [code]
#%%bash
#cd ../chip_sexual_organised/k27ac/
#java -jar ~/software/Trimmomatic-0.39/trimmomatic-0.39.jar PE X1-input-_S9_L001_R1_001.fastq.gz X1-input-_S9_L001_R2_001.fastq.gz X1-input-_S9_L001_R1_trimmomatic.fastq X1-input-_S9_L001_R1_untrimmomatic.fastq X1-input-_S9_L001_R2_trimmomatic.fastq X1-input-_S9_L001_R2_untrimmomatic.fastq ILLUMINACLIP:TrueSeq7.fa:2:30:10

# %% [code]
#%%bash
#cd ../chip_sexual_organised/k27ac/
#fastqc X1-input-_S9_L001_R1_trimmomatic.fastq X1-input-_S9_L001_R2_trimmomatic.fastq

# %% [markdown]
**X1-input-_S9_L001_R1_trimmomatic**

# %% [code]
%%bash
cd ../chip_sexual_organised/k27ac/
cd X1-input-_S9_L001_R1_trimmomatic_fastqc
less summary.txt

# %% [code]
%%bash
cd ../chip_sexual_organised/k27ac/
cd X1-input-_S9_L001_R1_trimmomatic_fastqc
grep -A 4 "Overrepresented" fastqc_data.txt

# %% [markdown]
**X1-input-_S9_L001_R2_trimmomatic**

# %% [code]
%%bash
cd ../chip_sexual_organised/k27ac/
cd X1-input-_S9_L001_R2_trimmomatic_fastqc
less summary.txt

# %% [code]
%%bash
cd ../chip_sexual_organised/k27ac/
cd X1-input-_S9_L001_R1_trimmomatic_fastqc
grep -A 4 "Overrepresented" fastqc_data.txt

# %% [markdown]
### 3.1.6 X1-input-_S9_L002

# %% [code]
#%%bash
#cd ../chip_sexual_organised/k27ac/
#java -jar ~/software/Trimmomatic-0.39/trimmomatic-0.39.jar PE X1-input-_S9_L002_R1_001.fastq.gz X1-input-_S9_L002_R2_001.fastq.gz X1-input-_S9_L002_R1_trimmomatic.fastq X1-input-_S9_L002_R1_untrimmomatic.fastq X1-input-_S9_L002_R2_trimmomatic.fastq X1-input-_S9_L002_R2_untrimmomatic.fastq ILLUMINACLIP:TrueSeq7.fa:2:30:10

# %% [code]
#%%bash
#cd ../chip_sexual_organised/k27ac/
#fastqc X1-input-_S9_L002_R1_trimmomatic.fastq X1-input-_S9_L002_R2_trimmomatic.fastq

# %% [code]
%%bash
cd ../chip_sexual_organised/k27ac/
cd X1-input-_S9_L002_R1_trimmomatic_fastqc
less summary.txt

# %% [code]
%%bash
cd ../chip_sexual_organised/k27ac/
cd X1-input-_S9_L002_R1_trimmomatic_fastqc
grep -A 4 "Overrepresented" fastqc_data.txt

# %% [markdown]
### 3.1.7  X1-input-_S9_L003

# %% [code]
#%%bash
#cd ../chip_sexual_organised/k27ac/
#java -jar ~/software/Trimmomatic-0.39/trimmomatic-0.39.jar PE X1-input-_S9_L003_R1_001.fastq.gz X1-input-_S9_L003_R2_001.fastq.gz X1-input-_S9_L003_R1_trimmomatic.fastq X1-input-_S9_L003_R1_untrimmomatic.fastq X1-input-_S9_L003_R2_trimmomatic.fastq X1-input-_S9_L003_R2_untrimmomatic.fastq ILLUMINACLIP:TrueSeq7.fa:2:30:10

# %% [code]
#%%bash
#cd ../chip_sexual_organised/k27ac/
#fastqc X1-input-_S9_L003_R1_trimmomatic.fastq X1-input-_S9_L003_R2_trimmomatic.fastq

# %% [code]
%%bash
cd ../chip_sexual_organised/k27ac/
cd X1-input-_S9_L003_R1_trimmomatic_fastqc
less summary.txt

# %% [code]
%%bash
cd ../chip_sexual_organised/k27ac/
cd X1-input-_S9_L003_R1_trimmomatic_fastqc
grep -A 4 "Overrepresented" fastqc_data.txt

# %% [code]
%%bash
cd ../chip_sexual_organised/k27ac/
cd X1-input-_S9_L003_R2_trimmomatic_fastqc
less summary.txt

# %% [code]
%%bash
cd ../chip_sexual_organised/k27ac/
cd X1-input-_S9_L003_R2_trimmomatic_fastqc
grep -A 4 "Overrepresented" fastqc_data.txt

# %% [markdown]
### 3.1.8 X1-input-_S9_L004

# %% [code]
#%%bash
#cd ../chip_sexual_organised/k27ac/
#java -jar ~/software/Trimmomatic-0.39/trimmomatic-0.39.jar PE X1-input-_S9_L004_R1_001.fastq.gz X1-input-_S9_L004_R2_001.fastq.gz X1-input-_S9_L004_R1_trimmomatic.fastq X1-input-_S9_L004_R1_untrimmomatic.fastq X1-input-_S9_L004_R2_trimmomatic.fastq X1-input-_S9_L004_R2_untrimmomatic.fastq ILLUMINACLIP:TrueSeq7.fa:2:30:10

# %% [code]
#%%bash
#cd ../chip_sexual_organised/k27ac/
#fastqc X1-input-_S9_L004_R1_trimmomatic.fastq X1-input-_S9_L004_R2_trimmomatic.fastq

# %% [code]
%%bash
cd ../chip_sexual_organised/k27ac/
cd X1-input-_S9_L004_R1_trimmomatic_fastqc
less summary.txt

# %% [code]
%%bash
cd ../chip_sexual_organised/k27ac/
cd X1-input-_S9_L004_R1_trimmomatic_fastqc
grep -A 4 "Overrepresented" fastqc_data.txt

# %% [code]
%%bash
cd ../chip_sexual_organised/k27ac/
cd X1-input-_S9_L004_R2_trimmomatic_fastqc
less summary.txt

# %% [code]
%%bash
cd ../chip_sexual_organised/k27ac/
cd X1-input-_S9_L004_R2_trimmomatic_fastqc
grep -A 4 "Overrepresented" fastqc_data.txt

# %% [markdown]
## 3.2 H3K4me1

# %% [markdown]
**H3K4me1**

rep1: GATCGGAAGAGCACACGTCTGAACTCCAGTCACCGATGT	1231626	3.940509670298028	TruSeq Adapter, Index 2

rep2: GATCGGAAGAGCACACGTCTGAACTCCAGTCACTAGCTT	1316788	4.335010476645132	TruSeq Adapter, Index 10 (100% over 39bp)

rep1 input: GATCGGAAGAGCACACGTCTGAACTCCAGTCACACTTGA 1534234 4.698910117127738 TruSeq Adapter, Index 8 (100% over 39bp)

rep2 input:

GATCGGAAGAGCACACGTCTGAACTCCAGTCACTGACCA 918344 3.4431290053092054 TruSeq Adapter, Index 4 (100% over 39bp)

CATCGGAAGAGCACACGTCTGAACTCCAGTCACTGACCA 103628 0.38853041187418047 TruSeq Adapter, Index 4 (97% over 39bp)

# %% [code]
%%bash
cd ../chip_sexual_organised/k4me1/
echo ">TrueSeq2" > TrueSeqk4me1.fa
echo "GATCGGAAGAGCACACGTCTGAACTCCAGTCACCGATGT" >> TrueSeqk4me1.fa
echo ">TrueSeq10" >> TrueSeqk4me1.fa
echo "GATCGGAAGAGCACACGTCTGAACTCCAGTCACTAGCTT" >> TrueSeqk4me1.fa
echo ">TrueSeq8" >> TrueSeqk4me1.fa
echo "GATCGGAAGAGCACACGTCTGAACTCCAGTCACACTTGA" >> TrueSeqk4me1.fa
echo ">TrueSeq4" >> TrueSeqk4me1.fa
echo "GATCGGAAGAGCACACGTCTGAACTCCAGTCACTGACCA" >> TrueSeqk4me1.fa
less TrueSeqk4me1.fa

# %% [markdown]
### 3.2.1 h3k4me1_rep1

# %% [code]
#%%bash
#cd ../chip_sexual_organised/k4me1/
#java -jar ~/software/Trimmomatic-0.39/trimmomatic-0.39.jar PE h3k4me1_rep1_R1.fastq.gz h3k4me1_rep1_R2.fastq.gz h3k4me1_rep1_R1_trimmomatic.fastq h3k4me1_rep1_R1_untrimmomatic.fastq h3k4me1_rep1_R2_trimmomatic.fastq h3k4me1_rep1_R2_untrimmomatic.fastq ILLUMINACLIP:TrueSeqk4me1.fa:2:30:10

# %% [code]
#%%bash
#cd ../chip_sexual_organised/k4me1/
#fastqc h3k4me1_rep1_R1_trimmomatic.fastq h3k4me1_rep1_R2_trimmomatic.fastq

# %% [code]
%%bash
cd ../chip_sexual_organised/k4me1/
cd h3k4me1_rep1_R1_trimmomatic_fastqc
less summary.txt

# %% [code]
%%bash
cd ../chip_sexual_organised/k4me1/
cd h3k4me1_rep1_R2_trimmomatic_fastqc
less summary.txt

# %% [markdown]
### 3.2.2 h3k4me1_rep2

# %% [code]
#%%bash
#cd ../chip_sexual_organised/k4me1/
#java -jar ~/software/Trimmomatic-0.39/trimmomatic-0.39.jar PE h3k4me1_rep2_R1.fastq.gz h3k4me1_rep2_R2.fastq.gz h3k4me1_rep2_R1_trimmomatic.fastq h3k4me1_rep2_R1_untrimmomatic.fastq h3k4me1_rep2_R2_trimmomatic.fastq h3k4me1_rep2_R2_untrimmomatic.fastq ILLUMINACLIP:TrueSeqk4me1.fa:2:30:10

# %% [code]
#%%bash
#cd ../chip_sexual_organised/k4me1/
#fastqc h3k4me1_rep2_R1_trimmomatic.fastq h3k4me1_rep2_R2_trimmomatic.fastq

# %% [code]
%%bash
cd ../chip_sexual_organised/k4me1/
cd h3k4me1_rep2_R1_trimmomatic_fastqc
less summary.txt

# %% [code]
%%bash
cd ../chip_sexual_organised/k4me1/
cd h3k4me1_rep2_R2_trimmomatic_fastqc
less summary.txt

# %% [markdown]
### 3.2.3 input_rep1

# %% [code]
#%%bash
#cd ../chip_sexual_organised/k4me1/
#java -jar ~/software/Trimmomatic-0.39/trimmomatic-0.39.jar PE input_rep1_R1.fastq.gz input_rep1_R2.fastq.gz input_rep1_R1_trimmomatic.fastq input_rep1_R1_untrimmomatic.fastq input_rep1_R2_trimmomatic.fastq input_rep1_R2_untrimmomatic.fastq ILLUMINACLIP:TrueSeqk4me1.fa:2:30:10

# %% [code]
#%%bash
#cd ../chip_sexual_organised/k4me1/
#fastqc input_rep1_R1_trimmomatic.fastq input_rep1_R2_trimmomatic.fastq

# %% [code]
%%bash
cd ../chip_sexual_organised/k4me1/
cd input_rep1_R1_trimmomatic_fastqc
less summary.txt

# %% [code]
%%bash
cd ../chip_sexual_organised/k4me1/
cd input_rep1_R2_trimmomatic_fastqc
less summary.txt

# %% [markdown]
### 3.2.4 input_rep2

# %% [code]
#%%bash
#cd ../chip_sexual_organised/k4me1/
#java -jar ~/software/Trimmomatic-0.39/trimmomatic-0.39.jar PE input_rep2.R1.fastq.gz input_rep2.R2.fastq.gz input_rep2_R1_trimmomatic.fastq input_rep2_R1_untrimmomatic.fastq input_rep2_R2_trimmomatic.fastq input_rep2_R2_untrimmomatic.fastq ILLUMINACLIP:TrueSeqk4me1.fa:2:30:10

# %% [code]
#%%bash
#cd ../chip_sexual_organised/k4me1/
#fastqc input_rep2_R1_trimmomatic.fastq input_rep2_R2_trimmomatic.fastq

# %% [code]
%%bash
cd ../chip_sexual_organised/k4me1/
cd input_rep2_R1_trimmomatic_fastqc
less summary.txt

# %% [code]
%%bash
cd /hydra/chip_neiro/k4me1/
cd input_rep2_R2_trimmomatic_fastqc
less summary.txt

# %% [markdown]
# 4. Alignment

# %% [markdown]
## 4.1 H3K27ac

# %% [markdown]
Rep1 was aligned with bowtie2:

# %% [code]
%%bash
cd ../chip_sexual_organised/k27ac
echo "#!/bin/bash" > k27ac_final_rep1_bwt.sh
echo "bowtie2 -x ~/sexual_genome_annotation_files/sexual_genome_annotation/final_dd_Smed_g4 -1 X1-H3K27ace-_S12_L001_R1_trimmomatic.fastq -2 X1-H3K27ace-_S12_L001_R2_trimmomatic.fastq -p 12 -S X1-H3K27ace-_S12_L001_final.sam" >> k27ac_final_rep1_bwt.sh
echo "bowtie2 -x ~/sexual_genome_annotation_files/sexual_genome_annotation/final_dd_Smed_g4 -1 X1-H3K27ace-_S12_L002_R1_trimmomatic.fastq -2 X1-H3K27ace-_S12_L002_R2_trimmomatic.fastq -p 12 -S X1-H3K27ace-_S12_L002_final.sam" >> k27ac_final_rep1_bwt.sh
echo "bowtie2 -x ~/sexual_genome_annotation_files/sexual_genome_annotation/final_dd_Smed_g4 -1 X1-H3K27ace-_S12_L003_R1_trimmomatic.fastq -2 X1-H3K27ace-_S12_L003_R2_trimmomatic.fastq -p 12 -S X1-H3K27ace-_S12_L003_final.sam" >> k27ac_final_rep1_bwt.sh
echo "bowtie2 -x ~/sexual_genome_annotation_files/sexual_genome_annotation/final_dd_Smed_g4 -1 X1-H3K27ace-_S12_L004_R1_trimmomatic.fastq -2 X1-H3K27ace-_S12_L004_R2_trimmomatic.fastq -p 12 -S X1-H3K27ace-_S12_L004_final.sam" >> k27ac_final_rep1_bwt.sh

echo "bowtie2 -x ~/sexual_genome_annotation_files/sexual_genome_annotation/final_dd_Smed_g4 -1 X1-input-_S9_L001_R1_trimmomatic.fastq -2 X1-input-_S9_L001_R2_trimmomatic.fastq -p 12 -S X1-input-_S9_L001_final.sam" >> k27ac_final_rep1_bwt.sh
echo "bowtie2 -x ~/sexual_genome_annotation_files/sexual_genome_annotation/final_dd_Smed_g4 -1 X1-input-_S9_L002_R1_trimmomatic.fastq -2 X1-input-_S9_L002_R2_trimmomatic.fastq -p 12 -S X1-input-_S9_L002_final.sam" >> k27ac_final_rep1_bwt.sh
echo "bowtie2 -x ~/sexual_genome_annotation_files/sexual_genome_annotation/final_dd_Smed_g4 -1 X1-input-_S9_L003_R1_trimmomatic.fastq -2 X1-input-_S9_L003_R2_trimmomatic.fastq -p 12 -S X1-input-_S9_L003_final.sam" >> k27ac_final_rep1_bwt.sh
echo "bowtie2 -x ~/sexual_genome_annotation_files/sexual_genome_annotation/final_dd_Smed_g4 -1 X1-input-_S9_L004_R1_trimmomatic.fastq -2 X1-input-_S9_L004_R2_trimmomatic.fastq -p 12 -S X1-input-_S9_L004_final.sam" >> k27ac_final_rep1_bwt.sh
chmod +x k27ac_final_rep1_bwt.sh
less k27ac_final_rep1_bwt.sh

# %% [code]
#%%bash
#cd ../chip_sexual_organised/k27ac
#nohup ./k27ac_final_rep1_bwt.sh > nohup_btwfinal.out 2>&1  </dev/null &

# %% [markdown]
Rep2 and rep3 were aligned 

# %% [code]
%%bash
cd ../chip_sexual_organised/k27ac
echo "#!/bin/bash" > k27ac_final_bwt.sh
echo "bowtie2 -x ~/sexual_genome_annotation_files/sexual_genome_annotation/final_dd_Smed_g4 -1 x1_h3k27ac_rep2.R1.fastq.gz -2 x1_h3k27ac_rep2.R2.fastq.gz -p 12 -S x1_h3k27ac_rep2_final.sam" >> k27ac_final_bwt.sh
echo "bowtie2 -x ~/sexual_genome_annotation_files/sexual_genome_annotation/final_dd_Smed_g4 -1 x1_input_rep2.R1.fastq.gz -2 x1_input_rep2.R2.fastq.gz -p 12 -S x1_input_rep2_final.sam" >> k27ac_final_bwt.sh
echo "bowtie2 -x ~/sexual_genome_annotation_files/sexual_genome_annotation/final_dd_Smed_g4 -1 x1_h3k27ac_rep3.R1.fastq.gz -2 x1_h3k27ac_rep3.R2.fastq.gz -p 12 -S x1_h3k27ac_rep3_final.sam" >> k27ac_final_bwt.sh
echo "bowtie2 -x ~/sexual_genome_annotation_files/sexual_genome_annotation/final_dd_Smed_g4 -1 x1_input_rep3_R1.fastq.gz -2 x1_input_rep3_R2.fastq.gz -p 12 -S x1_input_rep3_final.sam" >> k27ac_final_bwt.sh
chmod +x k27ac_final_bwt.sh
less k27ac_final_bwt.sh

# %% [code]
#%%bash
#cd ../chip_sexual_organised/k27ac
#nohup ./k27ac_final_bwt.sh > nohup_btwfinal.out 2>&1  </dev/null &

# %% [markdown]
## 4.2 H3K4me1

# %% [code]
%%bash
cd ../chip_sexual_organised/k4me1
echo "#!/bin/bash" > k4me1_final_bwt.sh
echo "bowtie2 -x ~/sexual_genome_annotation_files/sexual_genome_annotation/final_dd_Smed_g4 -1 h3k4me1_rep1_R1_trimmomatic.fastq -2 h3k4me1_rep1_R2_trimmomatic.fastq -p 12 -S h3k4me1_rep1_final.sam" >> k4me1_final_bwt.sh
echo "bowtie2 -x ~/sexual_genome_annotation_files/sexual_genome_annotation/final_dd_Smed_g4 -1 input_rep1_R1_trimmomatic.fastq -2 input_rep1_R2_trimmomatic.fastq -p 12 -S input_rep1_final.sam" >> k4me1_final_bwt.sh
echo "bowtie2 -x ~/sexual_genome_annotation_files/sexual_genome_annotation/final_dd_Smed_g4 -1 h3k4me1_rep2_R1_trimmomatic.fastq -2 h3k4me1_rep2_R2_trimmomatic.fastq -p 12 -S h3k4me1_rep2_final.sam" >> k4me1_final_bwt.sh
echo "bowtie2 -x ~/sexual_genome_annotation_files/sexual_genome_annotation/final_dd_Smed_g4 -1 input_rep2_R1_trimmomatic.fastq -2 input_rep2_R2_trimmomatic.fastq -p 12 -S input_rep2_final.sam" >> k4me1_final_bwt.sh
chmod +x k4me1_final_bwt.sh
less k4me1_final_bwt.sh

# %% [code]
#%%bash
#cd ../chip_sexual_organised/k4me1
#nohup ./k4me1_final_bwt.sh > nohup_btwfinal.out 2>&1  </dev/null &

# %% [markdown]
# FINNISHED
