# Supplementary material for: Identification of putative enhancer-like elements predicts regulatory networks active in planarian adult stem cells
Source: eLife. 2022 Aug 23;11:e79675. doi: 10.7554/eLife.79675 (PMC9522251; doi:10.7554/eLife.79675)
Supplement: Source code 1. [file elife-79675-code1.zip › notebooks/3-2-ChIP-FilteringAnalysis.ipynb]

# %% [markdown]
# 3-2-ChIP-Analysis
Jakke Neiro$^1$
1. Aboobaker laboratory, Department of Zoology, University of Oxford

# %% [markdown]
## Contents of notebook
* 1. Introduction
* 2. Filtering
    * 2.1 H3K27ac
        * 2.1.1 Filtering
        * 2.1.2 Read retainment
    * 2.2 H3K4me1
        * 2.2.1 Filtering
        * 2.2.2 Read retainment
* 3. Quality metrics
    * 3.1 Fingerprint plots
        * 3.1.1 H3K27ac
        * 3.2.2 H3K4me1
    * 3.2 SSP
        * 3.2.1 H3K27ac
        * 3.2.2 H3K4me1
* 4. Coverage
    * 4.1 H3K27ac
    * 4.2 H3K4me1
* 5. Peak calling
    * 5.1 H3K27ac
    * 5.2 H3K4me1

# %% [markdown]
## Files
* Input:  X1-H3K27ace-_S12_L001_final.sam, X1-H3K27ace-_S12_L002_final.sam, X1-H3K27ace-_S12_L003_final.sam, X1-H3K27ace-_S12_L004_final.sam, X1-input-_S9_L001_final.sam, X1-input-_S9_L002_final.sam, X1-input-_S9_L003_final.sam, X1-input-_S9_L004_final.sam, x1_h3k27ac_rep2_final.sam, x1_h3k27ac_rep3_final.sam, x1_input_rep2_final.sam, x1_input_rep3_final.sam, h3k4me1_rep1_final.sam, h3k4me1_rep2_final.sam, input_rep1_final.sam, input_rep2_final.sam
* Output: X1-H3K27ac-meanlog2.bw, h3k4me1meanlog2.bw, k27ac_pooled_april21_summits.bed, k4me1_summits.bed

# %% [markdown]
# 1. Introduction

# %% [markdown]
The H3K27ac and H3K4me1 ChIP-seq alignment files were filtered, quality metrics calculated, coverage files generated and peaks called.  

# %% [markdown]
# 2. Filtering reads

# %% [markdown]
## 2.1 K27ac

# %% [markdown]
### 2.1.1 Filtering

# %% [markdown]
Sam files had been generated successfully:

# %% [markdown]
The sam files were converted to bam files:

# %% [code]
%%bash
cd /hydra/chip_neiro/k27ac
less rep1_sam2bam.sh

# %% [code]
%%bash
cd /hydra/chip_neiro/k27ac
less rep23_sam2bam.sh

# %% [code]
#%%bash
#cd ../../../../../data/ngs/smed/facs_rnaseq_datasets/sexual/chip_neiro/k27ac
#nohup ./rep23_sam2bam.sh &
#nohup ./rep1_sam2bam.sh &

# %% [markdown]
The sam files were quality filtered and duplicates removed:

# %% [code]
%%bash
cd /hydra/chip_neiro/k27ac
less samq.sh

# %% [code]
#%%bash
#cd ../../../../../data/ngs/smed/facs_rnaseq_datasets/sexual/chip_neiro/k27ac
#nohup ./samq.sh &

# %% [code]
%%bash
cd /hydra/chip_neiro/k27ac
less rmdup.sh

# %% [markdown]
The number of reads before filtering:

**K27ac**

* L1 14350698
* L2 14365907
* L3 14192897
* L4 14338431
* Input L1 4550299
* Input L2 4556222
* Input L3 4487250
* Input L4 4543070
* Rep2 27883302
* Rep3 29756249
* Input2 29995548
* Input3 39350607

**k4me1**

* Rep1 31255500
* Rep2 30375659
* Input1 32650848
* Input2 26671786

# %% [markdown]
### 2.1.2 Read retainment

# %% [markdown]
The retainment of reads after various filtering steps was investigated: 

# %% [markdown]
### X1-H3K27ace-_S12_L001

# %% [code]
%%bash
cd /hydra/chip_neiro/k27ac
samtools flagstat X1-H3K27ace-_S12_L001_final.bam

# %% [code]
%%bash
cd /hydra/chip_neiro/k27ac
samtools flagstat X1-H3K27ace-L001.uniq.sorted.rmdup.bam

# %% [code]
%%bash
cd /hydra/chip_neiro/k27ac
samtools flagstat X1-H3K27ace-_S12_L001_final.sambamba.bam

# %% [code]
print(26035000/(2*14350698))
print(12059938/(2*14350698))
print(8750971 /(2*14350698))

# %% [code]
%%bash
cd /hydra/chip_neiro/k27ac
samtools flagstat X1-input-_S9_L001_final.bam

# %% [code]
%%bash
cd /hydra/chip_neiro/k27ac
samtools flagstat X1-input-L001.uniq.sorted.rmdup.bam

# %% [code]
print(8910178/(2*(4550299)))
print(4279494/(2*(4550299)))

# %% [markdown]
### X1-H3K27ace-_S12_L002

# %% [code]
%%bash
cd ../../../../../data/ngs/smed/facs_rnaseq_datasets/sexual/chip_neiro/k27ac
samtools flagstat X1-H3K27ace-_S12_L002_final.bam

# %% [code]
%%bash
cd /hydra/chip_neiro/k27ac
samtools flagstat X1-H3K27ace-L002.uniq.sorted.rmdup.bam

# %% [code]
print(26119234/(2*14365907))
print(12065870/(2*14365907))

# %% [code]
%%bash
cd /hydra/chip_neiro/k27ac
samtools flagstat X1-input-_S9_L001_final.bam

# %% [code]
%%bash
cd /hydra/chip_neiro/k27ac
samtools flagstat X1-input-L002.uniq.sorted.rmdup.bam

# %% [code]
print(8910178/(2*4556222))
print(4280156/(2*4556222))

# %% [markdown]
### X1-H3K27ace-_S12_L003

# %% [code]
%%bash
cd ../../../../../data/ngs/smed/facs_rnaseq_datasets/sexual/chip_neiro/k27ac
samtools flagstat X1-H3K27ace-_S12_L003_final.bam

# %% [code]
%%bash
cd /hydra/chip_neiro/k27ac
samtools flagstat X1-H3K27ace-L003.uniq.sorted.rmdup.bam

# %% [code]
print(25750084/(2*14192897))
print(11826799/(2*14192897))

# %% [code]
%%bash
cd /hydra/chip_neiro/k27ac
samtools flagstat X1-input-_S9_L003_final.bam

# %% [code]
%%bash
cd /hydra/chip_neiro/k27ac
samtools flagstat X1-input-L003.uniq.sorted.rmdup.bam

# %% [code]
print(8790628/(2*4487250))
print(4188930/(2*4487250))

# %% [markdown]
### X1-H3K27ace-_S12_L004

# %% [code]
%%bash
cd ../../../../../data/ngs/smed/facs_rnaseq_datasets/sexual/chip_neiro/k27ac
samtools flagstat X1-H3K27ace-_S12_L004_final.bam

# %% [code]
%%bash
cd /hydra/chip_neiro/k27ac
samtools flagstat X1-H3K27ace-L004.uniq.sorted.rmdup.bam

# %% [code]
print(26078650/(2*14338431))
print(11985194/(2*14338431))

# %% [code]
%%bash
cd /hydra/chip_neiro/k27ac
samtools flagstat X1-input-_S9_L004_final.bam

# %% [code]
%%bash
cd /hydra/chip_neiro/k27ac
samtools flagstat X1-input-L004.uniq.sorted.rmdup.bam

# %% [code]
print((8906412)/(2*4543070))
print((4247816)/(2*4543070))

# %% [markdown]
### x1_h3k27ac_rep2

# %% [code]
%%bash
cd ../../../../../data/ngs/smed/facs_rnaseq_datasets/sexual/chip_neiro/k27ac
samtools flagstat x1_h3k27ac_rep2_final.bam

# %% [code]
%%bash
cd /hydra/chip_neiro/k27ac
samtools flagstat x1_h3k27ac_rep2.uniq.sorted.rmdup.bam

# %% [code]
print(55766604/(2*29756249))
print(30534506/(2*29756249))

# %% [code]
%%bash
cd /hydra/chip_neiro/k27ac
samtools flagstat x1_input_rep2_final.bam

# %% [code]
%%bash
cd /hydra/chip_neiro/k27ac


# %% [markdown]
### x1_h3k27ac_rep3

# %% [code]
%%bash
cd ../../../../../data/ngs/smed/facs_rnaseq_datasets/sexual/chip_neiro/k27ac
samtools flagstat x1_h3k27ac_rep3_final.bam

# %% [code]
%%bash
cd /hydra/chip_neiro/k27ac
samtools flagstat x1_h3k27ac_rep3.uniq.sorted.rmdup.bam

# %% [code]
print(59512498/(2*(29756249)))
print(31083815/(2*(29756249)))

# %% [code]
%%bash
cd /hydra/chip_neiro/k27ac
samtools flagstat x1_input_rep3_final.bam

# %% [markdown]
## 2.2 K4me1

# %% [markdown]
### 2.2.1 Filtering

# %% [markdown]
The sam files had been generated successfully.

The sam files were converted to bam files:

# %% [code]
%%bash
cd ../../../../../data/ngs/smed/facs_rnaseq_datasets/sexual/chip_neiro/k4me1
less sam2bam.sh

# %% [markdown]
The sam files were quality-filtered and duplicates were removed:

# %% [code]
%%bash
cd ../../../../../data/ngs/smed/facs_rnaseq_datasets/sexual/chip_neiro/k4me1
less samq.sh

# %% [code]
#%%bash
#cd ../../../../../data/ngs/smed/facs_rnaseq_datasets/sexual/chip_neiro/k4me1
#nohup ./samq.sh &

# %% [code]
%%bash
cd ../../../../../data/ngs/smed/facs_rnaseq_datasets/sexual/chip_neiro/k4me1
less rmdup.sh

# %% [code]
#%%bash
#cd ../../../../../data/ngs/smed/facs_rnaseq_datasets/sexual/chip_neiro/k4me1
#nohup ./rmdup.sh &

# %% [markdown]
### 2.2.2 Read retainment

# %% [markdown]
The retainment of reads after various filtering steps was investigated: 

# %% [code]
%%bash
cd ../../../../../data/ngs/smed/facs_rnaseq_datasets/sexual/chip_neiro/k4me1
samtools flagstat h3k4me1_rep1.uniq.sorted.rmdup.bam

# %% [code]
print(29513187/(2*31255500))

# %% [code]
%%bash
cd /hydra/chip_neiro/k4me1
samtools flagstat input_rep1.uniq.sorted.rmdup.bam

# %% [code]
print(28596411/(2*32650848))

# %% [code]
%%bash
cd ../../../../../data/ngs/smed/facs_rnaseq_datasets/sexual/chip_neiro/k4me1
samtools flagstat h3k4me1_rep2.uniq.sorted.rmdup.bam

# %% [code]
30340947/(2*30375650)

# %% [markdown]
%%bash
cd /hydra/chip_neiro/k4me1
samtools flagstat input_rep2.uniq.sorted.rmdup.bam

# %% [code]
26671786/(2*24459719)

# %% [markdown]
# 3. Quality metrics

# %% [markdown]
The quality of the H3K27ac and H3K4me1 ChIP-seq data was inspected using a number of quality metrics.

# %% [markdown]
## 3.1 Fingerprint plots

# %% [markdown]
Fingerprint plots were generated using Deeptools2.

# %% [markdown]
### 3.1.1 H3K27ac

# %% [code]
%%bash
cd /hydra/chip_neiro/k27ac
echo "#!/bin/bash" > fingerprintplots.sh
echo "plotFingerprint -b X1-H3K27ace-L001.uniq.sorted.rmdup.bam X1-input-L001.uniq.sorted.rmdup.bam -plot fingerprint_plots/h3k27ac_L1_fingerprint.png" >> fingerprintplots.sh
echo "plotFingerprint -b X1-H3K27ace-L002.uniq.sorted.rmdup.bam X1-input-L002.uniq.sorted.rmdup.bam -plot fingerprint_plots/h3k27ac_L2_fingerprint.png" >> fingerprintplots.sh
echo "plotFingerprint -b X1-H3K27ace-L003.uniq.sorted.rmdup.bam X1-input-L003.uniq.sorted.rmdup.bam -plot fingerprint_plots/h3k27ac_L3_fingerprint.png" >> fingerprintplots.sh
echo "plotFingerprint -b X1-H3K27ace-L004.uniq.sorted.rmdup.bam X1-input-L004.uniq.sorted.rmdup.bam -plot fingerprint_plots/h3k27ac_L4_fingerprint.png" >> fingerprintplots.sh
echo "plotFingerprint -b x1_h3k27ac_rep2.uniq.sorted.rmdup.bam x1_input_rep2_final.bam -plot fingerprint_plots/h3k27ac_rep2_fingerprint.png" >> fingerprintplots.sh
chmod +x fingerprintplots.sh
less fingerprintplots.sh

# %% [code]
#%%bash
#cd /hydra/chip_neiro/k27ac
#nohup ./fingerprintplots.sh &

# %% [code]
#%%bash
#cd /hydra/chip_neiro/k27ac
#plotFingerprint -b x1_h3k27ac_rep3.uniq.sorted.rmdup.bam x1_input_rep3.uniq.sorted.rmdup.bam -plot fingerprint_plots/h3k27ac_rep3_fingerprint.png

# %% [code]
from IPython.display import Image
Image(filename='/hydra/chip_neiro/k27ac/fingerprint_plots/h3k27ac_L1_fingerprint.png')

# %% [code]
from IPython.display import Image
Image(filename='/hydra/chip_neiro/k27ac/fingerprint_plots/h3k27ac_L2_fingerprint.png')

# %% [code]
from IPython.display import Image
Image(filename='/hydra/chip_neiro/k27ac/fingerprint_plots/h3k27ac_L3_fingerprint.png')

# %% [code]
from IPython.display import Image
Image(filename='/hydra/chip_neiro/k27ac/fingerprint_plots/h3k27ac_L4_fingerprint.png')

# %% [code]
from IPython.display import Image
Image(filename='/hydra/chip_neiro/k27ac/fingerprint_plots/h3k27ac_rep2_fingerprint.png')

# %% [code]
from IPython.display import Image
Image(filename='/hydra/chip_neiro/k27ac/fingerprint_plots/h3k27ac_rep3_fingerprint.png')

# %% [markdown]
### 3.1.2 H3K4me1

# %% [code]


# %% [code]
%%bash
cd /hydra/chip_neiro/k4me1
echo "#!/bin/bash" > fingerprintplots.sh
echo "plotFingerprint -b h3k4me1_rep1.uniq.sorted.rmdup.bam input_rep1.uniq.sorted.rmdup.bam -plot fingerprint_plots/h3k4me1_rep1_fingerprint.png" >> fingerprintplots.sh
echo "plotFingerprint -b h3k4me1_rep2.uniq.sorted.rmdup.bam input_rep2.uniq.sorted.rmdup.bam -plot fingerprint_plots/h3k4me1_rep2_fingerprint.png" >> fingerprintplots.sh
chmod +x fingerprintplots.sh
less fingerprintplots.sh

# %% [code]
#%%bash
#cd /hydra/chip_neiro/k4me1
#nohup ./fingerprintplots.sh &

# %% [code]
from IPython.display import Image
Image(filename='/hydra/chip_neiro/k4me1/fingerprint_plots/h3k4me1_rep1_fingerprint.png')

# %% [code]
from IPython.display import Image
Image(filename='/hydra/chip_neiro/k4me1/fingerprint_plots/h3k4me1_rep2_fingerprint.png')

# %% [markdown]
## 3.2 SSP 

# %% [markdown]
Quality metrics were calculated using SSP:

# %% [markdown]
### 3.2.1 H3K27ac

# %% [code]
%%bash
cd /hydra/chip_neiro/k27ac
echo "#!/bin/bash" > ssp.sh
echo  "/hydra/software/SSP/bin/ssp -i X1-H3K27ace-L001.uniq.sorted.rmdup.bam -o h3k27ac_re1L1_ssp --odir h3k27ac_re1L1_ssp --gt /hydra/sexual_genome_annotation_files/sexual_genome_annotation/sizes.genome --pair --ng_from 10000 --ng_to 50000 --ng_step 500 --eachchr" >> ssp.sh
echo  "/hydra/software/SSP/bin/ssp -i X1-H3K27ace-L002.uniq.sorted.rmdup.bam -o h3k27ac_re1L2_ssp --odir h3k27ac_re1L2_ssp --gt /hydra/sexual_genome_annotation_files/sexual_genome_annotation/sizes.genome --pair --ng_from 10000 --ng_to 50000 --ng_step 500 --eachchr" >> ssp.sh
echo  "/hydra/software/SSP/bin/ssp -i X1-H3K27ace-L003.uniq.sorted.rmdup.bam -o h3k27ac_re1L3_ssp --odir h3k27ac_re1L3_ssp --gt /hydra/sexual_genome_annotation_files/sexual_genome_annotation/sizes.genome --pair --ng_from 10000 --ng_to 50000 --ng_step 500 --eachchr" >> ssp.sh
echo  "/hydra/software/SSP/bin/ssp -i X1-H3K27ace-L004.uniq.sorted.rmdup.bam -o h3k27ac_re1L4_ssp --odir h3k27ac_re1L4_ssp --gt /hydra/sexual_genome_annotation_files/sexual_genome_annotation/sizes.genome --pair --ng_from 10000 --ng_to 50000 --ng_step 500 --eachchr" >> ssp.sh
echo  "/hydra/software/SSP/bin/ssp -i x1_h3k27ac_rep2.uniq.sorted.rmdup.bam -o h3k27ac_rep2_ssp --odir h3k27ac_rep2_ssp --gt /hydra/sexual_genome_annotation_files/sexual_genome_annotation/sizes.genome --pair --ng_from 10000 --ng_to 50000 --ng_step 500 --eachchr" >> ssp.sh
echo  "/hydra/software/SSP/bin/ssp -i x1_h3k27ac_rep3.uniq.sorted.rmdup.bam -o h3k27ac_rep3_ssp --odir h3k27ac_rep3_ssp --gt /hydra/sexual_genome_annotation_files/sexual_genome_annotation/sizes.genome --pair --ng_from 10000 --ng_to 50000 --ng_step 500 --eachchr" >> ssp.sh
chmod +x ssp.sh
less ssp.sh

# %% [code]
#%%bash
#cd /hydra/chip_neiro/k27ac
#nohup ./ssp.sh &

# %% [markdown]
### 3.2.2 H3K4me1

# %% [code]
%%bash
cd /hydra/chip_neiro/k4me1
ls *bam

# %% [code]
%%bash
cd /hydra/chip_neiro/k4me1
echo "#!/bin/bash" > ssp.sh
echo  "/hydra/software/SSP/bin/ssp -i h3k4me1_rep1.uniq.sorted.rmdup.bam -o h3k4me1_rep1_ssp --odir h3k4me1_rep1_ssp --gt /hydra/sexual_genome_annotation_files/sexual_genome_annotation/sizes.genome --pair --ng_from 10000 --ng_to 50000 --ng_step 500 --eachchr" >> ssp.sh
echo  "/hydra/software/SSP/bin/ssp -i h3k4me1_rep2.uniq.sorted.rmdup.bam -o h3k4me1_rep2_ssp --odir h3k4me1_rep2_ssp --gt /hydra/sexual_genome_annotation_files/sexual_genome_annotation/sizes.genome --pair --ng_from 10000 --ng_to 50000 --ng_step 500 --eachchr" >> ssp.sh
chmod +x ssp.sh
less ssp.sh

# %% [code]
#%%bash
#cd /hydra/chip_neiro/k4me1
#nohup ./ssp.sh &

# %% [markdown]
# 4. Coverage

# %% [markdown]
## 4.1 H3K27ac

# %% [markdown]
Indices were generated:

# %% [code]
%%bash
cd ../../../../../data/ngs/smed/facs_rnaseq_datasets/sexual/chip_neiro/k27ac
less bamindex.sh

# %% [code]
#%%bash
#cd ../../../../../data/ngs/smed/facs_rnaseq_datasets/sexual/chip_neiro/k27ac
#nohup ./bamindex.sh &

# %% [markdown]
Coverge files were generated both as bedgraph and bigwig:

# %% [code]
%%bash
cd /hydra/chip_neiro/k27ac
less bamCov.sh

# %% [code]
%%bash
cd /hydra/chip_neiro/k27ac
less bamCov.sh

# %% [code]
#%%bash
#cd ../../../../../data/ngs/smed/facs_rnaseq_datasets/sexual/chip_neiro/k27ac
#nohup ./bamCov_april21.sh &

# %% [code]
#%%bash
#cd /hydra/chip_neiro/k27ac
#bigwigCompare -b1 x1_rep2log2.bw -b2 x1_rep3log2.bw --operation mean -o X1-H3K27ac-meanrep23log2.bw -of bigwig

# %% [code]
%%bash
cd /hydra/chip_neiro/k27ac
wiggletools mean x1_rep2log2_april21.bw x1_rep3log2_april21.bw > h3k27ac_mean_april21.bw

# %% [code]
%%bash
cd /hydra/chip_neiro/k27ac
wigToBigWig h3k27ac_mean_april21.wig /hydra/sexual_genome_annotation_files/sexual_genome_annotation/sizes.genome h3k27ac_mean_april21.bw

# %% [code]
%%bash
cd /hydra/chip_neiro/k27ac
wiggletools mean x1_rep2log2_april21_100bp.bw x1_rep3log2_april21_100bp.bw > h3k27ac_mean_april21_100bp.wig

# %% [code]
%%bash
cd /hydra/chip_neiro/k27ac
wigToBigWig h3k27ac_mean_april21_100bp.wig /hydra/sexual_genome_annotation_files/sexual_genome_annotation/sizes.genome h3k27ac_mean_april21_100bp.bw

# %% [code]
%%bash
cd /hydra/chip_neiro/k27ac
ls X1-H3K27ac-meanrep23log2.bw

# %% [code]
%%bash
cd /hydra/chip_neiro/k27ac
ls X1-H3K27ac-meanlog2.bw

# %% [markdown]
## 4.2 H3K4me1

# %% [markdown]
Indices were generated:

# %% [code]
%%bash
cd ../../../../../data/ngs/smed/facs_rnaseq_datasets/sexual/chip_neiro/k4me1
less bamindex.sh

# %% [code]
#%%bash
#cd ../../../../../data/ngs/smed/facs_rnaseq_datasets/sexual/chip_neiro/k4me1
#nohup ./bamindex.sh &

# %% [markdown]
Coverage files were generated both as bedgraph and bigwig:

# %% [code]
%%bash
cd /hydra/chip_neiro/k4me1
less bamCov.sh

# %% [code]
#%%bash
#cd /hydra/chip_neiro/k4me1
#nohup ./bamCov.sh &

# %% [code]
%%bash
cd /hydra/chip_neiro/k4me1
ls *bw

# %% [markdown]
# 5. Peak calling

# %% [markdown]
The peaks were called for H3K27ac and H3K4me1 ChIP-seq data. Information and instructions on peak calling were taken from (https://www.encodeproject.org/chip-seq/histone/) and (https://bioinformatics-core-shared-training.github.io/cruk-autumn-school-2017/ChIP/Materials/Lectures/Lecture5_Peak%20Calling_SS.pdf). 

# %% [markdown]
![image.png](attachment:image.png)

# %% [markdown]
The total size of the genome was calculated: 

# %% [code]
import pandas as pd
sizes = pd.read_csv("../sexual_genome_annotation_files/sexual_genome_annotation/sizes.genome", sep="\t", header=None)
sum(sizes.iloc[:,1])

# %% [markdown]
## 5.1 H3K27ac

# %% [markdown]
The H3K27ac peaks were called with macs2. All samples were used simultaneously. 

# %% [code]
%%bash
cd /hydra/chip_neiro/k27ac
less peak_call.sh

# %% [markdown]
As an alternative, only rep2 and rep3 were used: 

# %% [code]
%%bash
cd /hydra/chip_neiro/k27ac
less peak_call_april21.sh

# %% [code]
%%bash
cd /hydra/chip_neiro/k27ac
wc -l k27ac_pooled_1_summits.bed
wc -l k27ac_pooled_april21_summits.bed

# %% [markdown]
The second alternative was used for downstream analyses. 

# %% [markdown]
## 5.2 H3K4me1

# %% [markdown]
The H3K4me1 peaks were called with macs2. Both rep1 and rep2 were used simultaneously. Peaks were called as broad. 

# %% [code]
%%bash
cd /hydra/chip_neiro/k4me1
less peak_call.sh

# %% [markdown]
Narrow peaks were called as an alternative: 

# %% [code]
%%bash
cd /hydra/chip_neiro/k4me1
less peak_call_april21.sh

# %% [code]
#%%bash
#cd /hydra/chip_neiro/k4me1
#nohup ./peak_call_april21.sh &

# %% [code]
%%bash
cd /hydra/enhancer_regions
wc -l k4me1_summits.bed

# %% [code]
%%bash
cd /hydra/chip_neiro/k4me1
wc -l k4me1_pooled_april21_summits.bed

# %% [markdown]
More broad peaks were called than narrow peaks, and therefore k4me1_summits.bed was used in downstream steps. 

# %% [markdown]
# FINNISHED
