# Supplementary material for: Identification of putative enhancer-like elements predicts regulatory networks active in planarian adult stem cells
Source: eLife. 2022 Aug 23;11:e79675. doi: 10.7554/eLife.79675 (PMC9522251; doi:10.7554/eLife.79675)
Supplement: Source code 1. [file elife-79675-code1.zip › notebooks/4-1-ATAC-QCAlign.ipynb]

# %% [markdown]
# 4-1-ATAC-QCAlign
Jakke Neiro$^1$
1. Aboobaker laboratory, Department of Zoology, University of Oxford

# %% [markdown]
## Contents of notebook
* 1. Introduction
* 2. Data quality
    * 2.1 X1
        * 2.1.1 X1 Lysis R1
        * 2.1.2 X1 Lysis R2
        * 2.1.3 X1 WCS R1
        * 2.1.4  X1 WCS R2
        * 2.1.5 Sequence counts
    * 2.2 X2
        * 2.2.1 X2 Lysis R1
        * 2.2.2 X2 Lysis R2
        * 2.2.3 X2 WCS R1
        * 2.2.4 X2 WCS R2
        * 2.2.5 Sequence counts
    * 2.3 Xins
        * 2.3.1 Xins 2 R1
        * 2.3.2 Xins 2 R2
        * 2.3.3 Xins ATAC R1
        * 2.3.4 Xins ATAC R2
        * 2.3.5 Sequence counts
    * 2.4 Blastemal ATAC-seq
        * 2.4.1 ATAC-seq of Schmidtea mediterranea tail fragment at 6h replicate 1 
        * 2.4.2 ATAC-seq of Schmidtea mediterranea tail fragment at 6h replicate 2
        * 2.4.3 ATAC-seq of Schmidtea mediterranea tail fragment at 0h replicate 1
        * 2.4.4 ATAC-seq of Schmidtea mediterranea tail fragment at 0h replicate 2
        * 2.4.5 Sequence counts
* 3. Trimming
    * 3.1 Blastemal ATAC-seq
        * 3.1.1 ATAC-seq of Schmidtea mediterranea tail fragment at 6h replicate 1 (trimmed)
        * 3.1.2 ATAC-seq of Schmidtea mediterranea tail fragment at 6h replicate 2 (trimmed)
        * 3.1.3 ATAC-seq of Schmidtea mediterranea tail fragment at 0h replicate 1 (trimmed)
        * 3.1.4 ATAC-seq of Schmidtea mediterranea tail fragment at 0h replicate 2 (trimmed)
        * 3.1.5 Sequence counts
* 4. Alignment
    * 4.1 X1
    * 4.2 X2
    * 4.3 Xins
    * 4.4 Blastemal ATAC-seq
* 5. Filtering
    * 5.1 Uniquely mapping and removing duplicates
        * 5.1.1 X1
        * 5.1.2 X2
        * 5.1.3 Xins
        * 5.1.4 Blastemal ATAC-seq
    * 5.2 Insert sizes
        * 5.2.1 X1
        * 5.2.2 X2
        * 5.2.3 Xins
        * 5.2.4 Blastemal ATAC-seq

# %% [markdown]
## Files
* Input: x1lysisatac_allLanes_R1.fastq, x1lysisatac_allLanes_R2.fastq.gz, x1wcsatac_allLanes_R1.fastq, x1wcsatac_allLanes_R2.fastq.gz, x2_lysis.allLanes.R1.fastq, x2_lysis.allLanes.R2.fastq.gz, x2_wcs_allLanes_R1.fastq, x2_wcs_allLanes_R2.fastq.gz, xins_2_allLanes_R1.fastq, xins_2_allLanes_R2.fastq, Xins-ATAC-1_allLanes_R1.fastq, Xins-ATAC-1_allLanes_R2.fastq.gz, SRR8441376_1.fastq.gz, SRR8441376_2.fastq.gz, SRR8441377_1.fastq.gz, SRR8441377_2.fastq.gz, SRR8441378_1.fastq.gz, SRR8441378_2.fastq.gz, SRR8441379_1.fastq.gz, SRR8441379_2.fastq.gz
* Output: x1lysis.marked.bam, x1wcs.marked.bam, x2lysis.marked.bam, x2wcs.marked.bam, xinsATAC.marked.bam, xins2.marked.bam, SRR8441376.marked.bam, SRR8441377.marked.bam, SRR8441378.marked.bam, SRR8441379.marked.bam

# %% [markdown]
# 1. Introduction

# %% [markdown]
# 2. Data quality

# %% [markdown]
# 2.1 X1

# %% [markdown]
The data quality was checked with FastQC:

# %% [code]
#%%bash
#cd ../atac_sexual/x1/
#fastqc x1lysisatac_allLanes_R1.fastq x1lysisatac_allLanes_R2.fastq.gz x1wcsatac_allLanes_R1.fastq x1wcsatac_allLanes_R2.fastq.gz

# %% [markdown]
### 2.1.1 X1 Lysis R1

# %% [markdown]
The results of FastQC were investigated:

# %% [code]
%%bash
cd /hydra/atac_sexual_final/x1/
cd x1lysisatac_allLanes_R1_fastqc
less summary.txt

# %% [code]
from IPython.display import Image
Image(filename='/hydra/atac_sexual_final/x1/x1lysisatac_allLanes_R1_fastqc/Images/per_base_sequence_content.png') 

# %% [code]
from IPython.display import Image
Image(filename='/hydra/atac_sexual_final/x1/x1lysisatac_allLanes_R1_fastqc/Images/duplication_levels.png') 

# %% [code]
from IPython.display import Image
Image(filename='/hydra/atac_sexual_final/x1/x1lysisatac_allLanes_R1_fastqc/Images/adapter_content.png') 

# %% [code]
%%bash
cd /hydra/atac_sexual_final/x1/
cd x1lysisatac_allLanes_R1_fastqc
grep -A 4 "Overrepresented" fastqc_data.txt

# %% [markdown]
The quality of X1 Lysis R1 was OK.

# %% [markdown]
### 2.1.2 X1 Lysis R2

# %% [markdown]
The results of FastQC were investigated:

# %% [code]
%%bash
cd /hydra/atac_sexual_final/x1/
cd x1lysisatac_allLanes_R2_fastqc
less summary.txt

# %% [code]
%%bash
cd /hydra/atac_sexual_final/x1/
cd x1lysisatac_allLanes_R2_fastqc
grep -A 4 "Overrepresented" fastqc_data.txt

# %% [markdown]
The quality of X1 Lysis R2 was OK.

# %% [markdown]
### 2.1.3 X1 WCS R1

# %% [markdown]
The results of FastQC were investigated:

# %% [code]
%%bash
cd /hydra/atac_sexual_final/x1/
cd x1wcsatac_allLanes_R1_fastqc
less summary.txt

# %% [code]
%%bash
cd /hydra/atac_sexual_final/x1/
cd x1wcsatac_allLanes_R1_fastqc
grep -A 4 "Overrepresented" fastqc_data.txt

# %% [markdown]
The quality of X1 WCS R1 was OK.

# %% [markdown]
### 2.1.4 X1 WCS R2

# %% [markdown]
The results of FastQC were investigated:

# %% [code]
%%bash
cd /hydra/atac_sexual_final/x1/
cd x1wcsatac_allLanes_R2_fastqc
less summary.txt

# %% [code]
%%bash
cd /hydra/atac_sexual_final/x1/
cd x1wcsatac_allLanes_R2_fastqc
grep -A 4 "Overrepresented" fastqc_data.txt

# %% [markdown]
The quality of X1 WCS R2 was OK.

# %% [markdown]
### 2.1.5 Sequence counts

# %% [code]
%%bash
cd /hydra/atac_sexual_final/atac_fastq_anish/
echo $(zcat x1lysisatac_allLanes_R1.fastq.gz|wc -l)/4|bc

# %% [code]
%%bash
cd /hydra/atac_sexual_final/atac_fastq_anish/
echo $(zcat x1lysisatac_allLanes_R2.fastq.gz|wc -l)/4|bc

# %% [markdown]
The X1 Lysis R1 and X1 Lysis R2 fastq files had the same number of reads.

# %% [code]
%%bash
cd /hydra/atac_sexual_final/atac_fastq_anish/
echo $(zcat x1wcsatac_allLanes_R1.fastq|wc -l)/4|bc

# %% [code]
%%bash
cd /hydra/atac_sexual_final/atac_fastq_anish/
echo $(zcat x1wcsatac_allLanes_R2.fastq.gz|wc -l)/4|bc

# %% [markdown]
The X1 WCS R1 and X1 WCS R2 fastq files had the same number of reads.

# %% [markdown]
To conclude, there were no adapters left in the X1 files, and the fastq files can be aligned directly.

# %% [markdown]
# 2.2 X2

# %% [markdown]
The data quality was checked with FastQC:

# %% [code]
#%%bash
#cd ../atac_sexual/x2/
#fastqc x2_lysis.allLanes.R1.fastq x2_lysis.allLanes.R2.fastq.gz x2_wcs_allLanes_R1.fastq x2_wcs_allLanes_R2.fastq.gz

# %% [markdown]
### 2.2.1 X2 Lysis R1

# %% [markdown]
The results of FastQC were investigated:

# %% [code]
%%bash
cd /hydra/atac_sexual_final/x2/
cd x2_lysis.allLanes.R1_fastqc
less summary.txt

# %% [code]
%%bash
cd /hydra/atac_sexual_final/x2/
cd x2_lysis.allLanes.R1_fastqc
grep -A 4 "Overrepresented" fastqc_data.txt

# %% [markdown]
The quality of X2 Lysis R1 was OK.

# %% [markdown]
### 2.2.2 X2 Lysis R2

# %% [markdown]
The results of FastQC were investigated:

# %% [code]
%%bash
cd /hydra/atac_sexual_final/x2/
cd x2_lysis.allLanes.R2_fastqc
less summary.txt

# %% [code]
%%bash
cd /hydra/atac_sexual_final/x2/
cd x2_lysis.allLanes.R2_fastqc
grep -A 4 "Overrepresented" fastqc_data.txt

# %% [markdown]
The quality of X2 Lysis R2 was OK.

# %% [markdown]
### 2.2.3 X2 WCS R1

# %% [markdown]
The results of FastQC were investigated:

# %% [code]
%%bash
cd /hydra/atac_sexual_final/x2/
cd x2_wcs_allLanes_R1_fastqc
less summary.txt

# %% [code]
%%bash
cd /hydra/atac_sexual_final/x2/
cd x2_wcs_allLanes_R1_fastqc
grep -A 4 "Overrepresented" fastqc_data.txt

# %% [markdown]
The quality of X2 WCS R1 was OK.

# %% [markdown]
### 2.2.4 X2 WCS R2

# %% [markdown]
The results of FastQC were investigated:

# %% [code]
%%bash
cd /hydra/atac_sexual_final/x2/
cd x2_wcs_allLanes_R2_fastqc
less summary.txt

# %% [code]
%%bash
cd /hydra/atac_sexual_final/x2/
cd x2_wcs_allLanes_R2_fastqc
grep -A 4 "Overrepresented" fastqc_data.txt

# %% [markdown]
The quality of X2 WCS R2 was OK.

# %% [markdown]
### 2.2.5 Sequence counts

# %% [code]
%%bash
cd /hydra/atac_sexual_final/atac_fastq_anish/
echo $(zcat x2_lysis.allLanes.R1.fastq.gz|wc -l)/4|bc

# %% [code]
%%bash
cd /hydra/atac_sexual_final/atac_fastq_anish/
echo $(zcat x2_lysis.allLanes.R2.fastq.gz|wc -l)/4|bc

# %% [markdown]
The X2 Lysis R1 and X2 Lysis R2 fastq files had the same number of reads.

# %% [code]
%%bash
cd /hydra/atac_sexual_final/atac_fastq_anish/
echo $(zcat x2_wcs_allLanes_R1.fastq.gz|wc -l)/4|bc

# %% [code]
%%bash
cd /hydra/atac_sexual_final/atac_fastq_anish/
echo $(zcat x2_wcs_allLanes_R2.fastq.gz |wc -l)/4|bc

# %% [markdown]
The X2 WCS R1 and X2 WCS R2 fastq files had the same number of reads.

# %% [markdown]
To conclude, there were certain overrepresented sequences, but no significant amount of adapters. Therefore, the fastq files can be aligned directly.

X2 wcs R1: CTCTACATGATAGCATTTTAAAAATTGCAAAAATCATA

X2 wcs R1: GAACTATATCACGGAAAAATAAAAAAAATTAAAATTGA

X2 wcs R2: CTCTACATGATAGCATTTTAAAAATTGCAAAAATCATA

X2 wcs R2: GAACTATATCACGGAAAAATAAAAAAAATTAAAATTGA

# %% [markdown]
## 2.3 Xins

# %% [markdown]
The data quality was checked with FastQC:

# %% [code]
#%%bash
#cd ../atac_sexual/xins/
#fastqc xins_2_allLanes_R1.fastq xins_2_allLanes_R2.fastq Xins-ATAC-1_allLanes_R1.fastq Xins-ATAC-1_allLanes_R2.fastq.gz

# %% [markdown]
### 2.3.1 Xins 2 R1

# %% [markdown]
The results of FastQC were investigated:

# %% [code]
%%bash
cd /hydra/atac_sexual_final/xins/
cd xins_2_allLanes_R1_fastqc
less summary.txt

# %% [code]
%%bash
cd /hydra/atac_sexual_final/xins/
cd xins_2_allLanes_R1_fastqc
grep -A 4 "Overrepresented" fastqc_data.txt

# %% [markdown]
The quality of Xins 2 R1 was OK.

# %% [markdown]
### 2.3.2 Xins 2 R2

# %% [markdown]
The results of FastQC were investigated:

# %% [code]
%%bash
cd /hydra/atac_sexual_final/xins/
cd xins_2_allLanes_R2_fastqc
less summary.txt

# %% [code]
%%bash
cd /hydra/atac_sexual_final/xins/
cd xins_2_allLanes_R2_fastqc
grep -A 4 "Overrepresented" fastqc_data.txt

# %% [markdown]
The quality of Xins 2 R2 was OK.

# %% [markdown]
### 2.3.3 Xins ATAC R1

# %% [markdown]
The results of FastQC were investigated:

# %% [code]
%%bash
cd /hydra/atac_sexual_final/xins/
cd Xins-ATAC-1_allLanes_R1_fastqc
less summary.txt

# %% [code]
%%bash
cd /hydra/atac_sexual_final/xins/
cd Xins-ATAC-1_allLanes_R1_fastqc
grep -A 4 "Overrepresented" fastqc_data.txt

# %% [markdown]
The quality of Xins ATAC R1 was OK.

# %% [markdown]
### 2.3.4 Xins ATAC R2

# %% [markdown]
The results of FastQC were investigated:

# %% [code]
%%bash
cd /hydra/atac_sexual_final/xins/
cd Xins-ATAC-1_allLanes_R2_fastqc
less summary.txt

# %% [code]
%%bash
cd /hydra/atac_sexual_final/xins/
cd Xins-ATAC-1_allLanes_R2_fastqc
grep -A 4 "Overrepresented" fastqc_data.txt

# %% [markdown]
The quality of Xins ATAC R2 was OK.

# %% [markdown]
### 2.3.5 Sequence counts

# %% [code]
%%bash
cd /hydra/atac_sexual_final/xins
echo $(cat Xins-ATAC-1_allLanes_R1.fastq|wc -l)/4|bc

# %% [code]
%%bash
cd /hydra/atac_sexual_final/xins
echo $(zcat Xins-ATAC-1_allLanes_R2.fastq.gz|wc -l)/4|bc

# %% [markdown]
The Xins ATAC R1 and Xins ATAC R2 fastq files had the same number of reads.

# %% [code]
%%bash
cd /hydra/atac_sexual_final/xins/
echo $(zcat xins_2_allLanes_R1.fastq.gz|wc -l)/4|bc

# %% [code]
%%bash
cd /hydra/atac_sexual_final/xins/
echo $(zcat xins_2_allLanes_R2.fastq.gz|wc -l)/4|bc

# %% [markdown]
The Xins 2 R1 and Xins 2 R2 fastq files had the same number of reads.

# %% [markdown]
To conclude, there were certain overrepresented sequences, but no significant amount of adapters. Therefore, the fastq files can be aligned directly.

Xins 2 R1: GAACTATATCACGGAAAAATAAAAAAAATTAAAATTGA

Xins 2 R1: CTCTACATGATAGCATTTTAAAAATTGCAAAAATCATA

Xins 2 R2: GAACTATATCACGGAAAAATAAAAAAAATTAAAATTGA

# %% [markdown]
# 2.4 Blastemal ATAC-seq

# %% [code]
#%%bash
#cd ../atac_sexual/mansi_atac/
#fastq-dump SRR8441376 --split-files --gzip
#fastq-dump SRR8441377 --split-files --gzip
#fastq-dump SRR8441378 --split-files --gzip
#fastq-dump SRR8441379 --split-files --gzip

# %% [code]
#%%bash
#cd ../atac_sexual/mansi_atac/
#fastqc SRR8441376_1.fastq.gz SRR8441376_2.fastq.gz SRR8441377_1.fastq.gz SRR8441377_2.fastq.gz SRR8441378_1.fastq.gz SRR8441378_2.fastq.gz SRR8441379_1.fastq.gz SRR8441379_2.fastq.gz

# %% [markdown]
### 2.4.1 ATAC-seq of Schmidtea mediterranea tail fragment at 6h replicate 1 

# %% [markdown]
The results of FastQC were investigated:

# %% [code]
%%bash
cd /hydra/atac_sexual_final/mansi_atac/
cd SRR8441376_1_fastqc
less summary.txt

# %% [code]
from IPython.display import Image
Image(filename='/hydra/atac_sexual_final/mansi_atac/SRR8441376_1_fastqc/Images/adapter_content.png') 

# %% [code]
%%bash
cd /hydra/atac_sexual_final/mansi_atac/
cd SRR8441376_2_fastqc
less summary.txt

# %% [code]
from IPython.display import Image
Image(filename='/hydra/atac_sexual_final/mansi_atac/SRR8441376_2_fastqc/Images/adapter_content.png') 

# %% [markdown]
There were adapters left, and the fastq files will be trimmed:

# %% [markdown]
### 2.4.2 ATAC-seq of Schmidtea mediterranea tail fragment at 6h replicate 2

# %% [markdown]
The results of FastQC were investigated:

# %% [code]
%%bash
cd /hydra/atac_sexual_final/mansi_atac/
cd SRR8441377_1_fastqc
less summary.txt

# %% [code]
from IPython.display import Image
Image(filename='/hydra/atac_sexual_final/mansi_atac/SRR8441377_1_fastqc/Images/adapter_content.png') 

# %% [code]
%%bash
cd /hydra/atac_sexual_final/mansi_atac/
cd SRR8441377_2_fastqc
less summary.txt

# %% [code]
from IPython.display import Image
Image(filename='/hydra/atac_sexual_final/mansi_atac/SRR8441377_2_fastqc/Images/adapter_content.png') 

# %% [markdown]
There were adapters left, and the fastqc files will be trimmed.

# %% [markdown]
### 2.4.3 ATAC-seq of Schmidtea mediterranea tail fragment at 0h replicate 1

# %% [markdown]
The results of FastQC were investigated:

# %% [code]
%%bash
cd /hydra/atac_sexual_final/mansi_atac/
cd SRR8441378_1_fastqc
less summary.txt

# %% [code]
from IPython.display import Image
Image(filename='/hydra/atac_sexual_final/mansi_atac/SRR8441378_1_fastqc/Images/adapter_content.png') 

# %% [code]
%%bash
cd /hydra/atac_sexual_final/mansi_atac/
cd SRR8441378_2_fastqc
less summary.txt

# %% [code]
from IPython.display import Image
Image(filename='/hydra/atac_sexual_final/mansi_atac/SRR8441378_2_fastqc/Images/adapter_content.png') 

# %% [markdown]
There were adapters left, and the fastq files will be trimmed.

# %% [markdown]
### 2.4.4 ATAC-seq of Schmidtea mediterranea tail fragment at 0h replicate 2

# %% [markdown]
The results of FastQC were investigated:

# %% [code]
%%bash
cd /hydra/atac_sexual_final/mansi_atac/
cd SRR8441379_1_fastqc
less summary.txt

# %% [code]
from IPython.display import Image
Image(filename='/hydra/atac_sexual_final/mansi_atac/SRR8441379_1_fastqc/Images/adapter_content.png') 

# %% [code]
%%bash
cd /hydra/atac_sexual_final/mansi_atac/
cd SRR8441379_2_fastqc
less summary.txt

# %% [code]
from IPython.display import Image
Image(filename='/hydra/atac_sexual_final/mansi_atac/SRR8441379_2_fastqc/Images/adapter_content.png') 

# %% [markdown]
There were adapters left, and the fastqc files will be trimmed:

# %% [markdown]
### 2.4.5 Sequence counts

# %% [code]
%%bash
cd /hydra/atac_sexual_final/mansi_atac/
echo $(zcat SRR8441376_1.fastq.gz|wc -l)/4|bc

# %% [code]
%%bash
cd /hydra/atac_sexual_final/mansi_atac/
echo $(zcat SRR8441376_2.fastq.gz|wc -l)/4|bc

# %% [markdown]
Most but not all reads were paired.

# %% [code]
%%bash
cd /hydra/atac_sexual_final/mansi_atac/
echo $(zcat SRR8441377_1.fastq.gz|wc -l)/4|bc

# %% [code]
%%bash
cd /hydra/atac_sexual_final/mansi_atac/
echo $(zcat SRR8441377_2.fastq.gz|wc -l)/4|bc

# %% [markdown]
Most but not all reads were paired.

# %% [code]
%%bash
cd /hydra/atac_sexual_final/mansi_atac/
echo $(zcat SRR8441378_1.fastq.gz|wc -l)/4|bc

# %% [code]
%%bash
cd /hydra/atac_sexual_final/mansi_atac/
echo $(zcat SRR8441378_2.fastq.gz|wc -l)/4|bc

# %% [markdown]
Most but not all reads were paired.

# %% [code]
%%bash
cd /hydra/atac_sexual_final/mansi_atac/
echo $(zcat SRR8441379_1.fastq.gz|wc -l)/4|bc

# %% [code]
%%bash
cd /hydra/atac_sexual_final/mansi_atac/
echo $(zcat SRR8441379_2.fastq.gz|wc -l)/4|bc

# %% [markdown]
# 3. Trimming

# %% [markdown]
The samples for blastemal ATAC-seq were trimmed in order to remove adapters:

# %% [markdown]
## 3.1 Blastemal ATAC-seq

# %% [markdown]
The blastemal ATAC-seq samples were trimmed with fastp.

# %% [code]
%%bash
cd /hydra/atac_sexual_final/mansi_atac/
echo "#!/bin/bash" > fastp.sh
echo "fastp -i SRR8441376_1.fastq.gz -I SRR8441376_2.fastq.gz -o SRR8441376.fastp.R1.fq.gz -O SRR8441376.fastp.R2.fq.gz --html SRR8441376.fastp.html" >> fastp.sh
echo "fastp -i SRR8441377_1.fastq.gz -I SRR8441377_2.fastq.gz -o SRR8441377.fastp.R1.fq.gz -O SRR8441377.fastp.R2.fq.gz --html SRR8441377.fastp.html" >> fastp.sh
echo "fastp -i SRR8441378_1.fastq.gz -I SRR8441378_2.fastq.gz -o SRR8441378.fastp.R1.fq.gz -O SRR8441378.fastp.R2.fq.gz --html SRR8441378.fastp.html" >> fastp.sh
echo "fastp -i SRR8441379_1.fastq.gz -I SRR8441379_2.fastq.gz -o SRR8441379.fastp.R1.fq.gz -O SRR8441379.fastp.R2.fq.gz --html SRR8441379.fastp.html" >> fastp.sh
chmod +x fastp.sh
less fastp.sh

# %% [markdown]
The quality of trimmed files was investigated with FastQC:

# %% [code]
#%%bash
#cd /hydra/atac_sexual_final/mansi_atac/
#fastqc SRR8441376.fastp.R1.fq.gz SRR8441376.fastp.R2.fq.gz SRR8441377.fastp.R1.fq.gz SRR8441377.fastp.R2.fq.gz SRR8441378.fastp.R1.fq.gz SRR8441378.fastp.R2.fq.gz SRR8441379.fastp.R1.fq.gz SRR8441379.fastp.R2.fq.gz

# %% [markdown]
### 3.1.1 ATAC-seq of Schmidtea mediterranea tail fragment at 6h replicate 1 (trimmed)

# %% [code]
from IPython.display import Image
Image(filename='/hydra/atac_sexual_final/mansi_atac/SRR8441376.fastp.R1_fastqc/Images/adapter_content.png') 

# %% [code]
from IPython.display import Image
Image(filename='/hydra/atac_sexual_final/mansi_atac/SRR8441376.fastp.R2_fastqc/Images/adapter_content.png') 

# %% [markdown]
The adapters had been trimmed successfully.

# %% [markdown]
### 3.1.2 ATAC-seq of Schmidtea mediterranea tail fragment at 6h replicate 2 (trimmed)

# %% [code]
from IPython.display import Image
Image(filename='/hydra/atac_sexual_final/mansi_atac/SRR8441377.fastp.R1_fastqc/Images/adapter_content.png') 

# %% [code]
from IPython.display import Image
Image(filename='/hydra/atac_sexual_final/mansi_atac/SRR8441377.fastp.R2_fastqc/Images/adapter_content.png') 

# %% [markdown]
The adapters had been trimmed successfully.

# %% [markdown]
### 3.1.3 ATAC-seq of Schmidtea mediterranea tail fragment at 0h replicate 1 (trimmed)

# %% [code]
from IPython.display import Image
Image(filename='/hydra/atac_sexual_final/mansi_atac/SRR8441378.fastp.R1_fastqc/Images/adapter_content.png') 

# %% [code]
from IPython.display import Image
Image(filename='/hydra/atac_sexual_final/mansi_atac/SRR8441378.fastp.R2_fastqc/Images/adapter_content.png') 

# %% [markdown]
The adapters had been trimmed successfully.

# %% [markdown]
### 3.1.4 ATAC-seq of Schmidtea mediterranea tail fragment at 6h replicate 2 (trimmed)

# %% [code]
from IPython.display import Image
Image(filename='/hydra/atac_sexual_final/mansi_atac/SRR8441379.fastp.R1_fastqc/Images/adapter_content.png') 

# %% [code]
from IPython.display import Image
Image(filename='/hydra/atac_sexual_final/mansi_atac/SRR8441379.fastp.R2_fastqc/Images/adapter_content.png') 

# %% [markdown]
The adapters had been trimmed successfully.

# %% [markdown]
### 3.1.5 Sequence counts

# %% [code]
%%bash
cd /hydra/atac_sexual_final/mansi_atac/
echo $(zcat SRR8441376.fastp.R1.fq.gz|wc -l)/4|bc

# %% [code]
%%bash
cd /hydra/atac_sexual_final/mansi_atac/
echo $(zcat SRR8441376.fastp.R2.fq.gz|wc -l)/4|bc

# %% [markdown]
The trimmed 6h rep 1 samples had the same number of reads.

# %% [code]
%%bash
cd /hydra/atac_sexual_final/mansi_atac/
echo $(zcat SRR8441377.fastp.R1.fq.gz|wc -l)/4|bc

# %% [code]
%%bash
cd /hydra/atac_sexual_final/mansi_atac/
echo $(zcat SRR8441377.fastp.R2.fq.gz|wc -l)/4|bc

# %% [markdown]
The trimmed 6h rep 2 samples had the same number of reads.

# %% [code]
%%bash
cd /hydra/atac_sexual_final/mansi_atac/
echo $(zcat SRR8441378.fastp.R1.fq.gz|wc -l)/4|bc

# %% [code]
%%bash
cd /hydra/atac_sexual_final/mansi_atac/
echo $(zcat SRR8441378.fastp.R2.fq.gz|wc -l)/4|bc

# %% [markdown]
The trimmed 0h rep 1 samples had the same number of reads.

# %% [code]
%%bash
cd /hydra/atac_sexual_final/mansi_atac/
echo $(zcat SRR8441379.fastp.R1.fq.gz|wc -l)/4|bc

# %% [code]
%%bash
cd /hydra/atac_sexual_final/mansi_atac/
echo $(zcat SRR8441379.fastp.R2.fq.gz|wc -l)/4|bc

# %% [markdown]
The trimmed 0h rep 2 samples had the same number of reads:

# %% [markdown]
# 4. Alignment
First, the bowtie2 index for the genome was created.

# %% [code]
#%%bash
#bowtie2-build ../sexual_genome_annotation_files/sexual_genome_annotation/final_dd_Smed_g4.fa final_dd_Smed_g4

# %% [markdown]
## 4.1 X1
The X1 samples were aligned:

# %% [code]
%%bash
cd ../atac_sexual/x1/
echo "#!/bin/bash" > x1bwt.sh
echo "bowtie2 -x ~/sexual_genome_annotation_files/sexual_genome_annotation/final_dd_Smed_g4 -1 x1lysisatac_allLanes_R1.fastq -2 x1lysisatac_allLanes_R2.fastq.gz -p 12 -S x1lysis.sam" >> x1bwt.sh
echo "bowtie2 -x ~/sexual_genome_annotation_files/sexual_genome_annotation/final_dd_Smed_g4 -1 x1wcsatac_allLanes_R1.fastq -2 x1wcsatac_allLanes_R2.fastq.gz -p 12 -S x1wcs.sam" >> x1bwt.sh
chmod +x x1bwt.sh
less x1bwt.sh

# %% [code]
#%%bash
#cd ../atac_sexual/x1/
#nohup ./x1bwt.sh > nohup_bwtx1 &

# %% [code]
%%bash
cd /hydra/atac_sexual_final/x1
cat nohup_bwtx1 | grep "overall"

# %% [markdown]
## 4.2 X2
The X2 samples were aligned to the genome.

# %% [code]
%%bash
cd ../atac_sexual/x2/
echo "#!/bin/bash" > x2bwt.sh
echo "bowtie2 -x ~/sexual_genome_annotation_files/sexual_genome_annotation/final_dd_Smed_g4 -1 x2_lysis.allLanes.R1.fastq -2 x2_lysis.allLanes.R2.fastq.gz -p 12 -S x2lysis.sam" >> x2bwt.sh
echo "bowtie2 -x ~/sexual_genome_annotation_files/sexual_genome_annotation/final_dd_Smed_g4 -1 x2_wcs_allLanes_R1.fastq -2 x2_wcs_allLanes_R2.fastq.gz -p 12 -S x2wcs.sam" >> x2bwt.sh
chmod +x x2bwt.sh
less x2bwt.sh

# %% [code]
#%%bash
#cd ../atac_sexual/x2/
#nohup ./x2bwt.sh > nohup_bwtx2.out 2>&1  </dev/null &

# %% [code]
%%bash
cd /hydra/atac_sexual_final/x2
cat nohup_bwtx2.out| grep "overall"

# %% [markdown]
## 4.3 Xins
The Xins samples were aligned to the genome.

# %% [code]
%%bash
cd ../atac_sexual/xins/
echo "#!/bin/bash" > xinsbwt.sh
echo "bowtie2 -x ~/sexual_genome_annotation_files/sexual_genome_annotation/final_dd_Smed_g4 -1 xins_2_allLanes_R1.fastq -2 xins_2_allLanes_R2.fastq -p 12 -S xins_2.sam" >> xinsbwt.sh
echo "bowtie2 -x ~/sexual_genome_annotation_files/sexual_genome_annotation/final_dd_Smed_g4 -1 Xins-ATAC-1_allLanes_R1.fastq -2 Xins-ATAC-1_allLanes_R2.fastq.gz -p 12 -S xins_ATAC.sam" >> xinsbwt.sh
chmod +x xinsbwt.sh
less xinsbwt.sh

# %% [code]
#%%bash
#cd ../atac_sexual/xins/
#nohup ./xinsbwt.sh > nohup_bwtxins.out 2>&1  </dev/null &

# %% [code]
%%bash
cd /hydra/atac_sexual_final/xins
cat nohup_bwtxins.out| grep "overall"

# %% [code]
%%bash
cd /drives/raid/AboobakerLab/jakke/atac_sexual_final/xins
less nohup_bwtxins.out

# %% [markdown]
## 4.4 Blastemal ATAC-seq

# %% [code]
%%bash
cd /hydra/atac_sexual_final/mansi_atac/
echo "#!/bin/bash" > mansibwt_fastp.sh
echo "bowtie2 -x /hydra/sexual_genome_annotation_files/sexual_genome_annotation/final_dd_Smed_g4 -1 SRR8441376.fastp.R1.fq.gz -2 SRR8441376.fastp.R2.fq.gz -p 12 | samtools view -bS - > SRR8441376.bam" >> mansibwt_fastp.sh
echo "bowtie2 -x /hydra/sexual_genome_annotation_files/sexual_genome_annotation/final_dd_Smed_g4 -1 SRR8441377.fastp.R1.fq.gz -2 SRR8441377.fastp.R2.fq.gz -p 12 | samtools view -bS - > SRR8441377.bam" >> mansibwt_fastp.sh
echo "bowtie2 -x /hydra/sexual_genome_annotation_files/sexual_genome_annotation/final_dd_Smed_g4 -1 SRR8441378.fastp.R1.fq.gz -2 SRR8441378.fastp.R2.fq.gz -p 12 | samtools view -bS - > SRR8441378.bam" >> mansibwt_fastp.sh
echo "bowtie2 -x /hydra/sexual_genome_annotation_files/sexual_genome_annotation/final_dd_Smed_g4 -1 SRR8441379.fastp.R1.fq.gz -2 SRR8441379.fastp.R2.fq.gz -p 12 | samtools view -bS - > SRR8441379.bam" >> mansibwt_fastp.sh
chmod +x mansibwt_fastp.sh
less mansibwt_fastp.sh

# %% [code]
#%%bash
#cd ../atac_sexual/mansi_atac/
#nohup ./mansibwt_fastp.sh > nohup_bwtmansi_fastp.out 2>&1  </dev/null &

# %% [code]
%%bash
cd /hydra/atac_sexual_final/mansi_atac/
cat nohup_bwtmansi_fastp.out | grep "overall alignment rate"

# %% [markdown]
# 5. Filtering

# %% [markdown]
# 5.1 Uniquely mapping and removing duplicates

# %% [markdown]
### 5.1.1 X1 

# %% [markdown]
The sam files were converted to bam files:

# %% [code]
#%%bash
#cd /hydra/atac_sexual_final/x1/
#samtools view -b -S x1lysis.sam > x1lysis.bam
#rm x1lysis.sam

# %% [code]
#%%bash
#cd ../atac_sexual/x1/
#samtools view -b -S x1wcs.sam > x1wcs.bam
#rm x1wcs.sam

# %% [code]
%%bash
cd /hydra/atac_sexual_final/x1/
echo "#!/bin/bash" > samq.sh
echo "samtools view -q 10 -b x1lysis.bam > x1lysis.uniq.bam" >> samq.sh
echo "samtools view -q 10 -b x1wcs.bam > x1wcs.uniq.bam" >> samq.sh
echo "samtools sort x1lysis.uniq.bam -o x1lysis.uniq.sorted.bam" >> samq.sh
echo "samtools sort x1wcs.uniq.bam -o x1wcs.uniq.sorted.bam" >> samq.sh
chmod +x samq.sh
less samq.sh

# %% [markdown]
Duplicates were removed with Picard:

# %% [code]
%%bash
cd /hydra/atac_sexual_final/x1/
echo "#!/bin/bash" > picardrmdup.sh
echo "java -jar /hydra/software/picard.jar MarkDuplicates I=x1lysis.uniq.sorted.bam O=x1lysis.marked.bam METRICS_FILE=x1lysis.metrics.rmdup REMOVE_DUPLICATES=true CREATE_INDEX=true" >> picardrmdup.sh
echo "java -jar /hydra/software/picard.jar MarkDuplicates I=x1wcs.uniq.sorted.bam O=x1wcs.marked.bam METRICS_FILE=x1wcs.metrics.rmdup REMOVE_DUPLICATES=true CREATE_INDEX=true" >> picardrmdup.sh
chmod +x picardrmdup.sh
less picardrmdup.sh

# %% [code]
%%bash
cd /hydra/atac_sexual_final/x1/
samtools flagstat x1lysis.bam

# %% [code]
%%bash
cd /hydra/atac_sexual_final/x1/
samtools flagstat x1lysis.marked.bam

# %% [code]
print(73321589/(2*40323331))
print(34468456/(2*40323331))

# %% [code]
%%bash
cd /hydra/atac_sexual_final/x1/
samtools flagstat x1wcs.bam

# %% [code]
%%bash
cd /hydra/atac_sexual_final/x1/
samtools flagstat x1wcs.marked.bam

# %% [code]
print(60626504/(2*33137538))
print(28632154/(2*33137538))

# %% [markdown]
### 5.1.2 X2

# %% [markdown]
Sam files were converted to bam files:

# %% [code]
#%%bash
#cd ../atac_sexual/x2/
#samtools view -b -S x2lysis.sam > x2lysis.bam
#samtools view -b -S x2wcs.sam > x2wcs.bam

# %% [code]
%%bash
cd /hydra/atac_sexual_final/x2/
echo "#!/bin/bash" > samq.sh
echo "samtools view -q 10 -b x2lysis.bam > x2lysis.uniq.bam" >> samq.sh
echo "samtools view -q 10 -b x2wcs.bam > x2wcs.uniq.bam" >> samq.sh
echo "samtools sort x2lysis.uniq.bam -o x2lysis.uniq.sorted.bam" >> samq.sh
echo "samtools sort x2wcs.uniq.bam -o x2wcs.uniq.sorted.bam" >> samq.sh
chmod +x samq.sh
less samq.sh

# %% [markdown]
Duplicates were removed with Picard.

# %% [code]
%%bash
cd /hydra/atac_sexual_final/x2/
echo "#!/bin/bash" > picardrmdup.sh
echo "java -jar /hydra/software/picard.jar MarkDuplicates I=x2lysis.uniq.sorted.bam O=x2lysis.marked.bam METRICS_FILE=x2lysis.metrics.rmdup REMOVE_DUPLICATES=true CREATE_INDEX=true" >> picardrmdup.sh
echo "java -jar /hydra/software/picard.jar MarkDuplicates I=x2wcs.uniq.sorted.bam O=x2wcs.marked.bam METRICS_FILE=x2wcs.metrics.rmdup REMOVE_DUPLICATES=true CREATE_INDEX=true" >> picardrmdup.sh
chmod +x picardrmdup.sh
less picardrmdup.sh

# %% [code]
%%bash
cd /hydra/atac_sexual_final/x2/
samtools flagstat x2lysis.bam

# %% [code]
%%bash
cd /hydra/atac_sexual_final/x2/
samtools flagstat x2lysis.marked.bam

# %% [code]
print(87024396/(2*43512198))
print(38076580/(2*43512198))

# %% [code]
%%bash
cd /hydra/atac_sexual_final/x2/
samtools flagstat x2wcs.bam

# %% [code]
%%bash
cd /hydra/atac_sexual_final/x2/
samtools flagstat x2wcs.marked.bam

# %% [code]
print(67146428/(2*33573214))
print(29296388/(2*33573214))

# %% [markdown]
### 5.1.3 Xins

# %% [markdown]
Sam files were converted to bam files:

# %% [code]
#%%bash
#cd ../atac_sexual/xins/
#samtools view -b -S xins_2.sam > xins_2.bam
#samtools view -b -S xins_ATAC.sam > xins_ATAC.bam

# %% [code]
%%bash
cd /hydra/atac_sexual_final/xins/
echo "#!/bin/bash" > samq.sh
echo "samtools view -q 10 -b xins_2.bam > xins_2.uniq.bam" >> samq.sh
echo "samtools view -q 10 -b xins_ATAC.bam > xins_ATAC.uniq.bam" >> samq.sh
echo "samtools sort xins_2.uniq.bam -o xins_2.uniq.sorted.bam" >> samq.sh
echo "samtools sort xins_ATAC.uniq.bam -o xins_ATAC.uniq.sorted.bam" >> samq.sh
chmod +x samq.sh
less samq.sh

# %% [markdown]
Duplicates were removed with Picard.

# %% [code]
%%bash
cd /hydra/atac_sexual_final/xins/
echo "#!/bin/bash" > picardrmdup.sh
echo "java -jar /hydra/software/picard.jar MarkDuplicates I=xins_2.uniq.sorted.bam O=xins2.marked.bam METRICS_FILE=xins2.metrics.rmdup REMOVE_DUPLICATES=true CREATE_INDEX=true" >> picardrmdup.sh
echo "java -jar /hydra/software/picard.jar MarkDuplicates I=xins_ATAC.uniq.sorted.bam O=xinsATAC.marked.bam METRICS_FILE=xinsATAC.metrics.rmdup REMOVE_DUPLICATES=true CREATE_INDEX=true" >> picardrmdup.sh
chmod +x picardrmdup.sh
less picardrmdup.sh

# %% [code]
%%bash
cd /hydra/atac_sexual_final/xins/
samtools flagstat xins_2.bam

# %% [code]
%%bash
cd /hydra/atac_sexual_final/xins/
samtools flagstat xins2.marked.bam

# %% [code]
print(74495130/(2*37247565))
print(31635688/(2*37247565))

# %% [code]
%%bash
cd /hydra/atac_sexual_final/xins/
samtools flagstat xins_ATAC.bam

# %% [code]
%%bash
cd /hydra/atac_sexual_final/xins/
samtools flagstat xinsATAC.marked.bam

# %% [code]
print(54504638/(2*27252319))
print(23031357/(2*23031357))

# %% [markdown]
### 5.1.4 Blastemal ATAC-seq

# %% [code]
#%%bash
#cd /hydra/atac_sexual_final/mansi_atac/
#samtools view -b -S SRR8441376.sam > SRR8441376.bam
#samtools view -b -S SRR8441377.sam > SRR8441377.bam
#samtools view -b -S SRR8441378.sam > SRR8441378.bam
#samtools view -b -S SRR8441379.sam > SRR8441379.bam

# %% [code]
%%bash
cd /hydra/atac_sexual_final/mansi_atac/
echo "#!/bin/bash" > samq_april2021.sh
echo "samtools view -q 10 -b SRR8441376.bam > SRR8441376.uniq.bam" >> samq_april2021.sh
echo "samtools view -q 10 -b SRR8441377.bam > SRR8441377.uniq.bam" >> samq_april2021.sh
echo "samtools view -q 10 -b SRR8441378.bam > SRR8441378.uniq.bam" >> samq_april2021.sh
echo "samtools view -q 10 -b SRR8441379.bam > SRR8441379.uniq.bam" >> samq_april2021.sh
echo "samtools sort SRR8441376.uniq.bam -o SRR8441376.uniq.sorted.bam" >> samq_april2021.sh
echo "samtools sort SRR8441377.uniq.bam -o SRR8441377.uniq.sorted.bam" >> samq_april2021.sh
echo "samtools sort SRR8441378.uniq.bam -o SRR8441378.uniq.sorted.bam" >> samq_april2021.sh
echo "samtools sort SRR8441379.uniq.bam -o SRR8441379.uniq.sorted.bam" >> samq_april2021.sh
chmod +x samq_april2021.sh
less samq_april2021.sh

# %% [markdown]
Duplicates were removed with Picard.

# %% [code]
%%bash
cd /hydra/atac_sexual_final/mansi_atac/
echo "#!/bin/bash" > picardrmdup.sh
echo "java -jar /hydra/software/picard.jar MarkDuplicates I=SRR8441376.uniq.sorted.bam O=SRR8441376.marked.bam METRICS_FILE=SRR8441376.metrics.rmdup REMOVE_DUPLICATES=true CREATE_INDEX=true" >> picardrmdup.sh
echo "java -jar /hydra/software/picard.jar MarkDuplicates I=SRR8441377.uniq.sorted.bam O=SRR8441377.marked.bam METRICS_FILE=SRR8441377.metrics.rmdup REMOVE_DUPLICATES=true CREATE_INDEX=true" >> picardrmdup.sh
echo "java -jar /hydra/software/picard.jar MarkDuplicates I=SRR8441378.uniq.sorted.bam O=SRR8441378.marked.bam METRICS_FILE=SRR8441378.metrics.rmdup REMOVE_DUPLICATES=true CREATE_INDEX=true" >> picardrmdup.sh
echo "java -jar /hydra/software/picard.jar MarkDuplicates I=SRR8441379.uniq.sorted.bam O=SRR8441379.marked.bam METRICS_FILE=SRR8441379.metrics.rmdup REMOVE_DUPLICATES=true CREATE_INDEX=true" >> picardrmdup.sh
chmod +x picardrmdup.sh
less picardrmdup.sh

# %% [code]
%%bash
cd /hydra/atac_sexual_final/mansi_atac/
samtools flagstat SRR8441376.bam

# %% [code]
%%bash
cd /hydra/atac_sexual_final/mansi_atac/
samtools flagstat SRR8441376.marked.bam

# %% [code]
print(30132300/(2*15066150))
print(1955322/(2*15066150))

# %% [code]
%%bash
cd /hydra/atac_sexual_final/mansi_atac/
samtools flagstat SRR8441377.bam

# %% [code]
%%bash
cd /hydra/atac_sexual_final/mansi_atac/
samtools flagstat SRR8441377.marked.bam

# %% [code]
print(32478000/(2*16239000))
print(1391012/(2*16239000))

# %% [code]
%%bash
cd /hydra/atac_sexual_final/mansi_atac/
samtools flagstat SRR8441378.bam

# %% [code]
%%bash
cd /hydra/atac_sexual_final/mansi_atac/
samtools flagstat SRR8441378.marked.bam

# %% [code]
print(57415842/(2*28707921))
print(3072755/(2*28707921))

# %% [code]
%%bash
cd /hydra/atac_sexual_final/mansi_atac/
samtools flagstat SRR8441379.bam

# %% [code]
%%bash
cd /hydra/atac_sexual_final/mansi_atac/
samtools flagstat SRR8441379.marked.bam

# %% [code]
print(31132512/(2*15566256))
print(936227/(2*15566256))

# %% [markdown]
# 5.2 Insert sizes

# %% [markdown]
### 5.2.1 X1

# %% [markdown]
The insert sizes were calculated with Picard.

# %% [code]
%%bash
cd /hydra/atac_sexual_final/x1/
echo "#!/bin/bash" > insertsizes_april2021.sh
echo "java -jar /hydra/software/picard.jar CollectInsertSizeMetrics I=x1lysis.marked.bam O=insert_x1lysis_metrics_21.txt H=insert_x1lysis_histogram_21.pdf M=0.5" >> insertsizes_april2021.sh
echo "java -jar /hydra/software/picard.jar CollectInsertSizeMetrics I=x1wcs.marked.bam O=insert_x1wcs_metrics_21.txt H=insert_x1wcs_histogram_21.pdf M=0.5" >> insertsizes_april2021.sh 
chmod +x insertsizes_april2021.sh
less insertsizes_april2021.sh

# %% [code]
%%bash
cd /hydra/atac_sexual_final/x1/
#nohup ./insertsizes_april2021.sh &

# %% [code]
%%bash
cd /hydra/atac_sexual_final/x1/
wc -l insert_x1lysis_metrics_21.txt
tail -447 insert_x1lysis_metrics_21.txt > insert_x1lysis_hist_21.txt

# %% [code]
import pandas as pd
import numpy as np
x1lysis_metrics = pd.read_csv("/hydra/atac_sexual_final/x1/insert_x1lysis_hist_21.txt", sep="\t", header=None)
x1lysis_metrics
x1lysis_values = []
for i in range(len(x1lysis_metrics)):
    x1lysis_values.extend(np.ones(x1lysis_metrics.iloc[i,1])*x1lysis_metrics.iloc[i,0])

# %% [code]
import matplotlib.pyplot as plt
import seaborn as sns
sns.set()
sns.displot(x1lysis_values, color="red", bins=50, kde=False);
plt.xlabel("Fragment size", fontsize=13)
plt.ylabel("Frequency", fontsize=13)
plt.title("X1", fontsize=18)
plt.show()

# %% [code]
%%bash
cd /hydra/atac_sexual_final/x1/
wc -l insert_x1wcs_metrics_21.txt
tail -445 insert_x1wcs_metrics_21.txt > insert_x1wcs_hist_21.txt

# %% [code]
import pandas as pd
import numpy as np
x1wcs_metrics = pd.read_csv("/hydra/atac_sexual_final/x1/insert_x1wcs_hist_21.txt", sep="\t", header=None)
x1wcs_metrics
x1wcs_values = []
for i in range(len(x1wcs_metrics)):
    x1wcs_values.extend(np.ones(x1wcs_metrics.iloc[i,1])*x1wcs_metrics.iloc[i,0])

# %% [code]
import matplotlib.pyplot as plt
import seaborn as sns
sns.set()
sns.displot(x1wcs_values, color="red", bins=50, kde=False);
plt.xlabel("Fragment size", fontsize=13)
plt.ylabel("Frequency", fontsize=13)
plt.title("X1 WCS", fontsize=18)
plt.show()

# %% [markdown]
### 5.2.2 X2

# %% [markdown]
The insert sizes were calculated with Picard.

# %% [code]
%%bash
cd /hydra/atac_sexual_final/x2/
echo "#!/bin/bash" > insertsizes_april2021.sh
echo "java -jar /hydra/software/picard.jar CollectInsertSizeMetrics I=x2lysis.marked.bam O=insert_x2lysis_metrics_21.txt H=insert_x2lysis_histogram_21.pdf M=0.5" >> insertsizes_april2021.sh
echo "java -jar /hydra/software/picard.jar CollectInsertSizeMetrics I=x2wcs.marked.bam O=insert_x2wcs_metrics_21.txt H=insert_x2wcs_histogram_21.pdf M=0.5" >> insertsizes_april2021.sh 
chmod +x insertsizes_april2021.sh
less insertsizes_april2021.sh

# %% [code]
%%bash
cd /hydra/atac_sexual_final/x2/
#nohup ./insertsizes_april2021.sh &

# %% [code]
%%bash
cd /hydra/atac_sexual_final/x2/
wc -l insert_x2lysis_metrics_21.txt
tail -375 insert_x2lysis_metrics_21.txt > insert_x2lysis_hist_21.txt

# %% [code]
import pandas as pd
import numpy as np
x2lysis_metrics = pd.read_csv("/hydra/atac_sexual_final/x2/insert_x2lysis_hist_21.txt", sep="\t", header=None)
x2lysis_metrics
x2lysis_values = []
for i in range(len(x2lysis_metrics)):
    x2lysis_values.extend(np.ones(x2lysis_metrics.iloc[i,1])*x2lysis_metrics.iloc[i,0])

# %% [code]
import matplotlib.pyplot as plt
import seaborn as sns
sns.set()
sns.displot(x2lysis_values, color="red", bins=50, kde=False);
plt.xlabel("Fragment size", fontsize=13)
plt.ylabel("Frequency", fontsize=13)
plt.title("X2 Lysis", fontsize=18)
plt.show()

# %% [code]
%%bash
cd /hydra/atac_sexual_final/x2/
wc -l insert_x2wcs_metrics_21.txt
tail -533 insert_x2wcs_metrics_21.txt > insert_x2wcs_hist_21.txt

# %% [code]
import pandas as pd
import numpy as np
x2wcs_metrics = pd.read_csv("/hydra/atac_sexual_final/x2/insert_x2wcs_hist_21.txt", sep="\t", header=None)
x2wcs_metrics
x2wcs_values = []
for i in range(len(x2wcs_metrics)):
    x2wcs_values.extend(np.ones(x2wcs_metrics.iloc[i,1])*x2wcs_metrics.iloc[i,0])

# %% [code]
import matplotlib.pyplot as plt
import seaborn as sns
sns.set()
sns.displot(x2wcs_values, color="red", bins=50, kde=False);
plt.xlabel("Fragment size", fontsize=13)
plt.ylabel("Frequency", fontsize=13)
plt.title("X2 WCS", fontsize=18)
plt.show()

# %% [markdown]
### 5.2.3 Xins

# %% [markdown]
The insert sizes were calculated with Picard.

# %% [code]
%%bash
cd /hydra/atac_sexual_final/xins/
echo "#!/bin/bash" > insertsizes_april2021.sh
echo "java -jar /hydra/software/picard.jar CollectInsertSizeMetrics I=xins2.marked.bam O=insert_xins2_metrics_21.txt H=insert_xins2_histogram_21.pdf M=0.5" >> insertsizes_april2021.sh
echo "java -jar /hydra/software/picard.jar CollectInsertSizeMetrics I=xinsATAC.marked.bam O=insert_xinsATAC_metrics_21.txt H=insert_xinsATAC_histogram_21.pdf M=0.5" >> insertsizes_april2021.sh 
chmod +x insertsizes_april2021.sh
less insertsizes_april2021.sh

# %% [code]
%%bash
cd /hydra/atac_sexual_final/xins/
#nohup ./insertsizes_april2021.sh &

# %% [code]
%%bash
cd /hydra/atac_sexual_final/xins/
wc -l insert_xins2_metrics_21.txt
tail -365 insert_xins2_metrics_21.txt > insert_xins2_hist_21.txt

# %% [code]
import pandas as pd
import numpy as np
xins2_metrics = pd.read_csv("/hydra/atac_sexual_final/xins/insert_xins2_hist_21.txt", sep="\t", header=None)
xins2_metrics
xins2_values = []
for i in range(len(xins2_metrics)):
    xins2_values.extend(np.ones(xins2_metrics.iloc[i,1])*xins2_metrics.iloc[i,0])

# %% [code]
import matplotlib.pyplot as plt
import seaborn as sns
sns.set()
sns.displot(xins2_values, color="red", bins=50, kde=False);
plt.xlabel("Fragment size", fontsize=13)
plt.ylabel("Frequency", fontsize=13)
plt.title("Xins 2", fontsize=18)
plt.show()

# %% [code]
%%bash
cd /hydra/atac_sexual_final/xins/
wc -l insert_xinsATAC_metrics_21.txt
tail -296 insert_xinsATAC_metrics_21.txt > insert_xinsATAC_hist_21.txt

# %% [code]
import pandas as pd
import numpy as np
xinsATAC_metrics = pd.read_csv("/hydra/atac_sexual_final/xins/insert_xinsATAC_hist_21.txt", sep="\t", header=None)
xinsATAC_metrics
xinsATAC_values = []
for i in range(len(xinsATAC_metrics)):
    xinsATAC_values.extend(np.ones(xinsATAC_metrics.iloc[i,1])*xinsATAC_metrics.iloc[i,0])

# %% [code]
import matplotlib.pyplot as plt
import seaborn as sns
sns.set()
sns.displot(xinsATAC_values, color="red", bins=50, kde=False);
plt.xlabel("Fragment size", fontsize=13)
plt.ylabel("Frequency", fontsize=13)
plt.title("Xins ATAC", fontsize=18)
plt.show()

# %% [markdown]
### 5.2.4 Blastemal ATAC-seq

# %% [markdown]
The insert sizes were calculated with Picard.

# %% [code]
%%bash
cd /hydra/atac_sexual_final/mansi_atac/
echo "#!/bin/bash" > insertsizes_april2021.sh
echo "java -jar /hydra/software/picard.jar CollectInsertSizeMetrics I=SRR8441376.marked.bam O=insert_SRR8441376_metrics_21.txt H=insert_SRR8441376_histogram_21.pdf M=0.5" >> insertsizes_april2021.sh
echo "java -jar /hydra/software/picard.jar CollectInsertSizeMetrics I=SRR8441377.marked.bam O=insert_SRR8441377_metrics_21.txt H=insert_SRR8441377_histogram_21.pdf M=0.5" >> insertsizes_april2021.sh 
echo "java -jar /hydra/software/picard.jar CollectInsertSizeMetrics I=SRR8441378.marked.bam O=insert_SRR8441378_metrics_21.txt H=insert_SRR8441378_histogram_21.pdf M=0.5" >> insertsizes_april2021.sh
echo "java -jar /hydra/software/picard.jar CollectInsertSizeMetrics I=SRR8441379.marked.bam O=insert_SRR8441379_metrics_21.txt H=insert_SRR8441379_histogram_21.pdf M=0.5" >> insertsizes_april2021.sh 
chmod +x insertsizes_april2021.sh
less insertsizes_april2021.sh

# %% [markdown]
### 6h sample 1

# %% [code]
%%bash
cd /hydra/atac_sexual_final/mansi_atac/
wc -l insert_SRR8441376_metrics_21.txt
tail -336 insert_SRR8441376_metrics_21.txt > insert_SRR8441376_hist_21.txt

# %% [code]
import pandas as pd
import numpy as np
mansi6h_1_metrics = pd.read_csv("/hydra/atac_sexual_final/mansi_atac/insert_SRR8441376_hist_21.txt", sep="\t", header=None)
mansi6h_1_metrics
mansi6h_1_values = []
for i in range(len(mansi6h_1_metrics)):
    mansi6h_1_values.extend(np.ones(mansi6h_1_metrics.iloc[i,1])*mansi6h_1_metrics.iloc[i,0])

# %% [code]
import matplotlib.pyplot as plt
import seaborn as sns
sns.set()
sns.displot(mansi6h_1_values, color="red", bins=50, kde=False);
plt.xlabel("Fragment size", fontsize=13)
plt.ylabel("Frequency", fontsize=13)
plt.title("Mansi 6h 1", fontsize=18)
plt.show()

# %% [markdown]
### 6h sample 2

# %% [code]
%%bash
cd /hydra/atac_sexual_final/mansi_atac/
wc -l insert_SRR8441377_metrics_21.txt
tail -452 insert_SRR8441377_metrics_21.txt > insert_SRR8441377_hist_21.txt

# %% [code]
import pandas as pd
import numpy as np
mansi6h_2_metrics = pd.read_csv("/hydra/atac_sexual_final/mansi_atac/insert_SRR8441377_hist_21.txt", sep="\t", header=None)
mansi6h_2_metrics
mansi6h_2_values = []
for i in range(len(mansi6h_2_metrics)):
    mansi6h_2_values.extend(np.ones(mansi6h_2_metrics.iloc[i,1])*mansi6h_2_metrics.iloc[i,0])

# %% [code]
import matplotlib.pyplot as plt
import seaborn as sns
sns.set()
sns.displot(mansi6h_2_values, color="red", bins=50, kde=False);
plt.xlabel("Fragment size", fontsize=13)
plt.ylabel("Frequency", fontsize=13)
plt.title("Mansi 6h 2", fontsize=18)
plt.show();

# %% [markdown]
### 0h sample 1

# %% [code]
%%bash
cd /hydra/atac_sexual_final/mansi_atac/
wc -l insert_SRR8441378_metrics_21.txt
tail -1038 insert_SRR8441378_metrics_21.txt > insert_SRR8441378_hist_21.txt

# %% [code]
import pandas as pd
import numpy as np
mansi0h_1_metrics = pd.read_csv("/hydra/atac_sexual_final/mansi_atac/insert_SRR8441378_hist_21.txt", sep="\t", header=None)
mansi0h_1_metrics
mansi0h_1_values = []
for i in range(len(mansi0h_1_metrics)):
    mansi0h_1_values.extend(np.ones(mansi0h_1_metrics.iloc[i,1])*mansi0h_1_metrics.iloc[i,0])

# %% [code]
import matplotlib.pyplot as plt
import seaborn as sns
sns.set()
sns.displot(mansi0h_1_values, color="red", bins=50, kde=False);
plt.xlabel("Fragment size", fontsize=13)
plt.ylabel("Frequency", fontsize=13)
plt.title("Mansi 0h 1", fontsize=18)
plt.show();

# %% [code]
%%bash
cd /hydra/atac_sexual_final/mansi_atac/
wc -l insert_SRR8441379_metrics_21.txt
tail -688 insert_SRR8441379_metrics_21.txt > insert_SRR8441379_hist_21.txt

# %% [code]
import pandas as pd
import numpy as np
mansi0h_2_metrics = pd.read_csv("/hydra/atac_sexual_final/mansi_atac/insert_SRR8441379_hist_21.txt", sep="\t", header=None)
mansi0h_2_metrics
mansi0h_2_values = []
for i in range(len(mansi0h_2_metrics)):
    mansi0h_2_values.extend(np.ones(mansi0h_2_metrics.iloc[i,1])*mansi0h_2_metrics.iloc[i,0])

# %% [code]
import matplotlib.pyplot as plt
import seaborn as sns
sns.set()
sns.displot(mansi0h_2_values, color="red", bins=50, kde=False);
plt.xlabel("Fragment size", fontsize=13)
plt.ylabel("Frequency", fontsize=13)
plt.title("Mansi 0h 2", fontsize=18)
plt.show();

# %% [markdown]
# FINNISHED
