# Supplementary material for: Identification of putative enhancer-like elements predicts regulatory networks active in planarian adult stem cells
Source: eLife. 2022 Aug 23;11:e79675. doi: 10.7554/eLife.79675 (PMC9522251; doi:10.7554/eLife.79675)
Supplement: Source code 1. [file elife-79675-code1.zip › notebooks/5-3-MBD34RNAi-ChIPAnalysis.ipynb]

# %% [markdown]
# 5-3-MBD34RNAi-ChIPAnalysis
Jakke Neiro$^1$

1. Aboobaker laboratory, Department of Zoology, University of Oxford

# %% [markdown]
# Contents of notebook
* 1. Introduction
* 2. ChIP-seq H3K4me1 lpt(RNAi)
    * 2.1 Signal at enhancers
    * 2.2 Signal at random regions
* 3. ChIP-seq H3K4me3 lpt(RNAi)
* 4. Enhancer annotation of mean H3K4me1/3 values

# %% [markdown]
# 1. Introduction

# %% [markdown]
# 2. ChIP-seq H3K4me1 lpt(RNAi)

# %% [markdown]
## 2.1 Signal at enhancers

# %% [code]
%%bash
cd /hydra/chip_RNAi
echo "#!/bin/bash" > bamCoverage_k4me1matrix.sh
echo "computeMatrix reference-point -S h3k4me1RNAilog2.bw -R /hydra/enhancer_regions/chip_summits_july21.bed -a 1000 -b 1000 -o k4me1rnai_july21 --outFileNameMatrix k4me1rnai_july21.tab" >> bamCoverage_k4me1matrix.sh
chmod +x bamCoverage_k4me1matrix.sh
less bamCoverage_k4me1matrix.sh

# %% [code]
#%%bash
#cd /hydra/chip_RNAi
#nohup ./bamCoverage_k4me1matrix.sh > nohup_cov.out 2>&1  </dev/null &

# %% [code]
%%bash
cd /hydra/chip_RNAi
plotHeatmap -m k4me1rnai_july21 -o k4me1rnai_july21.png --samplesLabel "H3K4me1 lpt(RNAi)" --boxAroundHeatmaps no --missingDataColor 1 --xAxisLabel "Distance (bp)" --plotType se --whatToShow "plot and heatmap" --heatmapHeight 17.5 --heatmapWidth 2.5 -y "log2 fold change" --refPointLabel "Peak" -z " "

# %% [code]
%%bash
cd /hydra/chip_RNAi
plotHeatmap -m k4me1rnai_july21 -o k4me1rnai_july21_2.png --samplesLabel "H3K4me1 lpt(RNAi)" --boxAroundHeatmaps no --missingDataColor 1 --xAxisLabel "Distance (bp)" --plotType se --whatToShow "plot and heatmap" --heatmapHeight 17.5 --heatmapWidth 2.5 -y "log2 fold change" --refPointLabel "Peak" -z " " -min -0.5 -max 0.1 --yMin -0.5 --yMax 0.1

# %% [code]
from IPython.display import Image
Image(filename='/hydra/chip_RNAi/k4me1rnai_july21_2.png')

# %% [markdown]
## 2.2 Signal at random regions

# %% [code]
%%bash
cd /hydra/chip_RNAi
echo "#!/bin/bash" > bamCoverage_k4me1randommatrix.sh
echo "computeMatrix reference-point -S h3k4me1RNAilog2.bw -R /hydra/enhancer_regions/random_peaks.bed -a 1000 -b 1000 -o k4me1lptaroundrandom_july21 --outFileNameMatrix k4me1lptaroundrandom_july21.tab" >> bamCoverage_k4me1randommatrix.sh
chmod +x bamCoverage_k4me1randommatrix.sh
less bamCoverage_k4me1randommatrix.sh

# %% [code]
#%%bash
#cd /hydra/chip_RNAi
#nohup ./bamCoverage_k4me1randommatrix.sh > nohup_cov.out 2>&1  </dev/null &

# %% [code]
%%bash
cd /hydra/chip_RNAi
plotHeatmap -m k4me1lptaroundrandom_july21 -o k4me1lptaroundrandom_july21.png --samplesLabel "H3K4me1 lpt(RNAi)" --boxAroundHeatmaps no --missingDataColor 1 --xAxisLabel "Distance (bp)" --plotType se --whatToShow "plot and heatmap" --heatmapHeight 17.5 --heatmapWidth 2.5 -y "log2 fold change" --refPointLabel "Peak" -z " "

# %% [code]
%%bash
cd /hydra/chip_RNAi
plotHeatmap -m k4me1lptaroundrandom_july21 -o k4me1lptaroundrandom_july21_2.png --samplesLabel "H3K4me1 lpt(RNAi)" --boxAroundHeatmaps no --missingDataColor 1 --xAxisLabel "Distance (bp)" --plotType se --whatToShow "plot and heatmap" --heatmapHeight 17.5 --heatmapWidth 2.5 -y "log2 fold change" --refPointLabel "Peak" -z " " -min -0.5 -max 0.1 --yMin -0.5 --yMax 0.1

# %% [code]
from IPython.display import Image
Image(filename='/hydra/chip_RNAi/k4me1lptaroundrandom_july21_2.png')

# %% [markdown]
# 3. ChIP-seq H3K4me3 lpt(RNAi)

# %% [code]
%%bash
cd /hydra/chip_sexual_organised/k4me3
echo "#!/bin/bash" > bamCoverage_k4me1matrix.sh
echo "computeMatrix reference-point -S h3k4me3RNAilog2.bw -R /hydra/enhancer_regions/chip_summits_july21.bed -a 1000 -b 1000 -o k4me3rnai_july21 --outFileNameMatrix k4me3rnai_july21.tab" >> bamCoverage_k4me3matrix.sh
chmod +x bamCoverage_k4me3matrix.sh
less bamCoverage_k4me3matrix.sh

# %% [code]
#%%bash
#cd /hydra/chip_RNAi
#nohup ./bamCoverage_k4me3matrix.sh > nohup_cov.out 2>&1  </dev/null &

# %% [code]
%%bash
cd /hydra/chip_sexual_organised/k4me3
plotHeatmap -m k4me3rnai_july21 -o k4me3rnai_july21.png --samplesLabel "H3K4me3 lpt(RNAi)" --boxAroundHeatmaps no --missingDataColor 1 --xAxisLabel "Distance (bp)" --plotType se --whatToShow "plot and heatmap" --heatmapHeight 17.5 --heatmapWidth 2.5 -y "log2 fold change" --refPointLabel "Peak" -z " "

# %% [code]
from IPython.display import Image
Image(filename='/hydra/chip_sexual_organised/k4me3/k4me3rnai_july21.png')

# %% [code]
%%bash
cd /hydra/chip_sexual_organised/k4me3
echo "#!/bin/bash" > bamCoverage_k4me3randommatrix.sh
echo "computeMatrix reference-point -S h3k4me3RNAilog2.bw -R /hydra/enhancer_regions/random_peaks.bed -a 1000 -b 1000 -o k4me3lptaroundrandom_july21 --outFileNameMatrix k4me3lptaroundrandom_july21.tab" >> bamCoverage_k4me3randommatrix.sh
chmod +x bamCoverage_k4me3randommatrix.sh
less bamCoverage_k4me3randommatrix.sh

# %% [code]
#%%bash
#cd /hydra/chip_sexual_organised/k4me3
#nohup ./bamCoverage_k4me3randommatrix.sh > nohup_cov.out 2>&1  </dev/null &

# %% [code]
%%bash
cd /hydra/chip_sexual_organised/k4me3
plotHeatmap -m k4me3lptaroundrandom_july21 -o k4me3lptaroundrandom_july21.png --samplesLabel "H3K4me3 lpt(RNAi)" --boxAroundHeatmaps no --missingDataColor 1 --xAxisLabel "Distance (bp)" --plotType se --whatToShow "plot and heatmap" --heatmapHeight 17.5 --heatmapWidth 2.5 -y "log2 fold change" --refPointLabel "Peak" -z " "

# %% [code]
from IPython.display import Image
Image(filename='/hydra/chip_sexual_organised/k4me3/k4me3lptaroundrandom_july21.png')

# %% [markdown]
# 4. Enhancer annotation of mean H3K4me1/3 values

# %% [markdown]
The mean H3K4me1/3 log2 fold-change values were added to the table of enhancers. 

# %% [code]
%%bash
cd /hydra/enhancer_regions
ls enhancer_annotation_july21.csv

# %% [code]
import pandas as pd
enhancer_annotation = pd.read_csv("/hydra/enhancer_regions/enhancer_annotation_july21.csv")

# %% [code]
enhancer_annotation_FACS = enhancer_annotation
enhancer_annotation_FACS["X1.prop"] = 0
enhancer_annotation_FACS["X1"] = 0
FACS_prop = pd.read_csv("/hydra/FACS/FACS_prop.csv")

# %% [code]
enhancer_annotation_FACS.shape

# %% [code]
for i in range(len(enhancer_annotation_FACS)):
    df = FACS_prop[FACS_prop["gene"] == enhancer_annotation_FACS.iloc[i,13]]
    if len(df) > 0:
        enhancer_annotation_FACS.iloc[i,16] = df.iloc[0,1]
        enhancer_annotation_FACS.iloc[i,17] = df.iloc[0,5]

# %% [code]
k4me1lptlog2aroundconsensus = pd.read_csv("/hydra/chip_RNAi/k4me1rnai_july21.tab", sep="\t", skiprows=3, header=None)
k4me3lptlog2aroundconsensus = pd.read_csv("/hydra/chip_sexual_organised/k4me3/k4me3rnai_july21.tab", sep="\t", skiprows=3, header=None)

# %% [code]
k4me1RNAiconsensus_mean = k4me1lptlog2aroundconsensus.mean(axis=1)
k4me3RNAiconsensus_mean = k4me3lptlog2aroundconsensus.mean(axis=1)

# %% [code]
chip_summits = pd.read_csv("/hydra/enhancer_regions/chip_summits_july21.bed", sep="\t", header=None)

# %% [code]
chip_summits["k4me1RNAi"] = k4me1RNAiconsensus_mean
chip_summits["k4me3RNAi"] = k4me3RNAiconsensus_mean

# %% [code]
enhancer_annotation_FACS["K4me1RNAi"] = 0
enhancer_annotation_FACS["K4me3RNAi"] = 0
for i in range(len(enhancer_annotation_FACS)):
    peak_name = enhancer_annotation_FACS.iloc[i, 5]
    df_chip = chip_summits[chip_summits.iloc[:,3] == peak_name]
    if (len(df_chip) > 0):
        enhancer_annotation_FACS.iloc[i, 18] = df_chip.iloc[0,5]
        enhancer_annotation_FACS.iloc[i, 19] = df_chip.iloc[0,6]

# %% [code]
enhancer_annotation_FACS.to_csv("/hydra/enhancer_regions/enhancer_annotation_FACSRNAi_july21.csv", index=False)

# %% [markdown]
# FINNISHED
