# Supplementary material for: Identification of putative enhancer-like elements predicts regulatory networks active in planarian adult stem cells
Source: eLife. 2022 Aug 23;11:e79675. doi: 10.7554/eLife.79675 (PMC9522251; doi:10.7554/eLife.79675)
Supplement: Source code 1. [file elife-79675-code1.zip › notebooks/5-5-MBD34RNAi-RNA-R.ipynb]

# %% [markdown]
# 5-5-MBD34RNAi-RNA-R
Jakke Neiro$^1$
1. Aboobaker laboratory, Department of Zoology, University of Oxford

# %% [markdown]
## Contents of notebook
* 1. Introduction
* 2. Differential expression: DeSeq2
* 3. Differential expression and enhancer annotation

# %% [markdown]
# 1. Introduction

# %% [markdown]
# 2. Differential expression: DeSeq2

# %% [code]
library(tximport)
library(tidyverse)

# %% [code]
sf_dirs <- file.path("/hydra/chip_RNAi/RNAseq", 
        c("SRR4068859_kallisto/abundance.h5",
          "SRR4068860_kallisto/abundance.h5",
          "SRR4068861_kallisto/abundance.h5",
          "SRR4068862_kallisto/abundance.h5"
          ))
sf_dirs

# %% [code]
sf_dirs <- file.path("/hydra/chip_RNAi/RNAseq", 
        c("gfp1_kallisto/abundance.h5",
          "gfp2_kallisto/abundance.h5",
          "lpt1_kallisto/abundance.h5",
          "lpt2_kallisto/abundance.h5"
          ))
sf_dirs

# %% [code]
sf_dirs_samples = c("SRR4068859", "SRR4068860", "SRR4068861", "SRR4068862")
names(sf_dirs) = sf_dirs_samples

# %% [code]
sf_dirs_samples = c("gfp1", "gfp2", "lpt1", "lpt2")
names(sf_dirs) = sf_dirs_samples

# %% [code]
ttg = read.csv("/hydra/FACS/sleuth_ttg.csv")

# %% [code]
txi <- tximport(sf_dirs, type="kallisto", tx2gene=ttg, countsFromAbundance="lengthScaledTPM")

# %% [code]
sampletype = factor(c("RNAi", "RNAi", "control", "control"))
meta <- data.frame(sampletype, row.names = colnames(txi$counts))

# %% [code]
sampletype = factor(c("control", "control", "RNAi", "RNAi"))
meta <- data.frame(sampletype, row.names = colnames(txi$counts))

# %% [code]
all(colnames(txi$counts) %in% rownames(meta))
all(colnames(txi$counts) == rownames(meta))

# %% [code]
library(DESeq2)

# %% [code]
dds <- DESeqDataSetFromTximport(txi, colData = meta, design = ~ sampletype)

# %% [code]
dds <- estimateSizeFactors(dds)

# %% [code]
normalized_counts <- counts(dds, normalized=TRUE)

# %% [code]
write.table(normalized_counts, file="/hydra/chip_RNAi/RNAseq/DESeq2normalized_counts.txt", sep="\t", quote=F, col.names=NA)

# %% [code]
write.table(normalized_counts, file="/hydra/chip_RNAi/RNAseq/DESeq2normalized_counts_Oct21.txt", sep="\t", quote=F, col.names=NA)

# %% [code]
rld <- rlog(dds, blind=TRUE)

# %% [code]
dds

# %% [code]
dds <- DESeq(dds)

# %% [code]
plotDispEsts(dds)

# %% [code]
res_table = results(dds)

# %% [code]
res_tabledf = res_table %>% data.frame() 

# %% [code]
write.csv(res_tabledf, "/hydra/chip_RNAi/RNAseq/DESeq2_table_geneRNAioct21.csv")

# %% [markdown]
# 3. Differential expression and enhancer annotation

# %% [code]
deseq_table_gene = read.csv("/hydra/chip_RNAi/RNAseq/DESeq2_table_geneRNAioct21.csv")

# %% [code]
enhancer_annotation_FACSRNAi = read.csv("/hydra/enhancer_regions/enhancer_annotation_FACSRNAi_july21.csv")

# %% [code]
enhancer_annotation_FACSRNAi$K4me1gene = "0"
enhancer_annotation_FACSRNAi$K4me1color = "0"
enhancer_annotation_FACSRNAi$K4me3color = "0"
enhancer_annotation_FACSRNAi$K4me1RNAsignf = 0
enhancer_annotation_FACSRNAi$K4me1RNAlogFC = 0
for (i in 1:nrow(enhancer_annotation_FACSRNAi)){
    gene_table = deseq_table_gene[which(deseq_table_gene$X == enhancer_annotation_FACSRNAi$geneId[i]),]
    qvalue = gene_table$padj[1]
    bvalue = subset(gene_table, gene_table$padj == qvalue, na.rm=TRUE)$log2FoldChange[1]
    if ((length(qvalue) == 1) & (is.na(enhancer_annotation_FACSRNAi$K4me1RNAsignf[i]) == FALSE)){
        enhancer_annotation_FACSRNAi$K4me1RNAsignf[i] = qvalue
        enhancer_annotation_FACSRNAi$K4me1RNAlogFC[i] = bvalue
    }
    if ((enhancer_annotation_FACSRNAi$K4me1RNAsignf[i] < 0.05) & (is.na(enhancer_annotation_FACSRNAi$K4me1RNAsignf[i]) == FALSE)){
        enhancer_annotation_FACSRNAi$K4me1gene[i] = "1"
        if (enhancer_annotation_FACSRNAi$K4me1RNAi[i] < 0){
            enhancer_annotation_FACSRNAi$K4me1color[i] = "1"
        }
        if (enhancer_annotation_FACSRNAi$K4me3RNAi[i] < 0){
            enhancer_annotation_FACSRNAi$K4me3color[i] = "1"
        }
    }
}

# %% [code]
write.csv(enhancer_annotation_FACSRNAi, "/hydra/FACS/enhancer_annotation_FACSRNAi_annotated_deseq2_oct21.csv", row.names=FALSE)

# %% [markdown]
# FINNISHED
