# Supplementary material for: Identification of putative enhancer-like elements predicts regulatory networks active in planarian adult stem cells
Source: eLife. 2022 Aug 23;11:e79675. doi: 10.7554/eLife.79675 (PMC9522251; doi:10.7554/eLife.79675)
Supplement: Source code 1. [file elife-79675-code1.zip › notebooks/6-1-Enhancer-annotation.ipynb]

# %% [markdown]
# 6-1-Enhancer-annotation
Jakke Neiro$^1$

1. Aboobaker laboratory, Department of Zoology, University of Oxford

# %% [markdown]
## Contents of notebook
* 1. Introduction
* 2. ATAC at enhancers
     * 2.1 ATAC-seq signal
     * 2.2 Footprint score 

# %% [markdown]
# 1. Introduction

# %% [markdown]
# 2. ATAC at enhancers

# %% [markdown]
## 2.1 ATAC-seq signal

# %% [markdown]
### 2.1.1 ATAC-seq signal at enhancers

# %% [code]
%%bash
cd /hydra/enhancer_regions/
echo "#!/bin/bash" > atacatenhancers_july21.sh
echo "computeMatrix reference-point -S /hydra/atac_sexual_final/x1/x1coverage_mean_april2021.bw -R /hydra/enhancer_regions/chip_summits_july21.bed -a 1000 -b 1000 -o ATACatenhancers_july21 --outFileNameMatrix ATACatenhancers_july21.tab">> atacatenhancers_july21.sh
chmod +x atacatenhancers_july21.sh
less atacatenhancers_july21.sh

# %% [code]
#%%bash
#cd /hydra/enhancer_regions/
#nohup ./atacatenhancers_july21.sh &

# %% [code]
%%bash
cd /hydra/enhancer_regions/
plotHeatmap -m ATACatenhancers_july21 -o ATACatenhancers_july21.png --samplesLabel "ATAC-seq" --boxAroundHeatmaps no --missingDataColor 1 --xAxisLabel "Distance (bp)" --plotType se --whatToShow "plot and heatmap" --heatmapHeight 17.5 --heatmapWidth 2.5 -y "RPKM" --refPointLabel " " -z " "

# %% [code]
%%bash
cd /drives/raid/AboobakerLab/jakke/enhancer_regions/
plotHeatmap -m ATACatenhancers_july21 -o ATACatenhancers_july22.png --samplesLabel "ATAC-seq" --boxAroundHeatmaps no --missingDataColor 1 --xAxisLabel "Distance (bp)" --plotType se --whatToShow "plot, heatmap and colorbar" --heatmapHeight 17.5 --heatmapWidth 2.5 -y "RPKM" --refPointLabel " " -z " " --yMin 0 --yMax 7.5 

# %% [code]
from IPython.display import Image
Image(filename='/drives/raid/AboobakerLab/jakke/enhancer_regions/ATACatenhancers_july22.png')

# %% [markdown]
### 2.1.2 ATAC-seq signal at random peaks

# %% [code]
%%bash
cd /hydra/enhancer_regions/
echo "#!/bin/bash" > atacrandom_july21.sh
echo "computeMatrix reference-point -S /hydra/atac_sexual_final/x1/x1coverage_mean_april2021.bw -R /hydra/enhancer_regions/random_peaks.bed -a 1000 -b 1000 -o ATACrandom_july21 --outFileNameMatrix ATACrandom_july21.tab">> atacrandom_july21.sh
chmod +x atacrandom_july21.sh
less atacrandom_july21.sh

# %% [code]
%%bash
cd /hydra/enhancer_regions/
nohup ./atacrandom_july21.sh &

# %% [code]
%%bash
cd /hydra/enhancer_regions/
plotHeatmap -m ATACrandom_july21 -o ATACrandom_july21.png --samplesLabel "ATAC-seq" --boxAroundHeatmaps no --missingDataColor 1 --xAxisLabel "Distance (bp)" --plotType se --whatToShow "plot and heatmap" --heatmapHeight 17.5 --heatmapWidth 2.5 -y "RPKM" --refPointLabel " " -z " "

# %% [code]
%%bash
cd /drives/raid/AboobakerLab/jakke/enhancer_regions/
plotHeatmap -m ATACrandom_july21 -o ATACrandom_july22.png --samplesLabel "ATAC-seq" --boxAroundHeatmaps no --missingDataColor 1 --xAxisLabel "Distance (bp)" --plotType se --whatToShow "plot, heatmap and colorbar" --heatmapHeight 17.5 --heatmapWidth 2.5 -y "RPKM" --refPointLabel " " -z " " --yMin 0 --yMax 7.5

# %% [code]
from IPython.display import Image
Image(filename='/drives/raid/AboobakerLab/jakke/enhancer_regions/ATACrandom_july22.png')

# %% [markdown]
## 2.2 Footprint score

# %% [markdown]
### 2.2.1 Footprint score at enhancers

# %% [code]
%%bash
cd /hydra/enhancer_regions/
echo "#!/bin/bash" > atacfootenhancers_july21.sh
echo "computeMatrix reference-point -S /hydra/atac_sexual_final/footprinting/x1marked_footprints_regions.bw -R /hydra/enhancer_regions/chip_summits_july21.bed -a 1000 -b 1000 -o ATACfootenhancers_july21 --outFileNameMatrix ATACfootenhancers_july21.tab --missingDataAsZero">> atacfootenhancers_july21.sh
chmod +x atacfootenhancers_july21.sh
less atacfootenhancers_july21.sh

# %% [code]
%%bash
cd /hydra/enhancer_regions/
nohup ./atacfootenhancers_july21.sh &

# %% [code]
%%bash
cd /hydra/enhancer_regions/
plotHeatmap -m ATACfootenhancers_july21 -o ATACfootenhancers_july21.png --samplesLabel "Footprint score" --boxAroundHeatmaps no --missingDataColor 1 --xAxisLabel "Distance (bp)" --plotType se --whatToShow "plot and heatmap" --heatmapHeight 17.5 --heatmapWidth 2.5 -y "Score" --refPointLabel " " -z " "

# %% [code]
%%bash
cd /drives/raid/AboobakerLab/jakke/enhancer_regions/
plotHeatmap -m ATACfootenhancers_july21 -o ATACfootenhancers_july22.png --samplesLabel "Footprint score" --boxAroundHeatmaps no --missingDataColor 1 --xAxisLabel "Distance (bp)" --plotType se --whatToShow "plot, heatmap and colorbar" --heatmapHeight 17.5 --heatmapWidth 2.5 -y "Score" --refPointLabel " " -z " " -min 0 -max 6 --yMin 0 --yMax 6

# %% [code]
from IPython.display import Image
Image(filename='/drives/raid/AboobakerLab/jakke/enhancer_regions/ATACfootenhancers_july22.png')

# %% [markdown]
### 2.2.2 Footprint score at random peaks

# %% [code]
%%bash
cd /hydra/enhancer_regions/
echo "#!/bin/bash" > atacfootrandom_july21.sh
echo "computeMatrix reference-point -S /hydra/atac_sexual_final/footprinting/randomx1_footprints_regions.bw -R /hydra/enhancer_regions/random_peaks.bed -a 1000 -b 1000 -o ATACfootrandom_july21 --outFileNameMatrix ATACfootrandom_july21.tab --missingDataAsZero">> atacfootrandom_july21.sh
chmod +x atacfootrandom_july21.sh
less atacfootrandom_july21.sh

# %% [code]
#%%bash
#cd /hydra/enhancer_regions/
#nohup ./atacfootrandom_july21.sh &

# %% [code]
%%bash
cd /hydra/enhancer_regions/
plotHeatmap -m ATACfootrandom_july21 -o ATACfootrandom_july21.png --samplesLabel "Footprint score" --boxAroundHeatmaps no --missingDataColor 1 --xAxisLabel "Distance (bp)" --plotType se --whatToShow "plot and heatmap" --heatmapHeight 17.5 --heatmapWidth 2.5 -y "Score" --refPointLabel " " -z " "

# %% [code]
%%bash
cd /drives/raid/AboobakerLab/jakke/enhancer_regions/
plotHeatmap -m ATACfootrandom_july21 -o ATACfootrandom_july22.png --samplesLabel "Footprint score" --boxAroundHeatmaps no --missingDataColor 1 --xAxisLabel "Distance (bp)" --plotType se --whatToShow "plot, heatmap and colorbar" --heatmapHeight 17.5 --heatmapWidth 2.5 -y "Score" --refPointLabel " " -z " " -min 0 -max 6 --yMin 0 --yMax 6

# %% [code]
from IPython.display import Image
Image(filename='/drives/raid/AboobakerLab/jakke/enhancer_regions/ATACfootrandom_july22.png')

# %% [markdown]
# FINNISHED
