# Supplementary material for: Identification of putative enhancer-like elements predicts regulatory networks active in planarian adult stem cells
Source: eLife. 2022 Aug 23;11:e79675. doi: 10.7554/eLife.79675 (PMC9522251; doi:10.7554/eLife.79675)
Supplement: Source code 1. [file elife-79675-code1.zip › notebooks/6-2-Enhancer-analysis.ipynb]

# %% [markdown]
# 6-2-Enhancer-analysis
Jakke Neiro$^1$
1. Aboobaker laboratory, Department of Zoology, University of Oxford

# %% [markdown]
## Contents of notebook
1. Introduction
2. Enhancer analysis: all genes
3. Enhancer analysis: all TFs
4. Enhancer analysis: FSTFs
5. Distance to TSS

# %% [markdown]
# 1. Introduction

# %% [markdown]
# 2. Enhancer analysis: all genes

# %% [code]
import pandas as pd
FACS_prop = pd.read_csv("/hydra/FACS/FACS_prop.csv")
enhancer_annotation_FACS = pd.read_csv("/hydra/FACS/enhancer_annotation_FACSRNAi_annotated_deseq2_oct21.csv")
enhancer_annotation_FACS = enhancer_annotation_FACS[(~enhancer_annotation_FACS["annotation"].str.contains("Exon"))]

# %% [code]
import pandas as pd
data = pd.read_csv("/drives/raid/AboobakerLab/jakke/TF_data/edges_grn_neospec_bound2021.csv")
data.to_excel("/drives/raid/AboobakerLab/jakke/TF_data/edges_grn_neospec_bound2021.xlsx")

# %% [code]
human = pd.read_csv("/hydra/sexual_genome_annotation_files/blast_annotation/human_gene_blast.tab", sep="\t")

# %% [code]
enhancer_annotation_FACS["GeneDescription"] = "-"
enhancer_annotation_FACS["GeneName"] = "-"
for i in range(len(enhancer_annotation_FACS)):
    gene_id = enhancer_annotation_FACS.iloc[i,13]
    table = human[human.iloc[:,16] == gene_id]
    if len(table) > 0:
        enhancer_annotation_FACS["GeneDescription"].iloc[i] = table.iloc[0,12]
        enhancer_annotation_FACS["GeneName"].iloc[i] = table.iloc[0,13]
    if i%1000 == 1:
        print(i)
enhancer_annotation_FACS.to_csv("/hydra/FACS/enhancer_annotation_FACSRNAi_annotated_deseq2_namesoct21.csv", index=False)

# %% [code]
import pandas as pd
X1_table = pd.read_csv("/hydra/atac_sexual_final/footprinting/BINDetect_X1/X1_table.csv")
X1_table_bound = X1_table[X1_table["X1_bound"] == 1]

# %% [code]
import pandas as pd
enhancer_tfs_mbd34enriched = pd.read_csv("/hydra/FACS/enhancer_annotation_FACSRNAi_annotated_deseq2_namesoct21.csv")
enhancer_final = enhancer_tfs_mbd34enriched
enhancer_final["Bound motifs"] = "-"
enhancer_final["Bound motif names"] = "-"
enhancer_final["Bound counts"] = 0
enhancer_final["Unbound motifs"] = "-"
enhancer_final["Unbound motif names"] = "-"
enhancer_final["Unbound counts"] = 0
for i in range(len(enhancer_final)):
    chrom = enhancer_final["seqnames"].iloc[i]
    start = enhancer_final["start"].iloc[i]
    motif_table = X1_table_bound[(abs(X1_table_bound["TFBS_start"] - start) < 1000)&(X1_table_bound["TFBS_chr"] == chrom)]
    gene_strs = []
    name_strs = []
    if len(motif_table) > 0:
        gene_str = motif_table["GeneID"].iloc[0]
        gene_strs.append(motif_table["GeneID"].iloc[0])
        name_str = motif_table["TF name"].iloc[0]
        name_strs.append(motif_table["TF name"].iloc[0])
        enhancer_final["Bound counts"].iloc[i] = enhancer_final["Bound counts"].iloc[i]+1
        for j in range(1,len(motif_table)):
            if motif_table["GeneID"].iloc[j] not in gene_strs:
                gene_str = gene_str + ":" + motif_table["GeneID"].iloc[j]
                gene_strs.append(motif_table["GeneID"].iloc[j])
                enhancer_final["Bound counts"].iloc[i] = enhancer_final["Bound counts"].iloc[i]+1
            if motif_table["TF name"].iloc[j] not in name_strs:
                name_str = name_str + ":" + motif_table["TF name"].iloc[j]
                name_strs.append(motif_table["TF name"].iloc[j])
        enhancer_final["Bound motifs"].iloc[i] = gene_str
        enhancer_final["Bound motif names"].iloc[i] = name_str
    unbound_motif_table = X1_table[(abs(X1_table["TFBS_start"] - start) < 1000)&(X1_table["TFBS_chr"] == chrom)]
    if len(unbound_motif_table) > 0:
        gene_str = unbound_motif_table["GeneID"].iloc[0]
        gene_strs.append(unbound_motif_table["GeneID"].iloc[0])
        name_str = unbound_motif_table["TF name"].iloc[0]
        name_strs.append(unbound_motif_table["TF name"].iloc[0])
        enhancer_final["Unbound counts"].iloc[i] = enhancer_final["Unbound counts"].iloc[i]+1
        for j in range(1,len(unbound_motif_table)):
            if unbound_motif_table["GeneID"].iloc[j] not in gene_strs:
                gene_str = gene_str + ":" + unbound_motif_table["GeneID"].iloc[j]
                gene_strs.append(unbound_motif_table["GeneID"].iloc[j])
                enhancer_final["Unbound counts"].iloc[i] = enhancer_final["Unbound counts"].iloc[i]+1
            if unbound_motif_table["TF name"].iloc[j] not in name_strs:
                name_str = name_str + ":" + unbound_motif_table["TF name"].iloc[j]
                name_strs.append(unbound_motif_table["TF name"].iloc[j])
        enhancer_final["Unbound motifs"].iloc[i] = gene_str
        enhancer_final["Unbound motif names"].iloc[i] = name_str

# %% [code]
enhancer_final.to_excel("/hydra/enhancer_regions/enhancer_all_oct2021.xlsx")

# %% [code]
import numpy as np
counts = []
motif_counts = []
motif_counts_unbound = []
gene_ids = pd.Categorical(enhancer_final["geneId"]).categories
gene_names = []
gene_desc = []
logFCgene = []
logFCenhancer = []
for i in range(len(gene_ids)):
    table = enhancer_final[enhancer_final["geneId"] == gene_ids[i]]
    counts.append(len(table))
    gene_names.append(table["GeneDescription"].iloc[0])
    gene_desc.append(table["GeneName"].iloc[0])
    logFCgene.append(table["K4me1RNAlogFC"].iloc[0])
    logFCenhancer.append(np.mean(table["K4me1RNAi"]))
    motif_counts.append(np.sum(table["Bound counts"]))
    motif_counts_unbound.append(np.sum(table["Unbound counts"]))
counts_table = pd.DataFrame({"Gene ID": gene_ids, "Name":gene_names, "Description": gene_desc, "logFC gene": logFCgene, "abs(logFC)": np.abs(logFCgene), "logFC enhancer":logFCenhancer, "Counts":counts, "Motif bound count":motif_counts, "Motif unbound count":motif_counts_unbound}).sort_values(by="Motif bound count", ascending=False)
#pd.DataFrame({"Name":gene_names, "logFC gene":logFCgene, "abs(logFC)": np.abs(logFCgene), "logFC enhancer":logFCenhancer, "Counts":counts, "Motif bound count":motif_counts, "Motif unbound count":motif_counts_unbound}).sort_values(by="abs(logFC)", ascending=False)

# %% [code]
counts_table.to_excel("/hydra/enhancer_regions/enhancer_all_counts_oct2021.xlsx")

# %% [markdown]
# 3. Enhancer analysis: all TFs

# %% [markdown]
## 3.1 Enhancer annotation

# %% [code]
import pandas as pd
tf_prop = pd.read_csv("/drives/raid/AboobakerLab/jakke/TF_data/Transcription_factors_01072021_values.csv").iloc[:,1:]

# %% [code]
tf_genes_x1 = tf_prop[tf_prop["X1 percent"] > 1/3] 

# %% [code]
import pandas as pd
enhancer_annotation_FACS = pd.read_csv("/drives/raid/AboobakerLab/jakke/enhancer_regions/enhancer_annotation_july21.csv")

# %% [code]
enhancer_tfs_x1 = enhancer_annotation_FACS[enhancer_annotation_FACS["geneId"].isin(tf_genes_x1["Neiro"])]

# %% [code]
enhancer_final = enhancer_tfs_x1.iloc[:,[0,1,2,7,13]]

# %% [code]
enhancer_final["Rink"] = " "
enhancer_final["Neiro"] = " "
enhancer_final["Symbol"] = " "
enhancer_final["X1"] = " "
enhancer_final["X1 percent"] = " "
for i in range(len(enhancer_final)):
    tf_info = tf_genes_x1[tf_genes_x1["Neiro"] == enhancer_final["geneId"].iloc[i]]
    enhancer_final["Rink"].iloc[i] = tf_info["Rink"].iloc[0]
    enhancer_final["Neiro"].iloc[i] = tf_info["Neiro"].iloc[0]
    enhancer_final["Symbol"].iloc[i] = tf_info["Symbol"].iloc[0]
    enhancer_final["X1"].iloc[i] = tf_info["X1"].iloc[0]
    enhancer_final["X1 percent"].iloc[i] = tf_info["X1 percent"].iloc[0]

# %% [code]
import pandas as pd
X1_table = pd.read_csv("/drives/raid/AboobakerLab/jakke/atac_sexual_final/footprinting/BINDetect_X1/X1_table.csv")
X1_table_bound = X1_table[X1_table["X1_bound"] == 1]

# %% [code]
enhancer_final["Bound motifs"] = "-"
enhancer_final["Bound motif names"] = "-"
enhancer_final["Bound counts"] = 0
enhancer_final["Unbound motifs"] = "-"
enhancer_final["Unbound motif names"] = "-"
enhancer_final["Unbound counts"] = 0
for i in range(len(enhancer_final)):
    chrom = enhancer_final["seqnames"].iloc[i]
    start = enhancer_final["start"].iloc[i]
    motif_table = X1_table_bound[(abs(X1_table_bound["TFBS_start"] - start) < 1000)&(X1_table_bound["TFBS_chr"] == chrom)]
    gene_strs = []
    name_strs = []
    if len(motif_table) > 0:
        gene_str = motif_table["GeneID"].iloc[0]
        gene_strs.append(motif_table["GeneID"].iloc[0])
        name_str = motif_table["TF name"].iloc[0]
        name_strs.append(motif_table["TF name"].iloc[0])
        enhancer_final["Bound counts"].iloc[i] = enhancer_final["Bound counts"].iloc[i]+1
        for j in range(1,len(motif_table)):
            if motif_table["GeneID"].iloc[j] not in gene_strs:
                gene_str = gene_str + ":" + motif_table["GeneID"].iloc[j]
                gene_strs.append(motif_table["GeneID"].iloc[j])
                enhancer_final["Bound counts"].iloc[i] = enhancer_final["Bound counts"].iloc[i]+1
            if motif_table["TF name"].iloc[j] not in name_strs:
                name_str = name_str + ":" + motif_table["TF name"].iloc[j]
                name_strs.append(motif_table["TF name"].iloc[j])
        enhancer_final["Bound motifs"].iloc[i] = gene_str
        enhancer_final["Bound motif names"].iloc[i] = name_str
    unbound_motif_table = X1_table[(abs(X1_table["TFBS_start"] - start) < 1000)&(X1_table["TFBS_chr"] == chrom)]
    if len(unbound_motif_table) > 0:
        gene_str = unbound_motif_table["GeneID"].iloc[0]
        gene_strs.append(unbound_motif_table["GeneID"].iloc[0])
        name_str = unbound_motif_table["TF name"].iloc[0]
        name_strs.append(unbound_motif_table["TF name"].iloc[0])
        enhancer_final["Unbound counts"].iloc[i] = enhancer_final["Unbound counts"].iloc[i]+1
        for j in range(1,len(unbound_motif_table)):
            if unbound_motif_table["GeneID"].iloc[j] not in gene_strs:
                gene_str = gene_str + ":" + unbound_motif_table["GeneID"].iloc[j]
                gene_strs.append(unbound_motif_table["GeneID"].iloc[j])
                enhancer_final["Unbound counts"].iloc[i] = enhancer_final["Unbound counts"].iloc[i]+1
            if unbound_motif_table["TF name"].iloc[j] not in name_strs:
                name_str = name_str + ":" + unbound_motif_table["TF name"].iloc[j]
                name_strs.append(unbound_motif_table["TF name"].iloc[j])
        enhancer_final["Unbound motifs"].iloc[i] = gene_str
        enhancer_final["Unbound motif names"].iloc[i] = name_str

# %% [code]
enhancer_final.to_excel("/hydra/enhancer_regions/enhancer_table_aug2021.xlsx")

# %% [markdown]
## 3.2 Gene regulatory networks

# %% [code]
import pandas as pd
enhancer_final = pd.read_excel("/hydra/enhancer_regions/enhancer_table_aug2021.xlsx").iloc[:,1:]

# %% [code]
FACS_prop = pd.read_csv("/drives/raid/AboobakerLab/jakke/FACS/FACS_prop.csv")

# %% [code]
def table_to_igraph_links(enhancer_final, a):
    node_1 = []
    node_2 = []
    node_name = []
    for i in range(len(enhancer_final)):
        n2_s = enhancer_final[a].iloc[i].split(":")
        for j in range(len(n2_s)):
            if n2_s[j] != "-":
                node_2.append(n2_s[j])
                node_1.append(enhancer_final["Neiro"].iloc[i])
    table = pd.DataFrame({"Node1": node_2, "Node2": node_1}).drop_duplicates()
    return table

# %% [code]
def table_to_igraph_nodes(enhancer_final, a, b):
    nodes = []
    node_name = []
    x1 = []
    x1prop = []
    for i in range(len(enhancer_final)):
        n2_s = enhancer_final[a].iloc[i].split(":")
        names_s = enhancer_final[b].iloc[i].split(":")
        for j in range(len(n2_s)):
            if n2_s[j] != "-":
                if n2_s[j] not in nodes:
                    nodes.append(n2_s[j])
                    node_name.append(names_s[j])
                    x1facs = FACS_prop[FACS_prop["gene"] == n2_s[j]]
                    if len(x1facs) > 0:
                        x1.append(x1facs["X1"].iloc[0])
                        x1prop.append(x1facs["X1.prop"].iloc[0])
                    else:
                        x1.append(0)
                        x1prop.append(0)
                if enhancer_final["Neiro"].iloc[i] not in nodes:
                    nodes.append(enhancer_final["Neiro"].iloc[i])
                    node_name.append(enhancer_final["Symbol"].iloc[i])
                    x1.append(enhancer_final["X1"].iloc[i])
                    x1prop.append(enhancer_final["X1 percent"].iloc[i])
    table = pd.DataFrame({"Nodes": nodes, "Name": node_name, "X1": x1, "X1.prop": x1prop})
    return table

# %% [code]
nodes = table_to_igraph_nodes(enhancer_final, "Bound motifs", "Bound motif names")
len(nodes)

# %% [code]
links = table_to_igraph_links(enhancer_final, "Bound motifs")[(table_to_igraph_links(enhancer_final, "Bound motifs")["Node1"].isin(nodes["Nodes"]))&(table_to_igraph_links(enhancer_final, "Bound motifs")["Node2"].isin(nodes["Nodes"]))]

# %% [code]
links.to_csv("/hydra/TF_data/edges_grn_tf_bound2021.csv", index=False)
nodes.to_csv("/hydra/TF_data/vertices_grn_tf_bound2021.csv", index=False)

# %% [markdown]
edges_grn_tf_bound2021.csv and vertices_grn_tf_bound2021.csv are used in 6-4-Networks-R

# %% [markdown]
# 4. Enhancer analysis: FSTFs

# %% [markdown]
## 4.1 Enhancer annotation

# %% [code]
tf_names = ["zfp-1", "soxP-3", "p53"]
tf_spec_class = ["epidermis", "epidermis", "epidermis"]

# %% [code]
tf_names.extend(["pou2/3-1", "six1/2-1"])
tf_spec_class.extend(["protonephridia", "protonephridia"])

# %% [code]
tf_names.extend(["foxD1", "Prep"])
tf_spec_class.extend(["pole", "pole"])

# %% [code]
tf_names.extend(["myoD", "soxP-5", "gata456-2", "foxF1\xa0", "nkx1-1"])
tf_spec_class.extend(["muscle", "muscle", "muscle", "muscle", "muscle"])

# %% [code]
tf_names.extend(["foxA1"])
tf_spec_class.extend(["pharynx"])

# %% [code]
tf_names.extend(["hnf4", "gata456-1", "nkx2-2"])
tf_spec_class.extend(["intestine", "intestine", "intestine"])

# %% [code]
tf_names.extend(["prox-1", "pax6-1", "pax6-2", "otx-1", "nkx2l-2", "nkx6-1", "fli-1", "six3", "lhx3", "tcf1", "lhx2-1", "neuroD-1", "soxB1-1", "soxB1-2", "soxB2-1", "ski-3", "ovo-1", "sp6-9", "pitx", "coe", "ap2", "klf-1", "pax3/7-1", "pou4-1", "foxQ/D", "sim", "scratch-like"])
tf_spec_class.extend(["neural", "neural", "neural", "neural", "neural", "neural", "neural", "neural", "neural", "neural", "neural", "neural", "neural", "neural", "neural", "neural", "neural", "neural", "neural", "neural", "neural", "neural", "neural", "neural", "neural", "neural", "neural"])

# %% [code]
import pandas as pd
tf_prop = pd.read_csv("/hydra/TF_data/Transcription_factors_01072021_values.csv").iloc[:,1:]

# %% [code]
neoblast_spec_genes = tf_prop[tf_prop["Symbol"].isin(tf_names)]

# %% [code]
import pandas as pd
enhancer_annotation_FACS = pd.read_csv("/hydra/enhancer_regions/enhancer_annotation_july21.csv")

# %% [code]
enhancer_tfs_x1 = enhancer_annotation_FACS[enhancer_annotation_FACS["geneId"].isin(neoblast_spec_genes["Neiro"])]
enhancer_final = enhancer_tfs_x1.iloc[:,[0,1,2,7,13]]

# %% [code]
enhancer_final["Rink"] = " "
enhancer_final["Neiro"] = " "
enhancer_final["Symbol"] = " "
enhancer_final["X1"] = " "
enhancer_final["X1 percent"] = " "
for i in range(len(enhancer_final)):
    tf_info = neoblast_spec_genes[neoblast_spec_genes["Neiro"] == enhancer_final["geneId"].iloc[i]]
    enhancer_final["Rink"].iloc[i] = tf_info["Rink"].iloc[0]
    enhancer_final["Neiro"].iloc[i] = tf_info["Neiro"].iloc[0]
    enhancer_final["Symbol"].iloc[i] = tf_info["Symbol"].iloc[0]
    enhancer_final["X1"].iloc[i] = tf_info["X1"].iloc[0]
    enhancer_final["X1 percent"].iloc[i] = tf_info["X1 percent"].iloc[0]

# %% [code]
import pandas as pd
X1_table = pd.read_csv("/hydra/atac_sexual_final/footprinting/BINDetect_X1/X1_table.csv")
X1_table_bound = X1_table[X1_table["X1_bound"] == 1]

# %% [code]
enhancer_final["Bound motifs"] = "-"
enhancer_final["Bound motif names"] = "-"
enhancer_final["Bound counts"] = 0
enhancer_final["Unbound motifs"] = "-"
enhancer_final["Unbound motif names"] = "-"
enhancer_final["Unbound counts"] = 0
for i in range(len(enhancer_final)):
    chrom = enhancer_final["seqnames"].iloc[i]
    start = enhancer_final["start"].iloc[i]
    motif_table = X1_table_bound[(abs(X1_table_bound["TFBS_start"] - start) < 1000)&(X1_table_bound["TFBS_chr"] == chrom)]
    gene_strs = []
    name_strs = []
    if len(motif_table) > 0:
        gene_str = motif_table["GeneID"].iloc[0]
        gene_strs.append(motif_table["GeneID"].iloc[0])
        name_str = motif_table["TF name"].iloc[0]
        name_strs.append(motif_table["TF name"].iloc[0])
        enhancer_final["Bound counts"].iloc[i] = enhancer_final["Bound counts"].iloc[i]+1
        for j in range(1,len(motif_table)):
            if motif_table["GeneID"].iloc[j] not in gene_strs:
                gene_str = gene_str + ":" + motif_table["GeneID"].iloc[j]
                gene_strs.append(motif_table["GeneID"].iloc[j])
                enhancer_final["Bound counts"].iloc[i] = enhancer_final["Bound counts"].iloc[i]+1
            if motif_table["TF name"].iloc[j] not in name_strs:
                name_str = name_str + ":" + motif_table["TF name"].iloc[j]
                name_strs.append(motif_table["TF name"].iloc[j])
        enhancer_final["Bound motifs"].iloc[i] = gene_str
        enhancer_final["Bound motif names"].iloc[i] = name_str
    unbound_motif_table = X1_table[(abs(X1_table["TFBS_start"] - start) < 1000)&(X1_table["TFBS_chr"] == chrom)]
    if len(unbound_motif_table) > 0:
        gene_str = unbound_motif_table["GeneID"].iloc[0]
        gene_strs.append(unbound_motif_table["GeneID"].iloc[0])
        name_str = unbound_motif_table["TF name"].iloc[0]
        name_strs.append(unbound_motif_table["TF name"].iloc[0])
        enhancer_final["Unbound counts"].iloc[i] = enhancer_final["Unbound counts"].iloc[i]+1
        for j in range(1,len(unbound_motif_table)):
            if unbound_motif_table["GeneID"].iloc[j] not in gene_strs:
                gene_str = gene_str + ":" + unbound_motif_table["GeneID"].iloc[j]
                gene_strs.append(unbound_motif_table["GeneID"].iloc[j])
                enhancer_final["Unbound counts"].iloc[i] = enhancer_final["Unbound counts"].iloc[i]+1
            if unbound_motif_table["TF name"].iloc[j] not in name_strs:
                name_str = name_str + ":" + unbound_motif_table["TF name"].iloc[j]
                name_strs.append(unbound_motif_table["TF name"].iloc[j])
        enhancer_final["Unbound motifs"].iloc[i] = gene_str
        enhancer_final["Unbound motif names"].iloc[i] = name_str

# %% [code]
enhancer_final.to_excel("/hydra/enhancer_regions/enhancer_specneoblast_aug2021.xlsx")

# %% [code]
import numpy as np
counts = []
motif_counts = []
motif_counts_unbound = []
for i in range(len(tf_names)):
    gene_id = tf_prop[tf_prop["Symbol"] == tf_names[i]]["Neiro"].iloc[0]
    counts.append(len(enhancer_final[enhancer_final["geneId"] == gene_id]))
    motif_counts.append(np.sum(enhancer_final[enhancer_final["geneId"] == gene_id]["Bound counts"]))
    motif_counts_unbound.append(np.sum(enhancer_final[enhancer_final["geneId"] == gene_id]["Unbound counts"]))
pd.DataFrame({"Name":tf_names, "Class":tf_spec_class, "Counts":counts, "Motif bound count":motif_counts, "Motif unbound count":motif_counts_unbound}).to_excel("/hydra/enhancer_regions/enhancer_specneoblast_counts_aug2021.xlsx")
pd.DataFrame({"Name":tf_names, "Class":tf_spec_class, "Counts":counts, "Motif bound count":motif_counts, "Motif unbound count":motif_counts_unbound}).to_csv("/hydra/enhancer_regions/enhancer_specneoblast_counts_aug2021.csv", index=False)

# %% [markdown]
## 4.2 Gene regulatory networks

# %% [code]
import pandas as pd
enhancer_final = pd.read_excel("/hydra/enhancer_regions/enhancer_specneoblast_aug2021.xlsx").iloc[:,1:]
FACS_prop = pd.read_csv("/hydra/FACS/FACS_prop.csv")

# %% [code]
nodes = table_to_igraph_nodes(enhancer_final, "Bound motifs", "Bound motif names")
links = table_to_igraph_links(enhancer_final, "Bound motifs")[(table_to_igraph_links(enhancer_final, "Bound motifs")["Node1"].isin(nodes["Nodes"]))&(table_to_igraph_links(enhancer_final, "Bound motifs")["Node2"].isin(nodes["Nodes"]))]

# %% [code]
links.to_csv("/hydra/TF_data/edges_grn_neospec_bound2021.csv", index=False)
nodes.to_csv("/hydra/TF_data/vertices_grn_neospec_bound2021.csv", index=False)

# %% [markdown]
edges_grn_neospec_bound2021.csv and vertices_grn_neospec_bound2021.csv are used in 6-4-Networks-R

# %% [markdown]
# 5. Distance to TSS

# %% [code]
import pandas as pd
enhancer_final = pd.read_excel("/drives/raid/AboobakerLab/jakke/enhancer_regions/enhancer_all_oct2021.xlsx").iloc[:,1:]

# %% [code]
import pandas as pd
X1_table = pd.read_csv("/drives/raid/AboobakerLab/jakke/atac_sexual_final/footprinting/BINDetect_X1/X1_table.csv")
X1_table_bound = X1_table[X1_table["X1_bound"] == 1]

# %% [code]
X1_table_bound.iloc[:, 0:3].to_csv("/drives/raid/AboobakerLab/jakke/atac_sexual_final/footprinting//BINDetect_X1/X1_bound_bedfile.bed", sep="\t", index=None, header=None)

# %% [code]


# %% [code]
import pandas as pd
X1_bound = pd.read_csv("/drives/raid/AboobakerLab/jakke/atac_sexual_final/footprinting/BINDetect_X1/X1_bound_distance.csv")

# %% [code]
bound_concat = pd.concat([X1_bound.reset_index(drop="TRUE"), X1_table_bound.reset_index(drop="TRUE")], axis=1)

# %% [code]
bound_concat = bound_concat[bound_concat["TF name"] != "a"]

# %% [code]
bound_concat.to_csv("/drives/raid/AboobakerLab/jakke/atac_sexual_final/footprinting/BINDetect_X1/X1_bound_distance_names.csv")

# %% [code]
import numpy as np
promoters = []
distal = []
#totals
motif_names = list(pd.Categorical(bound_concat["TF name"]).categories)
for i in motif_names:
    subset = bound_concat[bound_concat["TF name"] == i]
    promoters.append(len(subset[subset["distanceToTSS"] < 500])/len(subset))
    distal.append(len(subset[subset["distanceToTSS"] > 10000])/len(subset))

# %% [code]
pd.DataFrame({"name": motif_names, "fraction": promoters, "distal": distal}).to_csv("/drives/raid/AboobakerLab/jakke/atac_sexual_final/footprinting/BINDetect_X1/X1_bound_promoterfraction.csv")

# %% [markdown]
# FINNISHED
