# Supplementary material for: Identification of putative enhancer-like elements predicts regulatory networks active in planarian adult stem cells
Source: eLife. 2022 Aug 23;11:e79675. doi: 10.7554/eLife.79675 (PMC9522251; doi:10.7554/eLife.79675)
Supplement: Source code 1. [file elife-79675-code1.zip › notebooks/6-3-Enhancers-genomic-tracks-R.ipynb]

# %% [markdown]
# 6-3-Enhancers-genomic-tracks-R
Jakke Neiro$^1$
1. Aboobaker laboratory, Department of Zoology, University of Oxford

# %% [markdown]
## Contents of notebook
* 1. Introduction
* 2. Genome tracks
    * 2.1 Post-2c
    * 2.2 gata456-2
    * 2.3 znf596
    * 2.4 Prep
    * 2.5 nkx6-1
    * 2.6 p53
    * 2.7 myoD
    * 2.8 soxB1-1
    * 2.9 Wnt1
    * 2.10 patched-1
    * 2.11 lox5b
    * 2.12 Post2b

# %% [markdown]
# 1. Introduction

# %% [code]
library(GenomicFeatures)
library(Gviz)
library(rtracklayer)

# %% [code]
x1_foot = import("/drives/raid/AboobakerLab/jakke/atac_sexual_final/footprinting/x1_footprints.bw")
options(ucscChromosomeNames=FALSE)
x1_foot_track = DataTrack(x1_foot, type = "l", name="X1 Footprints", fill.histogram = "navyblue", col.histogram= "navyblue")

# %% [code]
k27ac_mean = import("/drives/raid/AboobakerLab/jakke/chip_neiro/k27ac/X1-H3K27ac-meanlog2.bw")
k4me1_mean = import("/drives/raid/AboobakerLab/jakke/chip_neiro/k4me1/h3k4me1meanlog2.bw")
options(ucscChromosomeNames=FALSE)
k27ac_track = DataTrack(k27ac_mean, type = "l", name="H3K27ac", transformation = function(x) { x[x < 0] <- 0; x }, fill.histogram = "darkgreen", col.histogram= "darkgreen")
k4me1_track = DataTrack(k4me1_mean, type = "l", name="H3K4me1", transformation = function(x) { x[x < 0] <- 0; x }, fill.histogram = "darkgrey", col.histogram= "darkgrey")

# %% [code]
x1RNA = import("/drives/raid/AboobakerLab/jakke/FACS/x1_mean_final.bw")
x1RNA_track = DataTrack(x1RNA, type="l", name="RNA-seq", fill.histogram = "darkred", col.histogram= "darkred")

# %% [code]
txdb = makeTxDbFromGFF("/drives/raid/AboobakerLab/jakke/sexual_genome_annotation_files/ncrna_Neiro/stringtie.Bioconductor.gtf", format = "gtf")

# %% [markdown]
# 2. Genome tracks

# %% [markdown]
## 2.1 Post-2c

# %% [code]
options(ucscChromosomeNames=FALSE)
sp5bound = import.bed("/drives/raid/AboobakerLab/jakke/atac_sexual_final/footprinting/motif_beds/sp5.bed")
zbed1bound = import.bed("/drives/raid/AboobakerLab/jakke/atac_sexual_final/footprinting/motif_beds/zbed1.bed")
sp5bound = AnnotationTrack(sp5bound, name="sp5", fill="black", rotation.title=1)
zeb1bound = AnnotationTrack(zbed1bound, name="zeb-1", fill="black", rotation.title=1)
Tbx20bound = import.bed("/drives/raid/AboobakerLab/jakke/atac_sexual_final/footprinting/motif_beds/Tbx-20.bed")
Tbx20bound = AnnotationTrack(Tbx20bound, name="tbx-20", fill="black", rotation.title=1)
foxA1bound = import.bed("/drives/raid/AboobakerLab/jakke/atac_sexual_final/footprinting/motif_beds/foxA1.bed")
foxA1bound = AnnotationTrack(foxA1bound, name="foxA1", fill="black", rotation.title=1)
foxQDbound = import.bed("/drives/raid/AboobakerLab/jakke/atac_sexual_final/footprinting/motif_beds/foxQD.bed")
foxQDbound = AnnotationTrack(foxQDbound, name="foxQ/D", fill="black", rotation.title=1)

# %% [code]
options(ucscChromosomeNames=FALSE)
gtrack <- GenomeAxisTrack(cex=2.25)
txTr <- GeneRegionTrack(txdb, chromosome = "dd_Smes_g4_189", fill="orange", name=" ", fontsize=20)
ht <- HighlightTrack(trackList = list(k27ac_track, k4me1_track, x1_foot_track, sp5bound, Tbx20bound, foxA1bound, foxQDbound),start = 364375+250, width = 50,chromosome = "dd_Smes_g4_189")
options(repr.plot.width = 15, repr.plot.height = 15)
plotTracks(c(gtrack, ht , txTr, x1RNA_track), transcriptAnnotation = "symbol", shape = "arrow", chromosome="dd_Smes_g4_189", from=364375-1000, to=364375+5000, cex.group=1.75, type="hist", window = -1, windowSize = 1, 
                       cex.axis=1.5, cex.title=1.3)

# %% [markdown]
Gene in front is SMEST022667001.1 (Lox5a)

# %% [code]
txdb2 = makeTxDbFromGFF("/drives/raid/AboobakerLab/jakke/FACS/transcripts.fasta.revised.genome.gtf", format = "gtf")

# %% [code]
options(ucscChromosomeNames=FALSE)
gtrack <- GenomeAxisTrack(cex=2.25)
txTr <- GeneRegionTrack(txdb2, chromosome = "dd_Smes_g4_189", fill="orange", name=" ", fontsize=20)
ht <- HighlightTrack(trackList = list(k27ac_track, k4me1_track, x1_foot_track, sp5bound, Tbx20bound, foxA1bound, foxQDbound),start = 364375+250, width = 50,chromosome = "dd_Smes_g4_189")
options(repr.plot.width = 15, repr.plot.height = 15)
plotTracks(c(gtrack, ht , txTr, x1RNA_track), transcriptAnnotation = "symbol", shape = "arrow", chromosome="dd_Smes_g4_189", from=364375-1000, to=364375+5000, cex.group=1.75, type="hist", window = -1, windowSize = 1, 
                       cex.axis=1.5, cex.title=1.3)

# %% [markdown]
## 2.2 gata456-2

# %% [code]
options(ucscChromosomeNames=FALSE)
myoDbound = import.bed("/hydra/atac_sexual_final/footprinting/motif_beds/myoD.bed")
myoDbound = AnnotationTrack(myoDbound, name="myoD", fill="black", rotation.title=1)
twistbound = import.bed("/hydra/atac_sexual_final/footprinting/motif_beds/twist.bed")
twistbound = AnnotationTrack(twistbound, name="twist", fill="black", rotation.title=1)
Prepbound = import.bed("/hydra/atac_sexual_final/footprinting/motif_beds/Prep.bed")
Prepbound = AnnotationTrack(Prepbound, name="Prep", fill="black", rotation.title=1)
smad1bound = import.bed("/hydra/atac_sexual_final/footprinting/motif_beds/smad1.bed")
smad1bound = AnnotationTrack(smad1bound, name="smad1", fill="black", rotation.title=1)
smad9bound = import.bed("/hydra/atac_sexual_final/footprinting/motif_beds/smad9.bed")
smad9bound = AnnotationTrack(smad9bound, name="smad9", fill="black", rotation.title=1)
zeb1bound = import.bed("/hydra/atac_sexual_final/footprinting/motif_beds/zeb-1.bed")
zeb1bound = AnnotationTrack(zeb1bound, name="zeb-1", fill="black", rotation.title=1)
fir1bound = import.bed("/hydra/atac_sexual_final/footprinting/motif_beds/fir1.bed")
fir1bound = AnnotationTrack(fir1bound, name="fir-1", fill="black", rotation.title=1)
hox4bbound = import.bed("/hydra/atac_sexual_final/footprinting/motif_beds/Hox4b.bed")
hox4bbound = AnnotationTrack(hox4bbound, name="hox4b", fill="black", rotation.title=1)
sp69bound = import.bed("/hydra/atac_sexual_final/footprinting/motif_beds/sp6-9.bed")
sp69bound = AnnotationTrack(sp69bound, name="sp6-9", fill="black", rotation.title=1)
zic1bound = import.bed("/hydra/atac_sexual_final/footprinting/motif_beds/zic-1.bed")
zic1bound = AnnotationTrack(zic1bound, name="zic-1", fill="black", rotation.title=1)
meis1bound = import.bed("/hydra/atac_sexual_final/footprinting/motif_beds/meis-1.bed")
meis1bound = AnnotationTrack(meis1bound, name="meis-1", fill="black", rotation.title=1)
musculinbound = import.bed("/hydra/atac_sexual_final/footprinting/motif_beds/musculin.bed")
musculinbound = AnnotationTrack(musculinbound, name="musculin", fill="black", rotation.title=1)
#meis-1

# %% [code]
options(ucscChromosomeNames=FALSE)
gtrack <- GenomeAxisTrack(cex=2.25)
txTr <- GeneRegionTrack(txdb, chromosome = "dd_Smes_g4_189", fill="orange", name=" ", fontsize=20)
ht <- HighlightTrack(trackList = list(k27ac_track, k4me1_track, x1_foot_track, myoDbound, twistbound, Prepbound, smad1bound, smad9bound, fir1bound, hox4bbound, sp69bound, zic1bound, meis1bound, musculinbound),start = 699054, width = 100,chromosome = "dd_Smes_g4_189")
options(repr.plot.width = 15, repr.plot.height = 15)
plotTracks(c(gtrack, ht , txTr, x1RNA_track), transcriptAnnotation = "symbol", shape = "arrow", chromosome="dd_Smes_g4_189", from=705846-8000, to=705846+1000, cex.group=1.75, type="hist", window = -1, windowSize = 1, 
                       cex.axis=1.5, cex.title=1.3)

# %% [markdown]
## 2.3 znf596

# %% [code]
k4me1RNAi = import("/drives/raid/AboobakerLab/jakke/chip_RNAi/h3k4me1RNAilog2.bw")
k4me1RNAi_track = DataTrack(k4me1RNAi, type="l", name ="H3K4me1 RNAi", transformation = function(x) { x[x > 0] <- 0; x }, fill.histogram = "orange", col.histogram= "orange")

# %% [code]
options(ucscChromosomeNames=FALSE)
myoDbound = import.bed("/drives/raid/AboobakerLab/jakke/atac_sexual_final/footprinting/motif_beds/myoD.bed")
myoDbound = AnnotationTrack(myoDbound, name="myoD", fill="black", rotation.title=1)
twistbound = import.bed("/drives/raid/AboobakerLab/jakke/atac_sexual_final/footprinting/motif_beds/twist.bed")
twistbound = AnnotationTrack(twistbound, name="twist", fill="black", rotation.title=1)
Prepbound = import.bed("/drives/raid/AboobakerLab/jakke/atac_sexual_final/footprinting/motif_beds/Prep.bed")
Prepbound = AnnotationTrack(Prepbound, name="Prep", fill="black", rotation.title=1)
smad1bound = import.bed("/drives/raid/AboobakerLab/jakke/atac_sexual_final/footprinting/motif_beds/smad1.bed")
smad1bound = AnnotationTrack(smad1bound, name="smad1", fill="black", rotation.title=1)
smad9bound = import.bed("/drives/raid/AboobakerLab/jakke/atac_sexual_final/footprinting/motif_beds/smad9.bed")
smad9bound = AnnotationTrack(smad9bound, name="smad9", fill="black", rotation.title=1)
zeb1bound = import.bed("/drives/raid/AboobakerLab/jakke/atac_sexual_final/footprinting/motif_beds/zeb-1.bed")
zeb1bound = AnnotationTrack(zeb1bound, name="zeb-1", fill="black", rotation.title=1)
fir1bound = import.bed("/drives/raid/AboobakerLab/jakke/atac_sexual_final/footprinting/motif_beds/fir1.bed")
fir1bound = AnnotationTrack(fir1bound, name="fir-1", fill="black", rotation.title=1)
hox4bbound = import.bed("/drives/raid/AboobakerLab/jakke/atac_sexual_final/footprinting/motif_beds/Hox4b.bed")
hox4bbound = AnnotationTrack(hox4bbound, name="hox4b", fill="black", rotation.title=1)
sp69bound = import.bed("/drives/raid/AboobakerLab/jakke/atac_sexual_final/footprinting/motif_beds/sp6-9.bed")
sp69bound = AnnotationTrack(sp69bound, name="sp6-9", fill="black", rotation.title=1)
sp5bound = import.bed("/drives/raid/AboobakerLab/jakke/atac_sexual_final/footprinting/motif_beds/sp5.bed")
sp5bound = AnnotationTrack(sp5bound, name="sp5", fill="black", rotation.title=1)
zic1bound = import.bed("/drives/raid/AboobakerLab/jakke/atac_sexual_final/footprinting/motif_beds/zic-1.bed")
zic1bound = AnnotationTrack(zic1bound, name="zic-1", fill="black", rotation.title=1)
meis1bound = import.bed("/drives/raid/AboobakerLab/jakke/atac_sexual_final/footprinting/motif_beds/meis-1.bed")
meis1bound = AnnotationTrack(meis1bound, name="meis-1", fill="black", rotation.title=1)
musculinbound = import.bed("/drives/raid/AboobakerLab/jakke/atac_sexual_final/footprinting/motif_beds/musculin.bed")
musculinbound = AnnotationTrack(musculinbound, name="musculin", fill="black", rotation.title=1)
egr1bound = import.bed("/drives/raid/AboobakerLab/jakke/atac_sexual_final/footprinting/motif_beds/egr-1.bed")
egr1bound = AnnotationTrack(egr1bound, name="egr-1", fill="black", rotation.title=1)
neuroD1bound = import.bed("/drives/raid/AboobakerLab/jakke/atac_sexual_final/footprinting/motif_beds/neuroD-1.bed")
neuroD1bound = AnnotationTrack(neuroD1bound, name="neuroD-1", fill="black", rotation.title=1)
rfx3bound = import.bed("/drives/raid/AboobakerLab/jakke/atac_sexual_final/footprinting/motif_beds/rfx3.bed")
rfx3bound = AnnotationTrack(rfx3bound, name="rfx3", fill="black", rotation.title=1)
rfx4bound = import.bed("/drives/raid/AboobakerLab/jakke/atac_sexual_final/footprinting/motif_beds/rfx4.bed")
rfx4bound = AnnotationTrack(rfx4bound, name="rfx4", fill="black", rotation.title=1)
gata4561bound = import.bed("/drives/raid/AboobakerLab/jakke/atac_sexual_final/footprinting/motif_beds/gata456-1.bed")
gata4561bound = AnnotationTrack(gata4561bound, name="gata456-1", fill="black", rotation.title=1)
gata4562bound = import.bed("/drives/raid/AboobakerLab/jakke/atac_sexual_final/footprinting/motif_beds/gata456-2.bed")
gata4562bound = AnnotationTrack(gata4562bound, name="gata456-2", fill="black", rotation.title=1)
isl1bound = import.bed("/drives/raid/AboobakerLab/jakke/atac_sexual_final/footprinting/motif_beds/isl-1.bed")
isl1bound = AnnotationTrack(isl1bound, name="isl-1", fill="black", rotation.title=1)
ovo1bound = import.bed("/drives/raid/AboobakerLab/jakke/atac_sexual_final/footprinting/motif_beds/ovo-1.bed")
ovo1bound = AnnotationTrack(ovo1bound, name="ovo-1", fill="black", rotation.title=1)
hesl2bound = import.bed("/drives/raid/AboobakerLab/jakke/atac_sexual_final/footprinting/motif_beds/hesl-2.bed")
hesl2bound = AnnotationTrack(hesl2bound, name="hesl-2", fill="black", rotation.title=1)

# %% [code]
options(ucscChromosomeNames=FALSE)
gtrack <- GenomeAxisTrack(cex=2.25)
txTr <- GeneRegionTrack(txdb, chromosome = "dd_Smes_g4_186", fill="orange", name=" ", fontsize=20)
ht <- HighlightTrack(trackList = list(k27ac_track, k4me1_track, k4me1RNAi_track, x1_foot_track, sp5bound, sp69bound, egr1bound, smad1bound, smad9bound, isl1bound, Prepbound, meis1bound, neuroD1bound, rfx3bound, rfx4bound, gata4561bound, gata4562bound, ovo1bound, hesl2bound, txTr, x1RNA_track),start = c(919000, 923200), width = 500,chromosome = "dd_Smes_g4_186")
options(repr.plot.width = 15, repr.plot.height = 25)
plotTracks(c(gtrack, ht), transcriptAnnotation = "symbol", shape = "arrow", chromosome="dd_Smes_g4_186", from=916403-20000, to=916403+30000, cex.group=1.75, type="hist", window = -1, windowSize = 1, 
                       cex.axis=1.5, cex.title=1.3)

# %% [code]
txdb2 = makeTxDbFromGFF("/drives/raid/AboobakerLab/jakke/FACS/transcripts.fasta.revised.genome.gtf", format = "gtf")

# %% [code]
options(ucscChromosomeNames=FALSE)
gtrack <- GenomeAxisTrack(cex=2.25)
txTr <- GeneRegionTrack(txdb2, chromosome = "dd_Smes_g4_186", fill="orange", name=" ", fontsize=20)
ht <- HighlightTrack(trackList = list(k27ac_track, k4me1_track, k4me1RNAi_track, x1_foot_track, sp5bound, sp69bound, egr1bound, smad1bound, isl1bound, Prepbound, meis1bound, neuroD1bound, rfx3bound, rfx4bound, gata4561bound, hesl2bound, txTr, x1RNA_track),start = c(919000, 923200), width = 500,chromosome = "dd_Smes_g4_186")
options(repr.plot.width = 15, repr.plot.height = 25)
plotTracks(c(gtrack, ht), transcriptAnnotation = "symbol", shape = "arrow", chromosome="dd_Smes_g4_186", from=916403-20000, to=916403+30000, cex.group=1.75, type="hist", window = -1, windowSize = 1, 
                       cex.axis=1.5, cex.title=1.3)

# %% [markdown]
## 2.4 Prep

# %% [code]
smad1bound = import.bed("/drives/raid/AboobakerLab/jakke/atac_sexual_final/footprinting/motif_beds/smad1.bed")
smad1bound = AnnotationTrack(smad1bound, name="smad1/smad9", fill="black", rotation.title=1)
nkx2l1bound = import.bed("/drives/raid/AboobakerLab/jakke/atac_sexual_final/footprinting/motif_beds/nkx2l-1.bed")
nkx2l1bound = AnnotationTrack(nkx2l1bound, name="nkx2l-1/2\nnkx2-2/3/4", fill="black", rotation.title=1)
nkx23bound = import.bed("/drives/raid/AboobakerLab/jakke/atac_sexual_final/footprinting/motif_beds/nkx2-3.bed")
nkx23bound = AnnotationTrack(nkx23bound, name="nkx2-3", fill="black", rotation.title=1)

# %% [code]
options(ucscChromosomeNames=FALSE)
gtrack <- GenomeAxisTrack(cex=2.25)
txTr <- GeneRegionTrack(txdb, chromosome = "dd_Smes_g4_144", fill="orange", name=" ", fontsize=20)
ht <- HighlightTrack(trackList = list(k27ac_track, k4me1_track, x1_foot_track, smad1bound, nkx2l1bound, txTr, x1RNA_track),start = c(788857-1000, 756411-500), width = 500,chromosome = "dd_Smes_g4_144")
options(repr.plot.width = 15, repr.plot.height = 15)
plotTracks(c(gtrack, ht), transcriptAnnotation = "symbol", shape = "arrow", chromosome="dd_Smes_g4_144", from=788857-70000, to=788857+50000, cex.group=1.75, type="hist", window = -1, windowSize = 1, 
                       cex.axis=1.5, cex.title=1.3)

# %% [code]
txdb2 = makeTxDbFromGFF("/drives/raid/AboobakerLab/jakke/FACS/transcripts.fasta.revised.genome.gtf", format = "gtf")

# %% [code]
options(ucscChromosomeNames=FALSE)
gtrack <- GenomeAxisTrack(cex=2.25)
txTr <- GeneRegionTrack(txdb2, chromosome = "dd_Smes_g4_144", fill="orange", name=" ", fontsize=20)
ht <- HighlightTrack(trackList = list(k27ac_track, k4me1_track, x1_foot_track, smad1bound, nkx2l1bound, txTr, x1RNA_track),start = c(788857-1000, 756411-500), width = 500,chromosome = "dd_Smes_g4_144")
options(repr.plot.width = 15, repr.plot.height = 15)
plotTracks(c(gtrack, ht), transcriptAnnotation = "symbol", shape = "arrow", chromosome="dd_Smes_g4_144", from=788857-70000, to=788857+15000, cex.group=1.75, type="hist", window = -1, windowSize = 1, 
                       cex.axis=1.5, cex.title=1.3)

# %% [markdown]
## 2.5 nkx6-1

# %% [code]
egr1bound = import.bed("/drives/raid/AboobakerLab/jakke/atac_sexual_final/footprinting/motif_beds/egr-1.bed")
egr1bound = AnnotationTrack(egr1bound, name="egr-1", fill="black", rotation.title=1)
ovo1bound = import.bed("/drives/raid/AboobakerLab/jakke/atac_sexual_final/footprinting/motif_beds/ovo-1.bed")
ovo1bound = AnnotationTrack(ovo1bound, name="ovo-1", fill="black", rotation.title=1)
smad41bound = import.bed("/drives/raid/AboobakerLab/jakke/atac_sexual_final/footprinting/motif_beds/smad4-1.bed")
smad41bound = AnnotationTrack(smad41bound, name="smad4-1", fill="black", rotation.title=1)
neuroD1bound = import.bed("/drives/raid/AboobakerLab/jakke/atac_sexual_final/footprinting/motif_beds/neuroD-1.bed")
neuroD1bound = AnnotationTrack(neuroD1bound, name="neuroD-1", fill="black", rotation.title=1)
fli1bound = import.bed("/drives/raid/AboobakerLab/jakke/atac_sexual_final/footprinting/motif_beds/fli-1.bed")
fli1bound = AnnotationTrack(fli1bound, name="fli-1", fill="black", rotation.title=1)
egr5bound = import.bed("/drives/raid/AboobakerLab/jakke/atac_sexual_final/footprinting/motif_beds/egr-5.bed")
egr5bound = AnnotationTrack(egr5bound, name="egr-5", fill="black", rotation.title=1)
twistbound = import.bed("/drives/raid/AboobakerLab/jakke/atac_sexual_final/footprinting/motif_beds/twist.bed")
twistbound = AnnotationTrack(twistbound, name="twist", fill="black", rotation.title=1)
ets1bound = import.bed("/drives/raid/AboobakerLab/jakke/atac_sexual_final/footprinting/motif_beds/ets-1.bed")
ets1bound = AnnotationTrack(ets1bound, name="ets-1", fill="black", rotation.title=1)
elf1bound = import.bed("/drives/raid/AboobakerLab/jakke/atac_sexual_final/footprinting/motif_beds/elf1.bed")
elf1bound = AnnotationTrack(elf1bound, name="elf1", fill="black", rotation.title=1)

# %% [code]
options(ucscChromosomeNames=FALSE)
gtrack <- GenomeAxisTrack(cex=2.25)
txTr <- GeneRegionTrack(txdb, chromosome = "dd_Smes_g4_10", fill="orange", name=" ", fontsize=20)
ht <- HighlightTrack(trackList = list(k27ac_track, k4me1_track, x1_foot_track, egr1bound, ovo1bound, smad41bound, fli1bound, twistbound, ets1bound, elf1bound, txTr, x1RNA_track),start = c(3117760-300), width = 1000,chromosome = "dd_Smes_g4_10")
options(repr.plot.width = 15, repr.plot.height = 20)
plotTracks(c(gtrack, ht), transcriptAnnotation = "symbol", shape = "arrow", chromosome="dd_Smes_g4_10", from=3117760-5000, to=3132807+10000, cex.group=1.75, type="hist", window = -1, windowSize = 1, 
                       cex.axis=1.5, cex.title=1.3)

# %% [code]
txdb2 = makeTxDbFromGFF("/drives/raid/AboobakerLab/jakke/FACS/transcripts.fasta.revised.genome.gtf", format = "gtf")

# %% [code]
options(ucscChromosomeNames=FALSE)
gtrack <- GenomeAxisTrack(cex=2.25)
txTr <- GeneRegionTrack(txdb2, chromosome = "dd_Smes_g4_10", fill="orange", name=" ", fontsize=20)
ht <- HighlightTrack(trackList = list(k27ac_track, k4me1_track, x1_foot_track, egr1bound, ovo1bound, smad41bound, fli1bound, twistbound, ets1bound, elf1bound, txTr, x1RNA_track),start = c(3117760-300), width = 1000,chromosome = "dd_Smes_g4_10")
options(repr.plot.width = 15, repr.plot.height = 20)
plotTracks(c(gtrack, ht), transcriptAnnotation = "symbol", shape = "arrow", chromosome="dd_Smes_g4_10", from=3117760-5000, to=3132807+10000, cex.group=1.75, type="hist", window = -1, windowSize = 1, 
                       cex.axis=1.5, cex.title=1.3)

# %% [code]
options(ucscChromosomeNames=FALSE)
gtrack <- GenomeAxisTrack(cex=2.25)
txTr <- GeneRegionTrack(txdb2, chromosome = "dd_Smes_g4_10", fill="orange", name=" ", fontsize=20)
ht <- HighlightTrack(trackList = list(k27ac_track, k4me1_track, x1_foot_track, egr1bound, smad41bound, fli1bound, twistbound, ets1bound, elf1bound, txTr, x1RNA_track),start = c(3117760-300), width = 1000,chromosome = "dd_Smes_g4_10")
options(repr.plot.width = 15, repr.plot.height = 20)
plotTracks(c(gtrack, ht), transcriptAnnotation = "symbol", shape = "arrow", chromosome="dd_Smes_g4_10", from=3117760-5000, to=3132807+10000, cex.group=1.75, type="hist", window = -1, windowSize = 1, 
                       cex.axis=1.5, cex.title=1.3)

# %% [markdown]
## 2.6 p53

# %% [code]
hesl3bound = import.bed("/drives/raid/AboobakerLab/jakke/atac_sexual_final/footprinting/motif_beds/hesl-3.bed")
hesl3bound = AnnotationTrack(hesl3bound, name="hesl-3", fill="black", rotation.title=1)
myoDbound = import.bed("/drives/raid/AboobakerLab/jakke/atac_sexual_final/footprinting/motif_beds/myoD.bed")
myoDbound = AnnotationTrack(myoDbound, name="myoD", fill="black", rotation.title=1)
nkx22bound = import.bed("/drives/raid/AboobakerLab/jakke/atac_sexual_final/footprinting/motif_beds/nkx2-2.bed")
nkx22bound = AnnotationTrack(nkx22bound, name="nkx2-2", fill="black", rotation.title=1)
nr4abound = import.bed("/drives/raid/AboobakerLab/jakke/atac_sexual_final/footprinting/motif_beds/nr4a-1.bed")
nr4abound = AnnotationTrack(nr4abound, name="nr4a-1/2", fill="black", rotation.title=1)
oligbound = import.bed("/drives/raid/AboobakerLab/jakke/atac_sexual_final/footprinting/motif_beds/olig.bed")
oligbound = AnnotationTrack(oligbound, name="olig", fill="black", rotation.title=1)
onecut1bound = import.bed("/drives/raid/AboobakerLab/jakke/atac_sexual_final/footprinting/motif_beds/onecut-1.bed")
onecut1bound = AnnotationTrack(onecut1bound, name="onecut-1", fill="black", rotation.title=1)
snail1bound = import.bed("/drives/raid/AboobakerLab/jakke/atac_sexual_final/footprinting/motif_beds/snail-1.bed")
snail1bound = AnnotationTrack(snail1bound, name="snail-1/2", fill="black", rotation.title=1)
sp5bound = import.bed("/drives/raid/AboobakerLab/jakke/atac_sexual_final/footprinting/motif_beds/sp5.bed")
sp5bound = AnnotationTrack(sp5bound, name="sp5", fill="black", rotation.title=1)
zeb1bound = import.bed("/drives/raid/AboobakerLab/jakke/atac_sexual_final/footprinting/motif_beds/zeb-1.bed")
zeb1bound = AnnotationTrack(zeb1bound, name="zeb-1", fill="black", rotation.title=1)
zic1bound = import.bed("/drives/raid/AboobakerLab/jakke/atac_sexual_final/footprinting/motif_beds/zic-1.bed")
zic1bound = AnnotationTrack(zic1bound, name="zic-1", fill="black", rotation.title=1)

# %% [code]
options(ucscChromosomeNames=FALSE)
gtrack <- GenomeAxisTrack(cex=2.25)
txTr <- GeneRegionTrack(txdb, chromosome = "dd_Smes_g4_8", fill="orange", name=" ", fontsize=20)
ht <- HighlightTrack(trackList = list(k27ac_track, k4me1_track, x1_foot_track, myoDbound, oligbound, hesl3bound, zic1bound, zeb1bound, snail1bound, sp5bound, onecut1bound, txTr, x1RNA_track),start = c(827923-500), width = 1000,chromosome = "dd_Smes_g4_8")
options(repr.plot.width = 15, repr.plot.height = 20)
plotTracks(c(gtrack, ht), transcriptAnnotation = "symbol", shape = "arrow", chromosome="dd_Smes_g4_8", from=827923-10000, to=827923+10000, cex.group=1.75, type="hist", window = -1, windowSize = 1, 
                       cex.axis=1.5, cex.title=1.3)

# %% [code]
txdb2 = makeTxDbFromGFF("/drives/raid/AboobakerLab/jakke/FACS/transcripts.fasta.revised.genome.gtf", format = "gtf")

# %% [code]
options(ucscChromosomeNames=FALSE)
gtrack <- GenomeAxisTrack(cex=2.25)
txTr <- GeneRegionTrack(txdb2, chromosome = "dd_Smes_g4_8", fill="orange", name=" ", fontsize=20)
ht <- HighlightTrack(trackList = list(k27ac_track, k4me1_track, x1_foot_track, myoDbound, oligbound, hesl3bound, zic1bound, zeb1bound, snail1bound, sp5bound, onecut1bound, txTr, x1RNA_track),start = c(827923-500), width = 1000,chromosome = "dd_Smes_g4_8")
options(repr.plot.width = 15, repr.plot.height = 20)
plotTracks(c(gtrack, ht), transcriptAnnotation = "symbol", shape = "arrow", chromosome="dd_Smes_g4_8", from=827923-10000, to=827923+10000, cex.group=1.75, type="hist", window = -1, windowSize = 1, 
                       cex.axis=1.5, cex.title=1.3)

# %% [markdown]
## 2.7 myoD

# %% [code]
fir1bound = import.bed("/drives/raid/AboobakerLab/jakke/atac_sexual_final/footprinting/motif_beds/fir1.bed")
fir1bound = AnnotationTrack(fir1bound, name="fir-1", fill="black", rotation.title=1)
msxbound = import.bed("/drives/raid/AboobakerLab/jakke/atac_sexual_final/footprinting/motif_beds/msx.bed")
msxbound = AnnotationTrack(msxbound, name="msx", fill="black", rotation.title=1)
bsxbound = import.bed("/drives/raid/AboobakerLab/jakke/atac_sexual_final/footprinting/motif_beds/bsx.bed")
bsxbound = AnnotationTrack(bsxbound, name="bsx", fill="black", rotation.title=1)
poup1bound = import.bed("/drives/raid/AboobakerLab/jakke/atac_sexual_final/footprinting/motif_beds/pou-p1.bed")
poup1bound = AnnotationTrack(poup1bound, name="pou-p1", fill="black", rotation.title=1)
foxPbound = import.bed("/drives/raid/AboobakerLab/jakke/atac_sexual_final/footprinting/motif_beds/foxP.bed")
foxPbound = AnnotationTrack(foxPbound, name="foxP", fill="black", rotation.title=1)
lhx21bound = import.bed("/drives/raid/AboobakerLab/jakke/atac_sexual_final/footprinting/motif_beds/lhx2-1.bed")
lhx21bound = AnnotationTrack(lhx21bound, name="lhx2-1/2/3/4", fill="black", rotation.title=1)
sp69bound = import.bed("/drives/raid/AboobakerLab/jakke/atac_sexual_final/footprinting/motif_beds/sp6-9.bed")
sp69bound = AnnotationTrack(sp69bound, name="sp6-9", fill="black", rotation.title=1)
barhl1bound = import.bed("/drives/raid/AboobakerLab/jakke/atac_sexual_final/footprinting/motif_beds/barhl1.bed")
barhl1bound = AnnotationTrack(barhl1bound, name="barhl1", fill="black", rotation.title=1)
sall4bound = import.bed("/drives/raid/AboobakerLab/jakke/atac_sexual_final/footprinting/motif_beds/sall4.bed")
sall4bound = AnnotationTrack(sall4bound, name="sall4", fill="black", rotation.title=1)

# %% [code]
options(ucscChromosomeNames=FALSE)
gtrack <- GenomeAxisTrack(cex=2.25)
txTr <- GeneRegionTrack(txdb, chromosome = "dd_Smes_g4_245", fill="orange", name=" ", fontsize=20)
ht <- HighlightTrack(trackList = list(k27ac_track, k4me1_track, x1_foot_track, fir1bound, bsxbound, msxbound, poup1bound, foxPbound, lhx21bound, sp69bound, barhl1bound, sall4bound, txTr, x1RNA_track),start = c(164177-1000), width = 1000,chromosome = "dd_Smes_g4_245")
options(repr.plot.width = 15, repr.plot.height = 20)
plotTracks(c(gtrack, ht), transcriptAnnotation = "symbol", shape = "arrow", chromosome="dd_Smes_g4_245", from=163177-9000, to=163177+8000, cex.group=1.75, type="hist", window = -1, windowSize = 1, 
                       cex.axis=1.5, cex.title=1.3)

# %% [code]
txdb2 = makeTxDbFromGFF("/drives/raid/AboobakerLab/jakke/FACS/transcripts.fasta.revised.genome.gtf", format = "gtf")

# %% [code]
options(ucscChromosomeNames=FALSE)
gtrack <- GenomeAxisTrack(cex=2.25)
txTr <- GeneRegionTrack(txdb2, chromosome = "dd_Smes_g4_245", fill="orange", name=" ", fontsize=20)
ht <- HighlightTrack(trackList = list(k27ac_track, k4me1_track, x1_foot_track, fir1bound, bsxbound, msxbound, poup1bound, foxPbound, lhx21bound, sp69bound, barhl1bound, sall4bound, txTr, x1RNA_track),start = c(164177-1000), width = 1000,chromosome = "dd_Smes_g4_245")
options(repr.plot.width = 15, repr.plot.height = 20)
plotTracks(c(gtrack, ht), transcriptAnnotation = "symbol", shape = "arrow", chromosome="dd_Smes_g4_245", from=163177-9000, to=163177+8000, cex.group=1.75, type="hist", window = -1, windowSize = 1, 
                       cex.axis=1.5, cex.title=1.3)

# %% [code]
options(ucscChromosomeNames=FALSE)
gtrack <- GenomeAxisTrack(cex=2.25)
txTr <- GeneRegionTrack(txdb2, chromosome = "dd_Smes_g4_245", fill="orange", name=" ", fontsize=20)
ht <- HighlightTrack(trackList = list(k27ac_track, k4me1_track, x1_foot_track, fir1bound, bsxbound, msxbound, poup1bound, lhx21bound, sp69bound, barhl1bound, txTr, x1RNA_track),start = c(164177-1000), width = 1000,chromosome = "dd_Smes_g4_245")
options(repr.plot.width = 15, repr.plot.height = 20)
plotTracks(c(gtrack, ht), transcriptAnnotation = "symbol", shape = "arrow", chromosome="dd_Smes_g4_245", from=163177-9000, to=163177+8000, cex.group=1.75, type="hist", window = -1, windowSize = 1, 
                       cex.axis=1.5, cex.title=1.3)

# %% [markdown]
## 2.8 soxB1-1

# %% [code]
smad1bound = import.bed("/drives/raid/AboobakerLab/jakke/atac_sexual_final/footprinting/motif_beds/smad1.bed")
smad1bound = AnnotationTrack(smad1bound, name="smad1", fill="black", rotation.title=1)
pax258bound = import.bed("/drives/raid/AboobakerLab/jakke/atac_sexual_final/footprinting/motif_beds/pax25.bed")
pax258bound = AnnotationTrack(pax258bound, name="pax2/5/8-1", fill="black", rotation.title=1)
hnf4bound = import.bed("/drives/raid/AboobakerLab/jakke/atac_sexual_final/footprinting/motif_beds/hnf4.bed")
hnf4bound = AnnotationTrack(hnf4bound, name="hnf4", fill="black", rotation.title=1)
zeb1bound = import.bed("/drives/raid/AboobakerLab/jakke/atac_sexual_final/footprinting/motif_beds/zeb-1.bed")
zeb1bound = AnnotationTrack(zeb1bound, name="zeb-1", fill="black", rotation.title=1)
snail1bound = import.bed("/drives/raid/AboobakerLab/jakke/atac_sexual_final/footprinting/motif_beds/snail-1.bed")
snail1bound = AnnotationTrack(snail1bound, name="snail-1/2", fill="black", rotation.title=1)
dabound = import.bed("/drives/raid/AboobakerLab/jakke/atac_sexual_final/footprinting/motif_beds/da.bed")
dabound = AnnotationTrack(dabound, name="da", fill="black", rotation.title=1)
foxPbound = import.bed("/drives/raid/AboobakerLab/jakke/atac_sexual_final/footprinting/motif_beds/foxAP.bed")
foxPbound = AnnotationTrack(foxPbound, name="foxP", fill="black", rotation.title=1)

# %% [code]
options(ucscChromosomeNames=FALSE)
gtrack <- GenomeAxisTrack(cex=2.25)
txTr <- GeneRegionTrack(txdb, chromosome = "dd_Smes_g4_138", fill="orange", name=" ", fontsize=20)
ht <- HighlightTrack(trackList = list(k27ac_track, k4me1_track, x1_foot_track, smad1bound, dabound, hnf4bound, zeb1bound, snail1bound, foxPbound, txTr, x1RNA_track),start = c(1326520-500), width = 1000,chromosome = "dd_Smes_g4_138")
options(repr.plot.width = 15, repr.plot.height = 20)
plotTracks(c(gtrack, ht), transcriptAnnotation = "symbol", shape = "arrow", chromosome="dd_Smes_g4_138", from=1326520-10000, to=1326520+28000, cex.group=1.75, type="hist", window = -1, windowSize = 1, 
                       cex.axis=1.5, cex.title=1.3)

# %% [code]
txdb2 = makeTxDbFromGFF("/drives/raid/AboobakerLab/jakke/FACS/transcripts.fasta.revised.genome.gtf", format = "gtf")

# %% [code]
options(ucscChromosomeNames=FALSE)
gtrack <- GenomeAxisTrack(cex=2.25)
txTr <- GeneRegionTrack(txdb2, chromosome = "dd_Smes_g4_138", fill="orange", name=" ", fontsize=20)
ht <- HighlightTrack(trackList = list(k27ac_track, k4me1_track, x1_foot_track, smad1bound, dabound, hnf4bound, zeb1bound, snail1bound, foxPbound, txTr, x1RNA_track),start = c(1326520-500), width = 1000,chromosome = "dd_Smes_g4_138")
options(repr.plot.width = 15, repr.plot.height = 20)
plotTracks(c(gtrack, ht), transcriptAnnotation = "symbol", shape = "arrow", chromosome="dd_Smes_g4_138", from=1326520-10000, to=1326520+28000, cex.group=1.75, type="hist", window = -1, windowSize = 1, 
                       cex.axis=1.5, cex.title=1.3)

# %% [markdown]
## 2.9 Wnt1

# %% [code]
foxGbound = import.bed("/drives/raid/AboobakerLab/jakke/atac_sexual_final/footprinting/motif_unbound_beds/foxG.bed")
foxGbound = AnnotationTrack(foxGbound, name="foxG", fill="black", rotation.title=1)

# %% [code]
foxA1bound = import.bed("/drives/raid/AboobakerLab/jakke/atac_sexual_final/footprinting/motif_unbound_beds/foxA1.bed")
foxA1bound = AnnotationTrack(foxA1bound, name="foxA1", fill="black", rotation.title=1)
foxA2bound = import.bed("/drives/raid/AboobakerLab/jakke/atac_sexual_final/footprinting/motif_unbound_beds/foxA2.bed")
foxA2bound = AnnotationTrack(foxA2bound, name="foxA2", fill="black", rotation.title=1)
foxAPbound = import.bed("/drives/raid/AboobakerLab/jakke/atac_sexual_final/footprinting/motif_unbound_beds/foxA(P).bed")
foxAPbound = AnnotationTrack(foxAPbound, name="foxA(P)", fill="black", rotation.title=1)
foxC1bound = import.bed("/drives/raid/AboobakerLab/jakke/atac_sexual_final/footprinting/motif_unbound_beds/foxC1.bed")
foxC1bound = AnnotationTrack(foxC1bound, name="foxC1", fill="black", rotation.title=1)
foxK1bound = import.bed("/drives/raid/AboobakerLab/jakke/atac_sexual_final/footprinting/motif_unbound_beds/foxK1.bed")
foxK1bound = AnnotationTrack(foxK1bound, name="foxK1/2/3", fill="black", rotation.title=1)

foxNPbound = import.bed("/drives/raid/AboobakerLab/jakke/atac_sexual_final/footprinting/motif_unbound_beds/foxN(P).bed")
foxNPbound = AnnotationTrack(foxNPbound, name="foxN(P)", fill="black", rotation.title=1)

foxDbound = import.bed("/drives/raid/AboobakerLab/jakke/atac_sexual_final/footprinting/motif_unbound_beds/foxD1.bed")
foxDbound = AnnotationTrack(foxDbound, name="foxD1/2/3", fill="black", rotation.title=1)

foxFbound = import.bed("/drives/raid/AboobakerLab/jakke/atac_sexual_final/footprinting/motif_unbound_beds/foxF2.bed")
foxFbound = AnnotationTrack(foxFbound, name="foxF1/2", fill="black", rotation.title=1)

foxL1bound = import.bed("/drives/raid/AboobakerLab/jakke/atac_sexual_final/footprinting/motif_unbound_beds/foxL1.bed")
foxL1bound = AnnotationTrack(foxL1bound, name="foxL1", fill="black", rotation.title=1)

foxObound = import.bed("/drives/raid/AboobakerLab/jakke/atac_sexual_final/footprinting/motif_unbound_beds/foxO.bed")
foxObound = AnnotationTrack(foxObound, name="foxO", fill="black", rotation.title=1)
foxPbound = import.bed("/drives/raid/AboobakerLab/jakke/atac_sexual_final/footprinting/motif_unbound_beds/foxP.bed")
foxPbound = AnnotationTrack(foxPbound, name="foxP", fill="black", rotation.title=1)

# %% [code]
slp1bound = import.bed("/drives/raid/AboobakerLab/jakke/atac_sexual_final/footprinting/BINDetect_wnt/slp1_MA0458.1/beds/slp1.bed")
slp1bound = AnnotationTrack(slp1bound, name="slp1", fill="black", rotation.title=1)

# %% [code]
txdb2 = makeTxDbFromGFF("/drives/raid/AboobakerLab/jakke/FACS/transcripts.fasta.revised.genome.gtf", format = "gtf")

# %% [code]
options(ucscChromosomeNames=FALSE)
gtrack <- GenomeAxisTrack(cex=2.25)
txTr <- GeneRegionTrack(txdb2, chromosome = "dd_Smes_g4_197", fill="orange", name=" ", fontsize=20)
ht <- HighlightTrack(trackList = list(k27ac_track, k4me1_track, x1_foot_track, foxC1bound, foxDbound, foxFbound, foxGbound, foxL1bound, foxObound, foxPbound, txTr), chromosome = "dd_Smes_g4_197")
options(repr.plot.width = 15, repr.plot.height = 15)
plotTracks(c(gtrack, ht), transcriptAnnotation = "symbol", shape = "arrow", chromosome="dd_Smes_g4_197", from=263800, to=266000, cex.group=1.75, type="hist", window = -1, windowSize = 1, 
                       cex.axis=1.5, cex.title=1.3)

# %% [markdown]
## 2.10 patched-1

# %% [markdown]
dd_Smes_g4_110	1486950	1487483

# %% [code]
Lox5abound = import.bed("/drives/raid/AboobakerLab/jakke/atac_sexual_final/footprinting/motif_beds/Lox5a.bed")
Lox5abound = AnnotationTrack(Lox5abound, name="lox5a", fill="black", rotation.title=1)
Lox5abound = import.bed("/drives/raid/AboobakerLab/jakke/atac_sexual_final/footprinting/motif_beds/Lox5a.bed")
Lox5abound = AnnotationTrack(Lox5abound, name="lox5a/b", fill="black", rotation.title=1)
sp5bound = import.bed("/drives/raid/AboobakerLab/jakke/atac_sexual_final/footprinting/motif_beds/sp5.bed")
sp5bound = AnnotationTrack(sp5bound, name="sp5", fill="black", rotation.title=1)
smad1bound = import.bed("/drives/raid/AboobakerLab/jakke/atac_sexual_final/footprinting/motif_beds/smad1.bed")
smad1bound = AnnotationTrack(smad1bound, name="smad1/9", fill="black", rotation.title=1)
smad41bound = import.bed("/drives/raid/AboobakerLab/jakke/atac_sexual_final/footprinting/motif_beds/smad4-1.bed")
smad41bound = AnnotationTrack(smad41bound, name="smad4-1", fill="black", rotation.title=1)
Prepbound = import.bed("/drives/raid/AboobakerLab/jakke/atac_sexual_final/footprinting/motif_beds/Prep.bed")
Prepbound = AnnotationTrack(Prepbound, name="prep", fill="black", rotation.title=1)
zic1bound = import.bed("/drives/raid/AboobakerLab/jakke/atac_sexual_final/footprinting/motif_beds/zic-1.bed")
zic1bound = AnnotationTrack(zic1bound, name="zic-1", fill="black", rotation.title=1)
snail1bound = import.bed("/drives/raid/AboobakerLab/jakke/atac_sexual_final/footprinting/motif_beds/snail-1.bed")
snail1bound = AnnotationTrack(snail1bound, name="snail-1/2", fill="black", rotation.title=1)
barhl1bound = import.bed("/drives/raid/AboobakerLab/jakke/atac_sexual_final/footprinting/motif_beds/barhl1.bed")
barhl1bound = AnnotationTrack(barhl1bound, name="barhl1", fill="black", rotation.title=1)
egr41bound = import.bed("/drives/raid/AboobakerLab/jakke/atac_sexual_final/footprinting/motif_beds/egr4-1.bed")
egr41bound = AnnotationTrack(egr41bound, name="egr4-1/2", fill="black", rotation.title=1)
gli1bound = import.bed("/drives/raid/AboobakerLab/jakke/atac_sexual_final/footprinting/motif_beds/gli-1.bed")
gli1bound = AnnotationTrack(gli1bound, name="gli-1/2", fill="black", rotation.title=1)
myoDbound = import.bed("/drives/raid/AboobakerLab/jakke/atac_sexual_final/footprinting/motif_beds/myoD.bed")
myoDbound = AnnotationTrack(myoDbound, name="myoD", fill="black", rotation.title=1)
meis1bound = import.bed("/drives/raid/AboobakerLab/jakke/atac_sexual_final/footprinting/motif_beds/meis-1.bed")
meis1bound = AnnotationTrack(meis1bound, name="meis-1", fill="black", rotation.title=1)
rfx3bound = import.bed("/drives/raid/AboobakerLab/jakke/atac_sexual_final/footprinting/motif_beds/rfx4.bed")
rfx3bound = AnnotationTrack(rfx3bound, name="rfx-3/4/7", fill="black", rotation.title=1)
tbx23bound = import.bed("/drives/raid/AboobakerLab/jakke/atac_sexual_final/footprinting/motif_beds/Tbx-23a.bed")
tbx23bound = AnnotationTrack(tbx23bound, name="tbx-2/3a/c", fill="black", rotation.title=1)
nkx61bound = import.bed("/drives/raid/AboobakerLab/jakke/atac_sexual_final/footprinting/motif_beds/nkx6-1.bed")
nkx61bound = AnnotationTrack(nkx61bound, name="nkx6-1", fill="black", rotation.title=1)
nkx62bound = import.bed("/drives/raid/AboobakerLab/jakke/atac_sexual_final/footprinting/motif_beds/nkx6-2.bed")
nkx62bound = AnnotationTrack(nkx62bound, name="nkx6-2", fill="black", rotation.title=1)
twistbound = import.bed("/drives/raid/AboobakerLab/jakke/atac_sexual_final/footprinting/motif_beds/twist.bed")
twistbound = AnnotationTrack(twistbound, name="twist", fill="black", rotation.title=1)
sp69bound = import.bed("/drives/raid/AboobakerLab/jakke/atac_sexual_final/footprinting/motif_beds/sp6-9.bed")
sp69bound = AnnotationTrack(sp69bound, name="sp6-9", fill="black", rotation.title=1)


zeb1bound = import.bed("/drives/raid/AboobakerLab/jakke/atac_sexual_final/footprinting/motif_beds/zeb-1.bed")
zeb1bound = AnnotationTrack(zeb1bound, name="zeb-1", fill="black", rotation.title=1)


smad9bound = import.bed("/drives/raid/AboobakerLab/jakke/atac_sexual_final/footprinting/motif_beds/smad9.bed")
smad9bound = AnnotationTrack(smad9bound, name="smad9", fill="black", rotation.title=1)
onecut1bound = import.bed("/drives/raid/AboobakerLab/jakke/atac_sexual_final/footprinting/motif_beds/onecut-1.bed")
onecut1bound = AnnotationTrack(onecut1bound, name="onecut-1", fill="black", rotation.title=1)

egr1bound = import.bed("/drives/raid/AboobakerLab/jakke/atac_sexual_final/footprinting/motif_beds/egr-1.bed")
egr1bound = AnnotationTrack(egr1bound, name="egr-1", fill="black", rotation.title=1)
ovo1bound = import.bed("/drives/raid/AboobakerLab/jakke/atac_sexual_final/footprinting/motif_beds/ovo-1.bed")
ovo1bound = AnnotationTrack(ovo1bound, name="ovo-1", fill="black", rotation.title=1)
Tbx23abound = import.bed("/drives/raid/AboobakerLab/jakke/atac_sexual_final/footprinting/motif_beds/Tbx-23a.bed")
Tbx23abound = AnnotationTrack(Tbx23abound, name="Tbx-2/3a", fill="black", rotation.title=1)

# %% [code]
txdb2 = makeTxDbFromGFF("/drives/raid/AboobakerLab/jakke/FACS/transcripts.fasta.revised.genome.gtf", format = "gtf")

# %% [code]
options(ucscChromosomeNames=FALSE)
gtrack <- GenomeAxisTrack(cex=2.25)
txTr <- GeneRegionTrack(txdb2, chromosome = "dd_Smes_g4_110", fill="orange", name=" ", fontsize=20)
ht <- HighlightTrack(trackList = list(k27ac_track, k4me1_track, x1_foot_track, sp5bound, Lox5abound, smad1bound, smad41bound, Prepbound, zic1bound, snail1bound, egr41bound, barhl1bound, gli1bound, myoDbound, meis1bound, rfx3bound, tbx23bound, nkx61bound, nkx62bound, twistbound, txTr, x1RNA_track),start = c(1486950-1000), width = 2000,chromosome = "dd_Smes_g4_110")
options(repr.plot.width = 15, repr.plot.height = 25)
plotTracks(c(gtrack, ht), transcriptAnnotation = "symbol", shape = "arrow", chromosome="dd_Smes_g4_110", from=1486950-40000, to=1486950+15000, cex.group=1.75, type="hist", window = -1, windowSize = 1, 
                       cex.axis=1.5, cex.title=1.3)

# %% [markdown]
## 2.11 lox5b

# %% [code]
MSTRG.23420
dd_Smes_g4_95	2152258	2152481


# %% [code]
otxbound = import.bed("/drives/raid/AboobakerLab/jakke/atac_sexual_final/footprinting/motif_beds/otx-1.bed")
otxbound = AnnotationTrack(otxbound, name="otx-1", fill="black", rotation.title=1)
irxbound = import.bed("/drives/raid/AboobakerLab/jakke/atac_sexual_final/footprinting/motif_beds/irx-1.bed")
irxbound = AnnotationTrack(irxbound, name="irx", fill="black", rotation.title=1)
pitxbound = import.bed("/drives/raid/AboobakerLab/jakke/atac_sexual_final/footprinting/motif_beds/pitx.bed")
pitxbound = AnnotationTrack(pitxbound, name="pitx", fill="black", rotation.title=1)
sall4bound = import.bed("/drives/raid/AboobakerLab/jakke/atac_sexual_final/footprinting/motif_beds/sall4.bed")
sall4bound = AnnotationTrack(sall4bound, name="sall4", fill="black", rotation.title=1)

# %% [code]
options(ucscChromosomeNames=FALSE)
gtrack <- GenomeAxisTrack(cex=2.25)
txTr <- GeneRegionTrack(txdb, chromosome = "dd_Smes_g4_95", fill="orange", name=" ", fontsize=20)
ht <- HighlightTrack(trackList = list(k27ac_track, k4me1_track, x1_foot_track, otxbound, irxbound, pitxbound, sall4bound, txTr, x1RNA_track),start = c(2152258-1000), width = c(200),chromosome = "dd_Smes_g4_95", col=c("red", "orange"))
options(repr.plot.width = 15, repr.plot.height = 20)
plotTracks(c(gtrack, ht), transcriptAnnotation = "symbol", shape = "arrow", chromosome="dd_Smes_g4_95", from=2152258-15000, to=2152258+5000, cex.group=1.75, type="hist", window = -1, windowSize = 1, 
                       cex.axis=1.5, cex.title=1.3)

# %% [markdown]
## 2.12 post2b

# %% [code]
gcmbound = import.bed("/drives/raid/AboobakerLab/jakke/atac_sexual_final/footprinting/motif_beds/gcm-1.bed")
gcmbound = AnnotationTrack(gcmbound, name="gcm-1", fill="black", rotation.title=1)

# %% [code]
options(ucscChromosomeNames=FALSE)
gtrack <- GenomeAxisTrack(cex=2.25)
txTr <- GeneRegionTrack(txdb, chromosome = "dd_Smes_g4_236", fill="orange", name=" ", fontsize=20)
ht <- HighlightTrack(trackList = list(k27ac_track, k4me1_track, x1_foot_track, gcmbound, txTr, x1RNA_track),start = c(284878-200), width = c(200),chromosome = "dd_Smes_g4_236", col=c("red", "orange"))
options(repr.plot.width = 15, repr.plot.height = 20)
plotTracks(c(gtrack, ht), transcriptAnnotation = "symbol", shape = "arrow", chromosome="dd_Smes_g4_236", from=284878-22000, to=284878+5000, cex.group=1.75, type="hist", window = -1, windowSize = 1, 
                       cex.axis=1.5, cex.title=1.3)

# %% [markdown]
# FINNISHED
