# Supplementary material for: Identification of putative enhancer-like elements predicts regulatory networks active in planarian adult stem cells
Source: eLife. 2022 Aug 23;11:e79675. doi: 10.7554/eLife.79675 (PMC9522251; doi:10.7554/eLife.79675)
Supplement: Source code 1. [file elife-79675-code1.zip › notebooks/6-5-Enhancer-annotation-R.ipynb]

# %% [markdown]
# 6-2 Enhancer-annotation-R
Jakke Neiro

# %% [markdown]
# 1. Introduction

# %% [markdown]
# 2. Distance to the TSS

# %% [markdown]
## 2.1 Histograms

# %% [code]
enhancer_annotation_FACS = read.csv("/hydra/enhancer_regions/enhancer_annotation_july21.csv")

# %% [code]
library(ggplot2)
options(repr.plot.width = 9.0, repr.plot.height = 7.0)
p = ggplot(enhancer_annotation_FACS, aes(x=abs(distanceToTSS)))+geom_histogram(col="darkblue", fill="darkblue", alpha = 0.5, bins=50)+theme_minimal()
p = p + theme(plot.title = element_text(hjust = 0.5), title=element_text(size=25), axis.text.y=element_text(size=25), axis.text.x=element_text(size=25), axis.title=element_text(size=25), legend.position="none", legend.title=element_text(), legend.text=element_text(size=25))
p = p + xlab("\nDistance to TSS (bp)")+ylab("Frequency\n")
p

# %% [code]
library(ggplot2)
options(repr.plot.width = 9.0, repr.plot.height = 7.0)
p = ggplot(enhancer_annotation_FACS, aes(x=abs(distanceToTSS)))+geom_histogram(col="darkblue", fill="darkblue", alpha = 0.5, bins=50)+theme_minimal()
p = p + theme(plot.title = element_text(hjust = 0.5), title=element_text(size=25), axis.text.y=element_text(size=25), axis.text.x=element_text(size=25), axis.title=element_text(size=25), legend.position="none", legend.title=element_text(), legend.text=element_text(size=25))
p = p + xlab("\nDistance to TSS (bp)")+ylab("Frequency\n") + xlim(0,10000)
p

# %% [markdown]
## 2.2 Dot distance plots

# %% [code]
enhancer_annotation_FACS = read.csv("/hydra/enhancer_regions/enhancer_annotation_july21.csv")

# %% [code]
enhancer_annotation_FACS$distcolor = "Intergenic" 
enhancer_annotation_FACS$distrank = 0 
for (i in 1:nrow(enhancer_annotation_FACS)){
    enhancer_annotation_FACS$distrank[i] = i
    if (grepl("Intron", enhancer_annotation_FACS$annotation[i], )){
        enhancer_annotation_FACS$distcolor[i] = "Intronic" 
    }
    if (grepl("Promoter", enhancer_annotation_FACS$annotation[i], )){
        enhancer_annotation_FACS$distcolor[i] = "Promoter" 
    }
}
    

# %% [code]
enhancer_annotation_FACS = enhancer_annotation_FACS[order(enhancer_annotation_FACS$distanceToTSS),]

# %% [code]
library(ggplot2)
options(repr.plot.width = 15.0, repr.plot.height = 7.0)
p = ggplot(enhancer_annotation_FACS, aes(y=distanceToTSS, x=distrank, color=distcolor))+geom_hline(yintercept=0, col="black", size=1.5)+geom_point(alpha = 1, size=4)+theme_minimal()
p = p + theme(plot.title = element_text(hjust = 0.5), title=element_text(size=25), axis.text.y=element_text(size=25), axis.text.x=element_blank(), axis.title=element_text(size=25), legend.text=element_text(size=25))
p = p + xlab("\n")+ylab("Distance to TSS (bp)\n")
p = p + scale_color_manual(name=c("Type"), values=c("orange", "navyblue", "lightgrey"))
p

# %% [code]
subset(enhancer_annotation_FACS, enhancer_annotation_FACS$annotation == "Promoter")[1,]

# %% [code]
library(ggplot2)
options(repr.plot.width = 8.0, repr.plot.height = 8.0)
p = ggplot(enhancer_annotation_FACS, aes(y=distanceToTSS, x=distrank, color=distcolor))+geom_hline(yintercept=0, col="black", size=1.5)+geom_point(alpha = 1, size=4)+theme_minimal()
p = p + theme(plot.title = element_text(hjust = 0.5), title=element_text(size=25), axis.text.y=element_text(size=25), axis.text.x=element_blank(), axis.title=element_text(size=25), legend.position="none")
p = p + xlab("\n")+ylab("Distance to TSS (bp)\n")+ylim(-70000,0)+xlim(0,948)
p = p + scale_color_manual(name=c("Type"), values=c("orange", "navyblue", "lightgrey"))
p

# %% [code]
nrow(subset(enhancer_annotation_FACS, enhancer_annotation_FACS$annotation == "Promoter"))
1830+948

# %% [code]
sum(enhancer_annotation_FACS[1:948,]$distcolor == "Intergenic")
sum(enhancer_annotation_FACS[1:948,]$distcolor == "Intronic")

# %% [code]
383/(383+565)

# %% [code]
library(ggplot2)
options(repr.plot.width = 12.0, repr.plot.height = 5)
df = data.frame(class=factor(c("Intergenic", "Intronic"), levels=c("Intergenic", "Intronic")), value=c(565,383), id=c(1,1))
p = ggplot(df, aes(fill=class, y=value, x = factor(id))) + geom_bar(position="fill", stat="identity")
p = p + theme_void()
p = p + theme(plot.title = element_text(hjust = 0.5), title=element_text(size=25), axis.text.y=element_blank(), axis.text.x=element_text(size=25), axis.title=element_text(size=25), legend.position = "none")
p = p + scale_fill_manual(name=" ", values=c("orange", "navyblue"))
p = p + coord_flip()
p = p + ylab(" ") + xlab(" ") 
p = p + guides(fill=guide_legend(nrow=4,byrow=TRUE))
p = p + geom_text(aes(label=c("Intronic: n = 383 (40%)"), y=c(0.20), x=1), size = 8, col="white")
p = p + geom_text(aes(label=c("Intergenic: n = 565 (60%)"), y=c(0.70), x=1), size = 8, col="white")
#p = p + geom_text(aes(label=c("Neoblast TF: n = 43 (0.1%)\nTF: n = 508 (1.9%)\nNon-TF: n =27488 (98%)"), y=c(0.35), x=2), size = 7, col="white")
p

# %% [code]
library(ggplot2)
options(repr.plot.width = 12.0, repr.plot.height = 5)
df = data.frame(class=factor(c("Intergenic", "Intronic"), levels=c("Intergenic", "Intronic")), value=c(565,383), id=c(1,1))
p = ggplot(df, aes(fill=class, y=value, x = factor(id))) + geom_bar(position="fill", stat="identity")
p = p + theme_void()
p = p + theme(plot.title = element_text(hjust = 0.5), title=element_text(size=25), axis.text.y=element_blank(), axis.text.x=element_text(size=35), axis.title=element_text(size=25), legend.position = "none")
p = p + scale_fill_manual(name=" ", values=c("orange", "navyblue"))
p = p + coord_flip()
p = p + ylab(" ") + xlab(" ") 
p = p + guides(fill=guide_legend(nrow=4,byrow=TRUE))
#p = p + geom_text(aes(label=c("Intronic: n = 383 (40%)"), y=c(0.20), x=1), size = 8, col="white")
#p = p + geom_text(aes(label=c("Intergenic: n = 565 (60%)"), y=c(0.70), x=1), size = 8, col="white")
#p = p + geom_text(aes(label=c("Neoblast TF: n = 43 (0.1%)\nTF: n = 508 (1.9%)\nNon-TF: n =27488 (98%)"), y=c(0.35), x=2), size = 7, col="white")
p

# %% [code]
library(ggplot2)
options(repr.plot.width = 12.0, repr.plot.height = 5)
df = data.frame(class=factor(c("Intergenic", "Intronic"), levels=c("Intergenic", "Intronic")), value=c(565,383), id=c(1,1))
p = ggplot(df, aes(fill=class, y=value, x = factor(id))) + geom_bar(position="fill", stat="identity")
p = p + theme_void()
p = p + theme(plot.title = element_text(hjust = 0.5), title=element_text(size=25), axis.text.y=element_blank(), axis.text.x=element_text(size=41.5), axis.title=element_text(size=35), legend.position = "none")
p = p + scale_fill_manual(name=" ", values=c("orange", "navyblue"))
p = p + coord_flip()
p = p + ylab(" ") + xlab(" ") 
p = p + guides(fill=guide_legend(nrow=4,byrow=TRUE))
#p = p + geom_text(aes(label=c("Intronic: n = 383 (40%)"), y=c(0.20), x=1), size = 8, col="white")
#p = p + geom_text(aes(label=c("Intergenic: n = 565 (60%)"), y=c(0.70), x=1), size = 8, col="white")
#p = p + geom_text(aes(label=c("Neoblast TF: n = 43 (0.1%)\nTF: n = 508 (1.9%)\nNon-TF: n =27488 (98%)"), y=c(0.35), x=2), size = 7, col="white")
p

# %% [code]
library(ggplot2)
options(repr.plot.width = 8.0, repr.plot.height = 8.0)
p = ggplot(enhancer_annotation_FACS, aes(y=distanceToTSS, x=distrank, color=distcolor))+geom_hline(yintercept=0, col="black", size=1.5)+geom_point(alpha = 1, size=4)+theme_minimal()
p = p + theme(plot.title = element_text(hjust = 0.5), title=element_text(size=25), axis.text.y=element_text(size=25), axis.text.x=element_blank(), axis.title=element_text(size=25), legend.position="none")
p = p + xlab("\n")+ylab("Distance to TSS (bp)\n")+ylim(0,90000)+xlim(2778, nrow(enhancer_annotation_FACS))
p = p + scale_color_manual(name=c("Type"), values=c("orange", "navyblue", "lightgrey"))
p

# %% [code]
sum(enhancer_annotation_FACS[948:nrow(enhancer_annotation_FACS),]$distcolor == "Intergenic")
sum(enhancer_annotation_FACS[948:nrow(enhancer_annotation_FACS),]$distcolor == "Intronic")

# %% [code]
469/(469+1080)

# %% [code]
library(ggplot2)
options(repr.plot.width = 12.0, repr.plot.height = 5)
df = data.frame(class=factor(c("Intergenic", "Intronic"), levels=c("Intergenic", "Intronic")), value=c(469,1080), id=c(1,1))
p = ggplot(df, aes(fill=class, y=value, x = factor(id))) + geom_bar(position="fill", stat="identity")
p = p + theme_void()
p = p + theme(plot.title = element_text(hjust = 0.5), title=element_text(size=25), axis.text.y=element_blank(), axis.text.x=element_text(size=25), axis.title=element_text(size=25), legend.position = "none")
p = p + scale_fill_manual(name=" ", values=c("orange", "navyblue"))
p = p + coord_flip()
p = p + ylab(" ") + xlab(" ") 
p = p + guides(fill=guide_legend(nrow=4,byrow=TRUE))
p = p + geom_text(aes(label=c("Intronic: n =1080 (70%)"), y=c(0.30), x=1), size = 8, col="white")
p = p + geom_text(aes(label=c("Intergenic: n = 469 (30%)"), y=c(0.80), x=1), size = 8, col="white")
#p = p + geom_text(aes(label=c("Neoblast TF: n = 43 (0.1%)\nTF: n = 508 (1.9%)\nNon-TF: n =27488 (98%)"), y=c(0.35), x=2), size = 7, col="white")
p

# %% [code]
library(ggplot2)
options(repr.plot.width = 12.0, repr.plot.height = 5)
df = data.frame(class=factor(c("Intergenic", "Intronic"), levels=c("Intergenic", "Intronic")), value=c(469,1080), id=c(1,1))
p = ggplot(df, aes(fill=class, y=value, x = factor(id))) + geom_bar(position="fill", stat="identity")
p = p + theme_void()
p = p + theme(plot.title = element_text(hjust = 0.5), title=element_text(size=25), axis.text.y=element_blank(), axis.text.x=element_text(size=35), axis.title=element_text(size=25), legend.position = "none")
p = p + scale_fill_manual(name=" ", values=c("orange", "navyblue"))
p = p + coord_flip()
p = p + ylab(" ") + xlab(" ") 
p = p + guides(fill=guide_legend(nrow=4,byrow=TRUE))
#p = p + geom_text(aes(label=c("Intronic: n = 383 (40%)"), y=c(0.20), x=1), size = 8, col="white")
#p = p + geom_text(aes(label=c("Intergenic: n = 565 (60%)"), y=c(0.70), x=1), size = 8, col="white")
#p = p + geom_text(aes(label=c("Neoblast TF: n = 43 (0.1%)\nTF: n = 508 (1.9%)\nNon-TF: n =27488 (98%)"), y=c(0.35), x=2), size = 7, col="white")
p

# %% [code]
library(ggplot2)
options(repr.plot.width = 12.0, repr.plot.height = 5)
df = data.frame(class=factor(c("Intergenic", "Intronic"), levels=c("Intergenic", "Intronic")), value=c(469,1080), id=c(1,1))
p = ggplot(df, aes(fill=class, y=value, x = factor(id))) + geom_bar(position="fill", stat="identity")
p = p + theme_void()
p = p + theme(plot.title = element_text(hjust = 0.5), title=element_text(size=25), axis.text.y=element_blank(), axis.text.x=element_text(size=41.5), axis.title=element_text(size=25), legend.position = "none")
p = p + scale_fill_manual(name=" ", values=c("orange", "navyblue"))
p = p + coord_flip()
p = p + ylab(" ") + xlab(" ") 
p = p + guides(fill=guide_legend(nrow=4,byrow=TRUE))
#p = p + geom_text(aes(label=c("Intronic: n = 383 (40%)"), y=c(0.20), x=1), size = 8, col="white")
#p = p + geom_text(aes(label=c("Intergenic: n = 565 (60%)"), y=c(0.70), x=1), size = 8, col="white")
#p = p + geom_text(aes(label=c("Neoblast TF: n = 43 (0.1%)\nTF: n = 508 (1.9%)\nNon-TF: n =27488 (98%)"), y=c(0.35), x=2), size = 7, col="white")
p

# %% [code]
min(abs(enhancer_annotation_FACS$distanceToTSS))
max(abs(enhancer_annotation_FACS$distanceToTSS))

# %% [markdown]
# 3. Section

# %% [code]
X1_table = read.csv("/hydra/atac_sexual_final/footprinting/BINDetect_X1/X1_table.csv")
X1_table_bound = subset(X1_table,X1_table$X1_bound == 1)

# %% [code]
write.table(X1_table_bound[,1:3], "/hydra/atac_sexual_final/footprinting/bound_motifs.bed", row.names = FALSE, col.names=FALSE)

# %% [code]
library(ChIPseeker)
library(GenomicFeatures)
library(rtracklayer)

# %% [code]
txdb_final = makeTxDbFromGFF("/hydra/neiro_bam/stringtie_merged_R.gtf")

# %% [code]
bound_motifs <- readPeakFile("/hydra/atac_sexual_final/footprinting/bound_motifs.bed")

# %% [code]
bound_anno <- annotatePeak(bound_motifs, tssRegion=c(-1000, 1000), TxDb=txdb_final)

# %% [code]
bound_anno = as.data.frame(bound_anno)

# %% [code]
bound_anno

# %% [markdown]
# Motifs

# %% [code]
enhancer_annotation_FACS = read.csv("/hydra/enhancer_regions/enhancer_annotation_july21.csv")

# %% [code]
tf_prop = read.csv("/hydra/TF_data/Transcription_factors_01072021_values.csv")[,2:length(tf_prop)]

# %% [code]
nrow(enhancer_annotation_FACS)

# %% [code]
nrow(subset(enhancer_annotation_FACS, enhancer_annotation_FACS$geneId %in% tf_prop$Neiro))

# %% [code]
nrow(tf_prop)

# %% [code]
length(levels(as.factor(read.table("/hydra/sexual_genome_annotation_files/ncrna_Neiro/gffcmp.stringtie_merged.gtf.tmap", head=TRUE)$qry_gene_id)))

# %% [code]
551/28039

# %% [code]
28039-551

# %% [code]
804/4326

# %% [code]
4326-804

# %% [code]
804-161

# %% [code]
551-43

# %% [code]
43 and 161

# %% [code]
43/28039

# %% [code]
161/4326

# %% [code]
library(ggplot2)
options(repr.plot.width = 12.0, repr.plot.height = 5)
df = data.frame(class=factor(c("Neoblast TF", "TF", "Non-TF"), levels=c("Neoblast TF", "TF", "Non-TF")), value=c(161, 643, 3522, 41, 508, 27488), id = c("Enhancers", "Enhancers", "Enhancers", "Genes", "Genes", "Genes"))
p = ggplot(df, aes(fill=class, y=value, x = factor(id))) + geom_bar(position="fill", stat="identity")
p = p + theme_void()
p = p + theme(plot.title = element_text(hjust = 0.5), title=element_text(size=25), axis.text.y=element_text(size=30), axis.text.x=element_text(size=25), axis.title=element_text(size=25), legend.title=element_text(size=25), legend.text=element_text(size=30))
p = p + scale_fill_manual(name=" ", values=c("red4", "orange", "navyblue"))
p = p + coord_flip()
p = p + ylab(" ") + xlab(" ") 
#p = p + guides(fill=guide_legend(nrow=4,byrow=TRUE))
p = p + geom_text(aes(label=c("Neoblast TF: n = 161 (4%)\nTF: n = 643 (15%)\nNon-TF: n =3522 (81%)"), y=c(0.35), x=1), size = 7, col="white")
p = p + geom_text(aes(label=c("Neoblast TF: n = 43 (0.1%)\nTF: n = 508 (1.9%)\nNon-TF: n =27488 (98%)"), y=c(0.35), x=2), size = 7, col="white")
p

# %% [code]
library(ggplot2)
options(repr.plot.width = 12.0, repr.plot.height = 5)
df = data.frame(class=factor(c("FSTF", "TF", "Non-TF"), levels=c("FSTF", "TF", "Non-TF")), value=c(161, 643, 3522, 41, 508, 27488), id = c("Enhancer-linked\ngenes", "Enhancer-linked\ngenes", "Enhancer-linked\ngenes", "Genes", "Genes", "Genes"))
p = ggplot(df, aes(fill=class, y=value, x = factor(id))) + geom_bar(position="fill", stat="identity")
p = p + theme_void()
p = p + theme(plot.title = element_text(hjust = 0.5), title=element_text(size=25), axis.text.y=element_text(size=30), axis.text.x=element_text(size=25), axis.title=element_text(size=25), legend.title=element_text(size=25), legend.text=element_text(size=30))
p = p + scale_fill_manual(name=" ", values=c("red4", "orange", "navyblue"))
p = p + coord_flip()
p = p + ylab(" ") + xlab(" ") 
#p = p + guides(fill=guide_legend(nrow=4,byrow=TRUE))
p = p + geom_text(aes(label=c("FSTF: n = 161 (4%)\nTF: n = 643 (15%)\nNon-TF: n =3522 (81%)"), y=c(0.35), x=1), size = 7, col="white")
p = p + geom_text(aes(label=c("FSTF: n = 43 (0.1%)\nTF: n = 508 (1.9%)\nNon-TF: n =27488 (98%)"), y=c(0.35), x=2), size = 7, col="white")
p

# %% [code]
dt = as.table(matrix(c(161, 643, 3522, 43, 508, 27488), nrow=2, byrow=TRUE))

# %% [code]
chisq.test(dt)

# %% [markdown]
# 2. ATAC-seq

# %% [code]
ATACrandom_july21.tab

# %% [code]
atacenhancer = read.table("/hydra/enhancer_regions/ATACatenhancers_july21.tab", skip=3)
atacenhancer_mean = apply(atacenhancer, 1, mean, na.rm=TRUE)

# %% [code]
length(atacenhancer_mean)

# %% [code]
atacrandom = read.table("/hydra/enhancer_regions/ATACrandom_july21.tab", skip=3)
atacrandom_mean = apply(atacrandom, 1, mean, na.rm=TRUE)

# %% [code]
length(atacrandom_mean)

# %% [code]
df = data.frame("class" = as.factor(c(rep("1", 5529), rep("2", 10000))), "signal" = c(atacenhancer_mean, atacrandom_mean))

# %% [code]
library(ggpubr)
library(ggplot2)
options(repr.plot.width = 10, repr.plot.height = 9)
#my_comparisons = list( c("0", "1"), c("0", "2"), c("1", "2"))
p = ggplot(df, aes(x=class, y=signal, fill=class)) +geom_jitter(size=0.5, alpha=0.7) + geom_violin(alpha=0.5)
p = p + theme_minimal()
#p = p + scale_color_manual(name=c(" "), values=c("black", "red"))
p = p + scale_fill_manual(name=c(" "), values=c("orange", "navyblue"))
p = p + theme(plot.title = element_text(hjust = 0.5), title=element_text(size=30), axis.text.y=element_text(size=30), axis.text.x=element_text(size=25), axis.title=element_text(size=30), legend.title=element_text(size=30), legend.text=element_text(size=25), legend.position="none")
p = p + xlab("\n")+ylab("ATAC-seq RPKM\n")+ylim(0,15)
#p = p + geom_hline(yintercept=0, linetype="dashed", size=1.25)
p = p + scale_x_discrete(labels=c("Enhancers", "Null"))
p = p + stat_compare_means(size=9)
p

# %% [code]
atacenhancer = read.table("/hydra/enhancer_regions/ATACfootenhancers_july21.tab", skip=3)
atacenhancer_mean = apply(atacenhancer, 1, mean, na.rm=TRUE)

# %% [code]
length(atacenhancer_mean)

# %% [code]
atacrandom = read.table("/hydra/enhancer_regions/ATACfootrandom_july21.tab", skip=3)
atacrandom_mean = apply(atacrandom, 1, mean, na.rm=TRUE)

# %% [code]
length(atacrandom_mean)

# %% [code]
df = data.frame("class" = as.factor(c(rep("1", 5529), rep("2", 9992))), "signal" = c(atacenhancer_mean, atacrandom_mean))

# %% [code]
library(ggpubr)
library(ggplot2)
options(repr.plot.width = 10, repr.plot.height = 9)
#my_comparisons = list( c("0", "1"), c("0", "2"), c("1", "2"))
p = ggplot(df, aes(x=class, y=signal, fill=class)) +geom_jitter(size=0.5, alpha=0.7) + geom_violin(alpha=0.5)
p = p + theme_minimal()
#p = p + scale_color_manual(name=c(" "), values=c("black", "red"))
p = p + scale_fill_manual(name=c(" "), values=c("orange", "navyblue"))
p = p + theme(plot.title = element_text(hjust = 0.5), title=element_text(size=30), axis.text.y=element_text(size=30), axis.text.x=element_text(size=25), axis.title=element_text(size=30), legend.title=element_text(size=30), legend.text=element_text(size=25), legend.position="none")
p = p + xlab("\n")+ylab("ATAC-seq footprint score\n")+ylim(0,15)
#p = p + geom_hline(yintercept=0, linetype="dashed", size=1.25)
p = p + scale_x_discrete(labels=c("Enhancers", "Null"))
p = p + stat_compare_means(size=9)
p

# %% [markdown]
# Footprinting

# %% [code]
x1bind = read.table("/hydra/atac_sexual_final/footprinting/BINDetect_X1/bindetect_results_names.txt")

# %% [code]
x1bind$percent = (x1bind$X1_bound/x1bind$total_tfbs)*100

# %% [code]
library(ggplot2)
options(repr.plot.width = 12.0, repr.plot.height = 6.0)
p = ggplot(x1bind, aes(x=X1_bound))+geom_histogram(col="darkblue", fill="darkblue", alpha = 0.5, bins=60)+theme_minimal()
p = p + theme(plot.title = element_text(hjust = 0.5), title=element_text(size=25), axis.text.y=element_text(size=25), axis.text.x=element_text(size=25), axis.title=element_text(size=25), legend.position="none", legend.title=element_text(), legend.text=element_text(size=25))
p = p + xlab("\nBound motifs/TF")+ylab("Frequency\n")
p

# %% [code]
library(ggplot2)
options(repr.plot.width = 7.0, repr.plot.height = 7.0)
p = ggplot(x1bind, aes(x=percent))+geom_histogram(col="darkblue", fill="darkblue", alpha = 0.5, bins=50)+theme_minimal()
p = p + theme(plot.title = element_text(hjust = 0.5), title=element_text(size=25), axis.text.y=element_text(size=25), axis.text.x=element_text(size=25), axis.title=element_text(size=25), legend.position="none", legend.title=element_text(), legend.text=element_text(size=25))
p = p + xlab("\nBound motifs")+ylab("Frequency\n")
p

# %% [code]
library(GenomicFeatures)
library(Gviz)
library(rtracklayer)

# %% [code]
txdb = makeTxDbFromGFF("/hydra/sexual_genome_annotation_files/ncrna_Neiro/stringtie.Bioconductor.gtf", format = "gtf")

# %% [code]
x1_foot = import("/hydra/atac_sexual_final/footprinting/x1_footprints.bw")
options(ucscChromosomeNames=FALSE)
x1_foot_track = DataTrack(x1_foot, type = "hist", name="X1 Footprints", fill.histogram = "navyblue", col.histogram= "navyblue")

# %% [code]
options(ucscChromosomeNames=FALSE)
#x1_foot_track = DataTrack(x1_foot, type = "l", name="X1 Footprints", fill.histogram = "navyblue", col.histogram= "navyblue", chromosome="dd_Smes_g4_189")
x1_atac_track = AnnotationTrack(range="/hydra/atac_sexual_final/x1/x1merged.marked.bam", name="X1 ATAC-seq reads", fill="navyblue")

# %% [code]
options(ucscChromosomeNames=FALSE)
sp5bound = import.bed("/hydra/atac_sexual_final/footprinting/motif_beds/sp5.bed")
sp5bound = AnnotationTrack(sp5bound, name="sp5", fill="black", rotation.title=1)

# %% [code]
options(repr.plot.width = 10, repr.plot.height = 12)
gtrack <- GenomeAxisTrack(cex=2)
ht <- HighlightTrack(trackList = list(x1_foot_track,  x1_atac_track, sp5bound),start = 364375+270, width = 20, chromosome = "dd_Smes_g4_189")
plotTracks(c(gtrack, ht), from = 364375-500, to = 364375+600, cex.axis=1.5, cex.title=1.3, chromosome = "dd_Smes_g4_189")

#plotTracks(c(gtrack, ht , txTr, x1RNA_track), transcriptAnnotation = "symbol", shape = "arrow", chromosome="dd_Smes_g4_189", from=364375-1000, to=364375+5000, cex.group=1.75, type="hist", window = -1, windowSize = 1, 
                       #cex.axis=1.5, cex.title=1.3)

# %% [code]
zic1bound = import.bed("/hydra/atac_sexual_final/footprinting/motif_beds/zic-1.bed")
zic1bound = AnnotationTrack(zic1bound, name="zic-1", fill="black", rotation.title=1)
egr1bound = import.bed("/hydra/atac_sexual_final/footprinting/motif_beds/egr-1.bed")
egr1bound = AnnotationTrack(egr1bound, name="egr-1", fill="black", rotation.title=1)
ovo1bound = import.bed("/hydra/atac_sexual_final/footprinting/motif_beds/ovo-1.bed")
ovo1bound = AnnotationTrack(ovo1bound, name="ovo-1", fill="black", rotation.title=1)

# %% [code]
options(repr.plot.width = 10, repr.plot.height = 15)
gtrack <- GenomeAxisTrack(cex=2)
ht <- HighlightTrack(trackList = list(x1_foot_track,  x1_atac_track, sp5bound, zic1bound, egr1bound, ovo1bound),start = 2308510, width = 30,chromosome = "dd_Smes_g4_74")
plotTracks(c(gtrack, ht), from = 2308400, to =  2308650, cex.axis=1.5, cex.title=1.3, chromosome = "dd_Smes_g4_74")

#plotTracks(c(gtrack, ht , txTr, x1RNA_track), transcriptAnnotation = "symbol", shape = "arrow", chromosome="dd_Smes_g4_189", from=364375-1000, to=364375+5000, cex.group=1.75, type="hist", window = -1, windowSize = 1, 
                       #cex.axis=1.5, cex.title=1.3)

# %% [markdown]
## GO analysis 

# %% [code]
library(topGO)

# %% [code]
enhancer_annotation_FACS = read.csv("/hydra/enhancer_regions/enhancer_annotation_july21.csv")

# %% [code]
all.GO = read.csv("/hydra/GO/interpro/ncrna_coding_May2021.GO.tab", sep="\t", header=FALSE)
new.GO = subset(all.GO, all.GO$V1 %in% enhancer_annotation_FACS$transcriptId)

# %% [code]
nrow(all.GO)
nrow(new.GO)

# %% [code]
geneID2GO = readMappings(file="/hydra/GO/interpro/ncrna_coding_May2021.GO.tab")
gene_all_names = names(geneID2GO)

# %% [code]
length(gene_all_names)

# %% [code]
gene_new_names = subset(gene_all_names, gene_all_names %in% new.GO$V1)

# %% [code]
geneList = as.factor(as.integer(gene_all_names %in% gene_new_names))
names(geneList) <- gene_all_names
str(geneList)

# %% [code]
BP_GOdata <- new("topGOdata", description = "Simple session", ontology = "BP",
 allGenes = geneList, annot = annFUN.gene2GO,  gene2GO = geneID2GO)
resultFisher <- runTest(BP_GOdata, algorithm = "classic", statistic = "fisher")
Res_BP <- GenTable(BP_GOdata, classicFisher = resultFisher, ranksOf = "classicFisher", topNodes = 10)
Res_BP

# %% [code]
CC_GOdata <- new("topGOdata", description = "Simple session", ontology = "CC",
 allGenes = geneList, annot = annFUN.gene2GO,  gene2GO = geneID2GO)
resultFisher <- runTest(CC_GOdata, algorithm = "classic", statistic = "fisher")
Res_CC <- GenTable(CC_GOdata, classicFisher = resultFisher, ranksOf = "classicFisher", topNodes = 10)
Res_CC

# %% [code]
MP_GOdata <- new("topGOdata", description = "Simple session", ontology = "MF",
 allGenes = geneList, annot = annFUN.gene2GO,  gene2GO = geneID2GO)
resultFisher <- runTest(MP_GOdata, algorithm = "classic", statistic = "fisher")
Res_MP <- GenTable(MP_GOdata, classicFisher = resultFisher, ranksOf = "classicFisher", topNodes = 10)
Res_MP

# %% [code]
Res_BP$classicFisher
y=as.numeric(Res_BP$classicFisher)
#y[1:3] = 1e-30
y = -log10(y)
number = Res_BP$Significant

# %% [code]
Res_BP$Term[1] = "Regulation of biosynthetic process"

# %% [code]
Res_BP$Term[2] = "Regulation of macromolecule\nbiosynthetic process "

# %% [code]
Res_BP$Term[3] = "Regulation of cellular\nbiosynthetic process"

# %% [code]
Res_BP$Term[4] = "Regulation of cellular macromolecule \nbiosynthetic process "

# %% [code]
Res_BP$Term[5] = "Regulation of gene expression"

# %% [code]
Res_BP$Term[6] = "Regulation of transcription,\nDNA-templated"

# %% [code]
Res_BP$Term[7] = "Regulation of nucleobase-containing\ncompound metabolic process"

# %% [code]
Res_BP$Term[8] = "Regulation of RNA\nmetabolic process"

# %% [code]
Res_BP$Term[9] = "Regulation of nucleic\nacid-templated transcription"

# %% [code]
Res_BP$Term[10] = "Regulation of RNA\nbiosynthetic process"

# %% [code]
# Libraries
library(ggplot2)
options(repr.plot.width = 12, repr.plot.height = 10)
# Create data
data <- data.frame(
    x=Res_BP$Term, 
    y=y,
    number=number
)

# Horizontal version
p = ggplot(data, aes(x=x, y=y))
p = p + geom_point( color="navyblue", size=number*0.3) + theme_minimal() + coord_flip()
p = p + theme(plot.title = element_text(hjust = 0.5), title=element_text(size=25), axis.text.y=element_text(size=22), axis.text.x=element_text(size=25), axis.title=element_text(size=25), legend.title=element_text(size=30), legend.text=element_text(size=30))
p = p + xlab(" ") + ylab("\n-log10(p)")
p = p + ggtitle("Biological process")+ylim(14,15.5)
#p = p + geom_text(aes(label=c("44"), y=6, x=10), size = 9, col="black")
#p = p + geom_text(aes(label=c("39"), y=6, x=9), size = 9, col="black")
#p = p + geom_text(aes(label=c("41"), y=6, x=8), size = 9, col="black")
#p = p + geom_text(aes(label=c("41"), y=6, x=7), size = 9, col="black")
#p = p + geom_text(aes(label=c("20"), y=8, x=6), size = 9, col="black")
#p = p + geom_text(aes(label=c("22"), y=6, x=1), size = 9, col="black")
#p = p + geom_text(aes(label=c("8"), y=10, x=5), size = 9, col="black")
#p = p + geom_text(aes(label=c("8"), y=10, x=4), size = 9, col="black")
#p = p + geom_text(aes(label=c("8"), y=10, x=3), size = 9, col="black")
#p = p + geom_text(aes(label=c("8"), y=10, x=2), size = 9, col="black")
p

# %% [code]
library(readxl)

# %% [code]
counts = read_excel("/hydra/enhancer_regions/enhancer_all_counts_aug2021.xlsx")

# %% [code]
colnames(counts)[9] = "Boundcount"

# %% [code]
colnames(counts)

# %% [code]
counts[1:30,]

# %% [code]
tf_prop = read.csv("/hydra/TF_data/Transcription_factors_01072021_values.csv")
tf_prop = tf_prop[,2:length(tf_prop)]

# %% [code]
counts$distrank = 0 
counts$color = "a" 
for (i in 1:nrow(counts)){
    counts$distrank[i] = i
    if (counts$"Gene ID"[i] %in% tf_prop$Neiro){
        counts$color[i] = "b"
    }
}

# %% [code]
library(ggplot2)
options(repr.plot.width = 12.0, repr.plot.height = 7.0)
p = ggplot(counts, aes(y=Boundcount, x=Counts, color=color))+geom_point(size=2)+theme_minimal()
p = p + theme(plot.title = element_text(hjust = 0.5), title=element_text(size=25), axis.text.y=element_text(size=25), axis.text.x=element_text(size=25), axis.title=element_text(size=25), legend.position="none", legend.title=element_text(), legend.text=element_text(size=25))
p = p + ylab("Bound motifs\n")+xlab("\nEnhancer count")
p = p + scale_color_manual(name=c("Type"), values=c("navyblue", "orange"))
p

# %% [markdown]
# Assignment of bound footprints to genes

# %% [code]
library(ChIPseeker)
library(GenomicFeatures)
library(rtracklayer)

# %% [code]
txdb_final = makeTxDbFromGFF("/drives/raid/AboobakerLab/jakke/neiro_bam/stringtie_merged_R.gtf")

# %% [code]
footprints <- readPeakFile("/drives/raid/AboobakerLab/jakke/atac_sexual_final/footprinting/BINDetect_X1/X1_bound_bedfile.bed")
footprints_anno <- annotatePeak(footprints, tssRegion=c(-1000, 1000), TxDb=txdb_final)
footprints_anno = as.data.frame(footprints_anno)
write.csv(footprints_anno, "/drives/raid/AboobakerLab/jakke/atac_sexual_final/footprinting/BINDetect_X1/X1_bound_distance.csv", row.names = FALSE)

# %% [code]
footprints_anno = read.csv("/drives/raid/AboobakerLab/jakke/atac_sexual_final/footprinting/BINDetect_X1/X1_bound_distance_names.csv")

# %% [code]
library(ggplot2)
options(repr.plot.width = 12.0, repr.plot.height = 25.0)
p = ggplot(footprints_anno, aes(x=TF.name, y=abs(distanceToTSS)))+geom_boxplot(fill="orange")+coord_flip()
p = p +theme_minimal()
p = p + theme(plot.title = element_text(hjust = 0.5), title=element_text(size=20), axis.text.x=element_text(size=20), axis.text.y=element_text(size=12), axis.title=element_text(size=25), legend.position="none", legend.title=element_text(), legend.text=element_text(size=20))
p = p + xlab("")+ylab("\nDistance to TSS")
p

# %% [code]
library(ggplot2)
options(repr.plot.width = 12.0, repr.plot.height = 25.0)
p = ggplot(footprints_anno, aes(x=TF.name, y=abs(distanceToTSS)))+geom_boxplot(fill="orange")+coord_flip()
p = p +theme_minimal()
p = p + theme(plot.title = element_text(hjust = 0.5), title=element_text(size=20), axis.text.x=element_text(size=20), axis.text.y=element_text(size=12), axis.title=element_text(size=25), legend.position="none", legend.title=element_text(), legend.text=element_text(size=20))
p = p + xlab("")+ylab("\nDistance to TSS")+ylim(0,10000)
p

# %% [code]
fractions = read.csv("/drives/raid/AboobakerLab/jakke/atac_sexual_final/footprinting/BINDetect_X1/X1_bound_promoterfraction.csv")

# %% [code]
p = ggplot(fractions, aes(x=fraction, y=name))+geom_bar(stat="identity", fill="orange", col="black")
p = p +theme_minimal()
p = p + theme(plot.title = element_text(hjust = 0.5), title=element_text(size=20), axis.text.x=element_text(size=20), axis.text.y=element_text(size=12), axis.title=element_text(size=25), legend.position="none", legend.title=element_text(), legend.text=element_text(size=20))
p = p + ylab("")+xlab("\nPromoter percentage")
p

# %% [code]
p = ggplot(fractions, aes(x=distal, y=name))+geom_bar(stat="identity", fill="orange", col="black")
p = p +theme_minimal()
p = p + theme(plot.title = element_text(hjust = 0.5), title=element_text(size=20), axis.text.x=element_text(size=20), axis.text.y=element_text(size=12), axis.title=element_text(size=25), legend.position="none", legend.title=element_text(), legend.text=element_text(size=20))
p = p + ylab("")+xlab("\nDistal percentage")
p
