# Supplementary material for: Identification of putative enhancer-like elements predicts regulatory networks active in planarian adult stem cells
Source: eLife. 2022 Aug 23;11:e79675. doi: 10.7554/eLife.79675 (PMC9522251; doi:10.7554/eLife.79675)
Supplement: Source code 1. [file elife-79675-code1.zip › notebooks/8-1-TF-RNAseq.ipynb]

# %% [markdown]
# 8-1-TF-RNAseq
Jakke Neiro$^1$

1. Aboobaker laboratory, Department of Zoology, University of Oxford

# %% [markdown]
* 1. Introduction
* 2. Cowles 2014
* 3. Vogg 2014
* 4. Tu 2015
* 5. Stowers 2016
* 6. Scimone 2017
* 7. Ross 2018
* 8. Zhu 2018
* 9. Arnold 2021
* 10. Reddien 2021

# %% [markdown]
# 1. Introduction

# %% [markdown]
# 2. Cowles 2014
The data to this section have been collected from Cowles et al. (2014). Cowles et al. (2014) performed coe(RNAi). The Collier/Olfactory-1/Early B-cell factor (COE) family of transcription factors is necessary for animal development. Planarian *coe* is expressed in differentiating and mature neurons and that its function is required for proper CNS regeneration. 

RNA-seq samples were extracted from whole worms. 3 coe(RNAi) and 3 gfp(RNAi) worms. One week after the final dsRNA treatment, RNA was extracted from three independent control and coe(RNAi) animal groups using Trizol (Life Technologies).  

### References

Cowles, M. W., Omuro, K. C., Stanley, B. N., Quintanilla, C. G., & Zayas, R. M. (2014). COE loss-of-function analysis reveals a genetic program underlying maintenance and regeneration of the nervous system in planarians. PLoS Genetics, 10(10), e1004746.

# %% [markdown]
coe(RNAi)
* SRR1133800 
* SRR2486925
* SRR2486926

control
* SRR2486927
* SRR2486928
* SRR2486929

# %% [markdown]
## 2.1 Samples

# %% [markdown]
The samples were collected from SRA.

# %% [code]
%%bash
cd /drives/raid/AboobakerLab/jakke/TF_RNAi_RNAseq/Cowles2014
ls *fastq

# %% [markdown]
Fastp was performed for trimming and quality check.

# %% [code]
%%bash
cd /drives/raid/AboobakerLab/jakke/TF_RNAi_RNAseq/Cowles2014
echo "#!/bin/bash" > fastp.sh
echo "fastp -i SRR1133800.fastq -o SRR1133800.fastp.fq -h SRR1133800.html" >> fastp.sh
echo "fastp -i SRR2486925.fastq -o SRR2486925.fastp.fq -h SRR2486925.html" >> fastp.sh
echo "fastp -i SRR2486926.fastq -o SRR2486926.fastp.fq -h SRR2486926.html" >> fastp.sh
echo "fastp -i SRR2486927.fastq -o SRR2486927.fastp.fq -h SRR2486927.html" >> fastp.sh
echo "fastp -i SRR2486928.fastq -o SRR2486928.fastp.fq -h SRR2486928.html" >> fastp.sh
echo "fastp -i SRR2486929.fastq -o SRR2486929.fastp.fq -h SRR2486929.html" >> fastp.sh
chmod +x fastp.sh
less fastp.sh

# %% [markdown]
## 2.2 Alignment

# %% [code]
%%bash
cd /drives/raid/AboobakerLab/jakke/TF_RNAi_RNAseq/Cowles2014
ls *fq > align.list

# %% [markdown]
The files were pseudoaligned with kallisto. 

# %% [code]
%%bash
cd /drives/raid/AboobakerLab/jakke/TF_RNAi_RNAseq/Cowles2014
echo "#!/bin/bash" > kallisto.sh
echo "while read p; do /drives/raid/AboobakerLab/jakke/software/kallisto/kallisto quant -i /drives/raid/AboobakerLab/jakke/chip_RNAi/RNAseq/stringtie_transcripts_kallisto -o \"\$p\"_kallisto -b 100 -t 16 --single -l 100 -s 10 \"\$p\"; done < align.list" >> kallisto.sh
chmod +x kallisto.sh
less kallisto.sh

# %% [markdown]
The alignment rates were investigated.

# %% [code]
%%bash
cd /drives/raid/AboobakerLab/jakke/TF_RNAi_RNAseq/Cowles2014
grep "p_pseudoaligned" *kallisto/run_info.json

# %% [markdown]
# 3. Vogg 2014

The data to this section has been collected from Vogg et al. (2014). Vogg et al. (2014) performed RNA-seq on Gfp and foxD worms 0 dpa and 3 dpa. RNA was extracted from blastemas. Differential gene expression was analyzed at 3 dpa.  

### References
Vogg, M. C., Owlarn, S., Rico, Y. A. P., Xie, J., Suzuki, Y., Gentile, L., ... & Bartscherer, K. (2014). Stem cell-dependent formation of a functional anterior regeneration pole in planarians requires Zic and Forkhead transcription factors. Developmental Biology, 390(2), 136-148.

# %% [markdown]
* May FoxD RNAi (0dpa) 1(SRR1012785)
* May FoxD RNAi (3dpa) 1(SRR1012831)
* May FoxD RNAi (3dpa) 2(SRR1012832)
* May GFP RNAi (0dpa) 1(SRR1012833)
* May GFP RNAi (0dpa) 2(SRR1012834)
* May GFP RNAi (3dpa) 1(SRR1012835)
* May GFP RNAi (3dpa) 2(SRR1012836)
* May FoxD RNAi (0dpa) 2(SRR1012838)

# %% [markdown]
## 3.1 Samples

# %% [markdown]
Fastp was performed for trimming and quality check.

# %% [code]
%%bash
cd /drives/raid/AboobakerLab/jakke/TF_RNAi_RNAseq/Vogg2014
echo "#!/bin/bash" > fastp.sh
echo "while read p; do fastp -i \"\$p\".fastq -o \"\$p\".fastp.fq -h \"\$p\".html; done < samples.list" >> fastp.sh
chmod +x fastp.sh
less fastp.sh

# %% [code]
%%bash
cd /drives/raid/AboobakerLab/jakke/TF_RNAi_RNAseq/Vogg2014
ls *fq > align.list

# %% [markdown]
## 3.2 Alignment

# %% [code]
%%bash
cd /drives/raid/AboobakerLab/jakke/TF_RNAi_RNAseq/Vogg2014
echo "#!/bin/bash" > kallisto.sh
echo "while read p; do /drives/raid/AboobakerLab/jakke/software/kallisto/kallisto quant -i /drives/raid/AboobakerLab/jakke/chip_RNAi/RNAseq/stringtie_transcripts_kallisto -o \"\$p\"_kallisto -b 100 -t 16 --single -l 50 -s 5 \"\$p\"; done < align.list" >> kallisto.sh
chmod +x kallisto.sh
less kallisto.sh

# %% [code]
#%%bash
#cd /drives/raid/AboobakerLab/jakke/TF_RNAi_RNAseq/Vogg2014
#nohup ./kallisto.sh > nohup_kallisto.out 2>&1  </dev/null &

# %% [markdown]
The alignment rates were investigated.

# %% [code]
%%bash
cd /drives/raid/AboobakerLab/jakke/TF_RNAi_RNAseq/Vogg2014
grep "p_pseudoaligned" *kallisto/run_info.json

# %% [markdown]
# 4. Tu 2015

# %% [markdown]
Tu et al. (2015) performed RNA-seq on control (unc22), chd4(RNAi) and p53(RNAi) whole worms. Three biological replicates of 10 worms were collected. The samples were collected 3, 6, 9, 12 and 15 days after RNAi treatment. 

# %% [markdown]
### References
Tu, K. C., Cheng, L. C., Vu, H. T., Lange, J. J., McKinney, S. A., Seidel, C. W., & Alvarado, A. S. (2015). Egr-5 is a post-mitotic regulator of planarian epidermal differentiation. elife, 4.

# %% [markdown]
* Whole worm p53 RNAi 3 days
* Whole worm p53 RNAi 6 days
* Whole worm p53 RNAi 9 days
* Whole worm p53 RNAi 12 days
* Whole worm p53 RNAi 15 days

* Whole worm chd4 RNAi 3 days
* Whole worm chd4 RNAi 6 days
* Whole worm chd4 RNAi 9 days
* Whole worm chd4 RNAi 12 days
* Whole worm chd4 RNAi 15 days

* Whole worm unc22 RNAi 3 days
* Whole worm unc22 RNAi 6 days
* Whole worm unc22 RNAi 9 days
* Whole worm unc22 RNAi 12 days
* Whole worm unc22 RNAi 15 days

# %% [markdown]
## 4.1 Samples

# %% [markdown]
Fastp was performed for trimming and quality check.

# %% [code]
import pandas as pd
table = pd.read_csv("/drives/raid/AboobakerLab/jakke/TF_RNAi_RNAseq/Tu2015/SraRunTable.txt", sep=",")

# %% [code]
table

# %% [code]
%%bash
cd /drives/raid/AboobakerLab/jakke/TF_RNAi_RNAseq/Tu2015
echo "#!/bin/bash" > fastp.sh
echo "while read p; do fastp -i \"\$p\".fastq -o \"\$p\".fastp.fq -h \"\$p\".html; done < samples.list" >> fastp.sh
chmod +x fastp.sh
less fastp.sh

# %% [code]
%%bash
cd /drives/raid/AboobakerLab/jakke/TF_RNAi_RNAseq/Tu2015
ls *fq > align.list

# %% [markdown]
## 4.2 Alignment

# %% [code]
%%bash
cd /drives/raid/AboobakerLab/jakke/TF_RNAi_RNAseq/Tu2015
echo "#!/bin/bash" > kallisto.sh
echo "while read p; do /drives/raid/AboobakerLab/jakke/software/kallisto/kallisto quant -i /drives/raid/AboobakerLab/jakke/chip_RNAi/RNAseq/stringtie_transcripts_kallisto -o \"\$p\"_kallisto -b 100 -t 16 --single -l 50 -s 5 \"\$p\"; done < align.list" >> kallisto.sh
chmod +x kallisto.sh
less kallisto.sh

# %% [code]
#%%bash
#cd /drives/raid/AboobakerLab/jakke/TF_RNAi_RNAseq/Tu2015
#nohup ./kallisto.sh > nohup_kallisto.out 2>&1  </dev/null &

# %% [markdown]
The alignment rates were investigated.

# %% [code]
%%bash
cd /drives/raid/AboobakerLab/jakke/TF_RNAi_RNAseq/Tu2015
grep "p_pseudoaligned" *kallisto/run_info.json

# %% [markdown]
# 5. Stowers 2016

# %% [markdown]
First, Stowers Institute examined gene expression profiles of adult flatworms after 6, 12, or 18 days of treatment with RNAi against either Pax5, Sox8, Zfp, or an unc22 non-targeting control. The experiment was performed in quadruplicate resulting in 48 samples. The samples were collected from whole worms.

Second, Stowers Institute examined gene expression profiles of FACS sorted X1 stem cell population from adult flatworms after 6, 9, and 13 days of treatment with RNAi against either zfp1, p53, or an unc22 non-targeting control. The experiment was performed in quadruplicate, with one discarded as an outlier for low sequence yield, resulting in 35 samples

### References
RNA Seq analysis in flatworm following 6, 12, or 18 day treatment with RNAi against Pax5, Sox8, or Zfp1, relative to unc22 to identify transcriptional targets.
https://www.ncbi.nlm.nih.gov/bioproject/PRJNA319245

RNA Seq analysis of neoblasts from Schmidtea mediterranea treated with RNAi against zfp1, p53, or unc22 to identify factors involved in neoblast differentiation.
https://www.ncbi.nlm.nih.gov/bioproject/PRJNA319244

# %% [markdown]
* pax5 (pax2/5/8-1) whole worm tissue 6, 12, 18 dpa
* sox8 (soxP-3) whole worm tissue 6, 12, 18 dpa
* zfp (zfp-1) whole worm tissue 6, 12, 18 dpa
* unc22 (control) whole worm tissue 6, 12, 18 dpa

# %% [markdown]
* p53 X1 cells 6, 9, 13 dpa
* zfp1 X1 cells 6, 9, 13 dpa
* unc22 X1 cells 6, 9, 13 dpa

# %% [markdown]
* zfp-1: no motif
* pax2/5/8-1: MA0014.2
* soxP-3: no motif
* p53: no motif

# %% [markdown]
## 5.1 Samples

# %% [code]
import pandas as pd
table1 = pd.read_csv("/drives/raid/AboobakerLab/jakke/TF_RNAi_RNAseq/Stowers2016/SraRunTable.txt", sep=",")

# %% [code]
len(table1)

# %% [code]
import pandas as pd
table2 = pd.read_csv("/drives/raid/AboobakerLab/jakke/TF_RNAi_RNAseq/Stowers2016/SraRunTable2.txt", sep=",")

# %% [code]
table1

# %% [code]
table2

# %% [code]
%%bash
cd /drives/raid/AboobakerLab/jakke/TF_RNAi_RNAseq/Stowers2016
echo "#!/bin/bash" > fastp.sh
echo "while read p; do fastp -i \"\$p\".fastq -o \"\$p\".fastp.fq -h \"\$p\".html; done < samples.list" >> fastp.sh
echo "while read p; do fastp -i \"\$p\"_1.fastq -I \"\$p\"_2.fastq -o \"\$p\"_1.fastp.fq -O \"\$p\"_2.fastp.fq -h \"\$p\".html; done < samples2.list" >> fastp.sh
chmod +x fastp.sh
less fastp.sh

# %% [code]
%%bash
cd /drives/raid/AboobakerLab/jakke/TF_RNAi_RNAseq/Stowers2016
less fastp.sh

# %% [markdown]
## 5.2 Alignment

# %% [code]
%%bash
cd /drives/raid/AboobakerLab/jakke/TF_RNAi_RNAseq/Stowers2016
ls *fq > align.list

# %% [code]
%%bash
cd /drives/raid/AboobakerLab/jakke/TF_RNAi_RNAseq/Stowers2016
rm align1.list
while read p; do echo $p".fastp.fq" >> align1.list; done < samples.list

# %% [code]
%%bash
cd /drives/raid/AboobakerLab/jakke/TF_RNAi_RNAseq/Stowers2016
echo "#!/bin/bash" > kallisto.sh
echo "while read p; do /drives/raid/AboobakerLab/jakke/software/kallisto/kallisto quant -i /drives/raid/AboobakerLab/jakke/chip_RNAi/RNAseq/stringtie_transcripts_kallisto -o \"\$p\"_kallisto -b 100 -t 16 --single -l 50 -s 5 \"\$p\"; done < align1.list" >> kallisto.sh
chmod +x kallisto.sh
less kallisto.sh

# %% [code]
#%%bash
#cd /drives/raid/AboobakerLab/jakke/TF_RNAi_RNAseq/Stowers2016
#nohup ./kallisto.sh > nohup_kallisto.out 2>&1  </dev/null &

# %% [code]
%%bash
cd /drives/raid/AboobakerLab/jakke/TF_RNAi_RNAseq/Stowers2016
echo "#!/bin/bash" > kallisto2.sh
echo "while read p; do /drives/raid/AboobakerLab/jakke/software/kallisto/kallisto quant -i /drives/raid/AboobakerLab/jakke/chip_RNAi/RNAseq/stringtie_transcripts_kallisto -o \"\$p\"_kallisto -b 100 -t 16 \"\$p\"_1.fastp.fq \"\$p\"_2.fastp.fq; done < samples2.list" >> kallisto2.sh
chmod +x kallisto2.sh
less kallisto2.sh

# %% [code]
#%%bash
#cd /drives/raid/AboobakerLab/jakke/TF_RNAi_RNAseq/Stowers2016
#nohup ./kallisto2.sh > nohup_kallisto2.out 2>&1  </dev/null &

# %% [code]
%%bash
cd /drives/raid/AboobakerLab/jakke/TF_RNAi_RNAseq/Stowers2016
grep "p_pseudoaligned" *kallisto/run_info.json

# %% [markdown]
# 6. Scimone 2017

# %% [markdown]
RNA was isolated from individual animals from planarians (whole worms) following RNAi (10 dsRNA feedings) of a control gene (C.elegans unc-22; 6 replicates) and myoD (6 replicates) or following RNAi (12 dsRNA feedings) of a control gene (C. elegans unc-22; 5 replicates) and nkx1-1 (7 replicates).

Polyadenylated RNA was isolated from dissected wound faces of tail fragments at 0, 6, 24, and 48 hours post-amputation (hpa) from planarians following RNAi (8 dsRNA feedings) of a control gene (C.elegans unc-22; 3 replicates) and myoD (3 replicates) or following RNAi (6 dsRNA feedings) of a control gene (C. elegans unc-22; 3 replicates) and follistatin (3 replicates).

### References
Scimone, M. L., Cote, L. E., & Reddien, P. W. (2017). Orthogonal muscle fibres have different instructive roles in planarian regeneration. Nature, 551(7682), 623-628.

Gene expression profiling of intact individual planarians during homeostatic tissue turnover after inhibition of myoD or nkx1-1
https://www.ncbi.nlm.nih.gov/bioproject/387022

Gene expression profiling of regenerating planarian tails after inhibition of myoD and follistatin
https://www.ncbi.nlm.nih.gov/bioproject/387024

# %% [markdown]
## 6.1 Samples

# %% [code]
import pandas as pd
table = pd.read_csv("/drives/raid/AboobakerLab/jakke/TF_RNAi_RNAseq/Scimone2017/SraRunTable.txt", sep=",")

# %% [code]
table

# %% [code]
import pandas as pd
table2 = pd.read_csv("/drives/raid/AboobakerLab/jakke/TF_RNAi_RNAseq/Scimone2017/SraRunTable2.txt", sep=",")

# %% [code]
table2

# %% [code]
%%bash
cd /drives/raid/AboobakerLab/jakke/TF_RNAi_RNAseq/Scimone2017
echo "#!/bin/bash" > fastp.sh
echo "while read p; do fastp -i \"\$p\".fastq -o \"\$p\".fastp.fq -h \"\$p\".html; done < samples.list" >> fastp.sh
chmod +x fastp.sh
less fastp.sh

# %% [code]
%%bash
cd /drives/raid/AboobakerLab/jakke/TF_RNAi_RNAseq/Scimone2017
echo "#!/bin/bash" > fastp2.sh
echo "while read p; do fastp -i \"\$p\".fastq -o \"\$p\".fastp.fq -h \"\$p\".html; done < samples2.list" >> fastp2.sh
chmod +x fastp2.sh
less fastp2.sh

# %% [markdown]
## 6.2 Alignment

# %% [code]
%%bash
cd /drives/raid/AboobakerLab/jakke/TF_RNAi_RNAseq/Scimone2017
ls *fq > align.list

# %% [code]
%%bash
cd /drives/raid/AboobakerLab/jakke/TF_RNAi_RNAseq/Scimone2017
echo "#!/bin/bash" > kallisto2.sh
echo "while read p; do /drives/raid/AboobakerLab/jakke/software/kallisto/kallisto quant -i /drives/raid/AboobakerLab/jakke/chip_RNAi/RNAseq/stringtie_transcripts_kallisto -o \"\$p\"_kallisto -b 100 -t 16 --single -l 50 -s 5 \"\$p\"; done < align.list" >> kallisto2.sh
chmod +x kallisto2.sh
less kallisto2.sh

# %% [code]
#%%bash
#cd /drives/raid/AboobakerLab/jakke/TF_RNAi_RNAseq/Scimone2017
#nohup ./kallisto2.sh > nohup_kallisto2.out 2>&1  </dev/null &

# %% [code]


# %% [markdown]
# 7. Ross 2018

# %% [markdown]
soxB1-2 RNAi versus controls at 6, 4, and 24 days post-RNAi treatment. Experimental design: 3 replicates per time-point for control and experimental groups.

### References
Transcriptional profiling of soxB1-2 RNAi planarians
https://www.ncbi.nlm.nih.gov/bioproject/PRJNA432445

Ross, K. G., Molinaro, A. M., Romero, C., Dockter, B., Cable, K. L., Gonzalez, K., ... & Zayas, R. M. (2018). SoxB1 activity regulates sensory neuron regeneration, maintenance, and function in planarians. Developmental cell, 47(3), 331-347.

# %% [markdown]
* soxB1-2 whole worm 4,6,24 dpa
* unc22 (control) whole worm 4,6,24 dpa

# %% [markdown]
* soxB1-2: no motif

# %% [markdown]
## 7.1 Samples

# %% [code]
import pandas as pd
table = pd.read_csv("/drives/raid/AboobakerLab/jakke/TF_RNAi_RNAseq/Ross2018/SraRunTable.txt", sep=",")

# %% [code]
table

# %% [code]
%%bash
cd /drives/raid/AboobakerLab/jakke/TF_RNAi_RNAseq/Ross2018
echo "#!/bin/bash" > fastp.sh
echo "while read p; do fastp -i \"\$p\".fastq -o \"\$p\".fastp.fq -h \"\$p\".html; done < samples.list" >> fastp.sh
chmod +x fastp.sh
less fastp.sh

# %% [markdown]
## 7.2 Alignment

# %% [code]
%%bash
cd /drives/raid/AboobakerLab/jakke/TF_RNAi_RNAseq/Ross2018
ls *fq > align.list

# %% [code]
%%bash
cd /drives/raid/AboobakerLab/jakke/TF_RNAi_RNAseq/Ross2018
echo "#!/bin/bash" > kallisto.sh
echo "while read p; do /drives/raid/AboobakerLab/jakke/software/kallisto/kallisto quant -i /drives/raid/AboobakerLab/jakke/chip_RNAi/RNAseq/stringtie_transcripts_kallisto -o \"\$p\"_kallisto -b 100 -t 16 --single -l 75 -s 5 \"\$p\"; done < align.list" >> kallisto.sh
chmod +x kallisto.sh
less kallisto.sh

# %% [code]
#%%bash
#cd /drives/raid/AboobakerLab/jakke/TF_RNAi_RNAseq/Ross2018
#nohup ./kallisto.sh > nohup_kallisto.out 2>&1  </dev/null &

# %% [code]
%%bash
cd /drives/raid/AboobakerLab/jakke/TF_RNAi_RNAseq/Ross2018
grep "p_pseudoaligned" *kallisto/run_info.json

# %% [markdown]
# 8. Zhu 2018

# %% [markdown]
Overall design: control(RNAi) and Smed-myb-1(RNAi) animals were fed 3 times over 1 week. RNA was collected 6 days after the last feed. Samples were sequenced to a depth of >40 million reads. Each condition was biologically triplicated.

### References
Smed-myb-1 specifies early temporal identity during planarian epidermal differentiation
https://www.ncbi.nlm.nih.gov/bioproject/PRJNA486438

Zhu, S. J., & Pearson, B. J. (2018). Smed-myb-1 specifies early temporal identity during planarian epidermal differentiation. Cell Reports, 25(1), 38-46.

# %% [markdown]
* myb-1(RNAi) animals
* control animals

# %% [markdown]
* myb-1: no motif

# %% [markdown]
## 8.1 Samples

# %% [code]
import pandas as pd
table = pd.read_csv("/drives/raid/AboobakerLab/jakke/TF_RNAi_RNAseq/Zhu2018/SraRunTable.txt", sep=",")

# %% [code]
table

# %% [code]
%%bash
cd /drives/raid/AboobakerLab/jakke/TF_RNAi_RNAseq/Zhu2018
echo "#!/bin/bash" > fastp.sh
echo "while read p; do fastp -i \"\$p\".fastq -o \"\$p\".fastp.fq -h \"\$p\".html; done < samples.list" >> fastp.sh
chmod +x fastp.sh
less fastp.sh

# %% [markdown]
## 8.2 Alignment

# %% [code]
%%bash
cd /drives/raid/AboobakerLab/jakke/TF_RNAi_RNAseq/Zhu2018
ls *fq > align.list

# %% [code]
%%bash
cd /drives/raid/AboobakerLab/jakke/TF_RNAi_RNAseq/Zhu2018
echo "#!/bin/bash" > kallisto.sh
echo "while read p; do /drives/raid/AboobakerLab/jakke/software/kallisto/kallisto quant -i /drives/raid/AboobakerLab/jakke/chip_RNAi/RNAseq/stringtie_transcripts_kallisto -o \"\$p\"_kallisto -b 100 -t 16 --single -l 50 -s 5 \"\$p\"; done < align.list" >> kallisto.sh
chmod +x kallisto.sh
less kallisto.sh

# %% [code]
#%%bash
#cd /drives/raid/AboobakerLab/jakke/TF_RNAi_RNAseq/Zhu2018
#nohup ./kallisto.sh > nohup_kallisto.out 2>&1  </dev/null &

# %% [code]
%%bash
cd /drives/raid/AboobakerLab/jakke/TF_RNAi_RNAseq/Zhu2018
grep "p_pseudoaligned" *kallisto/run_info.json

# %% [markdown]
# 9. Arnold 2021

# %% [markdown]
Overall design: RNA profiling by RNA Seq of unc22 Control or Hox gene RNAi animals in quadruplicate.

### References
Arnold, C. P., Lozano, A. M., Mann, F. G., Nowotarski, S. H., Haug, J. O., Lange, J. J., ... & Alvarado, A. S. (2021). Hox genes regulate asexual reproductive behavior and tissue segmentation in adult animals. Nature communications, 12(1), 1-12.

RNA Seq analysis following RNAi perturbation of Hox genes in flatworm
https://www.ncbi.nlm.nih.gov/bioproject/PRJNA670704

# %% [markdown]
* hox1 whole worms (4 samples)
* hox3a whole worms (4 samples)
* hox3b whole worms (4 samples)
* lox5b whole worms (4 samples)
* post2b whole worms (4 samples)
* unc (control) whole worms (4 samples)

# %% [markdown]
* hox1: motif
* hox3a: motif
* hox3b: no motif
* lox5b: motif
* post2b: no motif

# %% [markdown]
## 9.1 Samples

# %% [code]
import pandas as pd
table = pd.read_csv("/drives/raid/AboobakerLab/jakke/TF_RNAi_RNAseq/Arnold2021/SraRunTable.txt", sep=",")

# %% [code]
table

# %% [code]
len(table)

# %% [code]
%%bash
cd /drives/raid/AboobakerLab/jakke/TF_RNAi_RNAseq/Arnold2021
echo "#!/bin/bash" > fastp.sh
echo "while read p; do fastp -i \"\$p\".fastq -o \"\$p\".fastp.fq -h \"\$p\".html; done < samples.list" >> fastp.sh
chmod +x fastp.sh
less fastp.sh

# %% [markdown]
## 9.2 Alignment

# %% [code]
%%bash
cd /drives/raid/AboobakerLab/jakke/TF_RNAi_RNAseq/Arnold2021
ls *fq > align.list

# %% [code]
%%bash
cd /drives/raid/AboobakerLab/jakke/TF_RNAi_RNAseq/Arnold2021
echo "#!/bin/bash" > kallisto.sh
echo "while read p; do /drives/raid/AboobakerLab/jakke/software/kallisto/kallisto quant -i /drives/raid/AboobakerLab/jakke/chip_RNAi/RNAseq/stringtie_transcripts_kallisto -o \"\$p\"_kallisto -b 100 -t 16 --single -l 75 -s 5 \"\$p\"; done < align.list" >> kallisto.sh
chmod +x kallisto.sh
less kallisto.sh

# %% [code]
#%%bash
#cd /drives/raid/AboobakerLab/jakke/TF_RNAi_RNAseq/Arnold2021
#nohup ./kallisto.sh > nohup_kallisto.out 2>&1  </dev/null &

# %% [code]
%%bash
cd /drives/raid/AboobakerLab/jakke/TF_RNAi_RNAseq/Arnold2021
grep "p_pseudoaligned" *kallisto/run_info.json

# %% [markdown]
# 10. Reddien 2021
RNA was isolated from post-pharyngeal fragments at 0, 3, 6, 16, 24, and 48 hours post-amputation (hpa) from planarians following RNAi of a control gene (C.elegans unc-22; 5 replicates) and bmp4 (5 replicates). Worms were fed four times over two weeks, and cut 7 days after 4th feeding.

### References
Scimone, M. L., Cloutier, J. K., Maybrun, C. L., & Reddien, P. W. (2022). The planarian wound epidermis gene equinox is required for blastema formation in regeneration. Nature Communications, 13(1), 1-13.

bmp4 RNAi gene expression profiling 2021
https://www.ncbi.nlm.nih.gov/bioproject/743073

# %% [markdown]
* unc22 (control), anterior facing wound fragment, 0 hpa
* unc22 (control), anterior facing wound fragment, 3 hpa
* unc22 (control), anterior facing wound fragment, 6 hpa
* unc22 (control), anterior facing wound fragment, 16 hpa
* unc22 (control), anterior facing wound fragment, 24 hpa
* unc22 (control), anterior facing wound fragment, 48 hpa

* bmp4, anterior facing wound fragment, 0 hpa
* bmp4, anterior facing wound fragment, 3 hpa
* bmp4, anterior facing wound fragment, 6 hpa
* bmp4, anterior facing wound fragment, 16 hpa
* bmp4, anterior facing wound fragment, 24 hpa
* bmp4, anterior facing wound fragment, 48 hpa

# %% [markdown]
## 10.1 Samples

# %% [code]
import pandas as pd
table1 = pd.read_csv("/drives/raid/AboobakerLab/jakke/TF_RNAi_RNAseq/Reddien2021/SraRunTable.txt", sep=",")

# %% [code]
len(table1)

# %% [code]
table1

# %% [code]
%%bash
cd /drives/raid/AboobakerLab/jakke/TF_RNAi_RNAseq/Reddien2021
echo "#!/bin/bash" > fastp.sh
echo "while read p; do fastp -i \"\$p\".fastq -o \"\$p\".fastp.fq -h \"\$p\".html; done < samples.list" >> fastp.sh
chmod +x fastp.sh
less fastp.sh

# %% [markdown]
## 10.2 Alignment

# %% [code]
%%bash
cd /drives/raid/AboobakerLab/jakke/TF_RNAi_RNAseq/Reddien2021
ls *fq > align.list

# %% [code]
%%bash
cd /drives/raid/AboobakerLab/jakke/TF_RNAi_RNAseq/Reddien2021
echo "#!/bin/bash" > kallisto.sh
echo "while read p; do /drives/raid/AboobakerLab/jakke/software/kallisto/kallisto quant -i /drives/raid/AboobakerLab/jakke/chip_RNAi/RNAseq/stringtie_transcripts_kallisto -o \"\$p\"_kallisto -b 100 -t 16 --single -l 50 -s 5 \"\$p\"; done < align.list" >> kallisto.sh
chmod +x kallisto.sh
less kallisto.sh

# %% [code]
#%%bash
#cd /drives/raid/AboobakerLab/jakke/TF_RNAi_RNAseq/Reddien2021
#nohup ./kallisto.sh > nohup_kallisto.out 2>&1  </dev/null &

# %% [code]
%%bash
cd /drives/raid/AboobakerLab/jakke/TF_RNAi_RNAseq/Reddien2021
grep "p_pseudoaligned" *kallisto/run_info.json

# %% [markdown]
# FINNISHED
