# Supplementary material for: Identification of putative enhancer-like elements predicts regulatory networks active in planarian adult stem cells
Source: eLife. 2022 Aug 23;11:e79675. doi: 10.7554/eLife.79675 (PMC9522251; doi:10.7554/eLife.79675)
Supplement: Source code 1. [file elife-79675-code1.zip › notebooks/8-2-Differential-gene-expression--R.ipynb]

# %% [markdown]
# 8-2-Differential-gene-expression-R
Jakke Neiro$^1$

1. Aboobaker laboratory, Department of Zoology, University of Oxford

# %% [markdown]
# 1. Introduction

# %% [code]
library(tximport)
library(tidyverse)

# %% [markdown]
# 2. Cowles 2014

# %% [markdown]
Differential gene expression analysis of coe(RNAi) and control worms was performed. Cowles et al. (2014) performed RNA-seq on whole worms at a single timepoint. All samples are used in analysis.

# %% [code]
sf_dirs <- file.path("/drives/raid/AboobakerLab/jakke/TF_RNAi_RNAseq/Cowles2014", 
        c("SRR1133800.fastp.fq_kallisto/abundance.h5",
          "SRR2486925.fastp.fq_kallisto/abundance.h5",
          "SRR2486926.fastp.fq_kallisto/abundance.h5",
          "SRR2486927.fastp.fq_kallisto/abundance.h5",
          "SRR2486928.fastp.fq_kallisto/abundance.h5",
          "SRR2486929.fastp.fq_kallisto/abundance.h5"
          ))

# %% [code]
sf_dirs_samples = c("coe1", "coe2", "coe3", "a1", "a2", "a3")
names(sf_dirs) = sf_dirs_samples

# %% [code]
ttg = read.csv("/drives/raid/AboobakerLab/jakke/FACS/sleuth_ttg.csv")

# %% [code]
txi <- tximport(sf_dirs, type="kallisto", tx2gene=ttg, countsFromAbundance="lengthScaledTPM")

# %% [code]
sampletype = factor(c("coe", "coe", "coe", "a", "a", "a"))
meta <- data.frame(sampletype, row.names = colnames(txi$counts))

# %% [code]
rownames(meta)

# %% [code]
all(colnames(txi$counts) %in% rownames(meta))
all(colnames(txi$counts) == rownames(meta))

# %% [code]
library(DESeq2)

# %% [code]
dds_sample <- DESeqDataSetFromTximport(txi, colData = meta, design = ~ sampletype)

# %% [code]
dds_sample <- DESeq(dds_sample)

# %% [code]
res_Cowles2014 = results(dds_sample)

# %% [code]
res_Cowles2014 = res_Cowles2014 %>% data.frame() 
res_Cowles2014 = res_Cowles2014[order(res_Cowles2014$padj),]

# %% [code]
write.csv(res_Cowles2014, "/drives/raid/AboobakerLab/jakke/TF_RNAi_RNAseq/Cowles2014/res_Cowles2014.csv")

# %% [markdown]
# 3. Vogg 2014

# %% [markdown]
Differential gene expression analysis of foxD1(RNAi) and control worms was performed. Vogg et al. (2014) performed RNA-seq on blastemas at 0 dpa and 3 dpa. DGE analysis was performed at 3 dpa (control vs foxD1) as discussed further in Vogg et al. (2014).

# %% [code]
sf_dirs <- file.path("/drives/raid/AboobakerLab/jakke/TF_RNAi_RNAseq/Vogg2014", 
        c("SRR1012785.fastp.fq_kallisto/abundance.h5",
          "SRR1012831.fastp.fq_kallisto/abundance.h5",
          "SRR1012832.fastp.fq_kallisto/abundance.h5",
          "SRR1012838.fastp.fq_kallisto/abundance.h5",
          "SRR1012833.fastp.fq_kallisto/abundance.h5",
          "SRR1012834.fastp.fq_kallisto/abundance.h5",
          "SRR1012835.fastp.fq_kallisto/abundance.h5",
          "SRR1012836.fastp.fq_kallisto/abundance.h5"
          ))

# %% [code]
sf_dirs_samples = c("foxD1", "foxD2", "foxD3", "foxD4", "control1", "control2", "control3", "control4")
names(sf_dirs) = sf_dirs_samples

# %% [code]
ttg = read.csv("/drives/raid/AboobakerLab/jakke/FACS/sleuth_ttg.csv")

# %% [code]
txi <- tximport(sf_dirs, type="kallisto", tx2gene=ttg, countsFromAbundance="lengthScaledTPM")

# %% [code]
colnames(txi$counts)

# %% [code]
sampletype = factor(c("foxD", "foxD", "foxD", "foxD", "control", "control", "control", "control"))
sampletime = factor(c("foxD_0dpa", "foxD_3dpa", "foxD_3dpa", "foxD_0dpa", "control_0dpa", "control_0dpa", "control_3dpa", "control_3dpa"))
meta = data.frame(sampletype, sampletime, row.names = colnames(txi$counts))
all(colnames(txi$counts) %in% rownames(meta))
all(colnames(txi$counts) == rownames(meta))

# %% [code]
library(DESeq2)

# %% [code]
dds_sample <- DESeqDataSetFromTximport(txi, colData = meta, design = ~ sampletype)

# %% [code]
dds_sample <- DESeq(dds_sample)

# %% [code]
res_Vogg2014 = results(dds_sample)

# %% [code]
res_Vogg2014 = res_Vogg2014 %>% data.frame() 
res_Vogg2014 = res_Vogg2014[order(res_Vogg2014$padj),]

# %% [code]
write.csv(res_Vogg2014, "/drives/raid/AboobakerLab/jakke/TF_RNAi_RNAseq/Vogg2014/res_Vogg2014general.csv")

# %% [code]
dds_time <- DESeqDataSetFromTximport(txi, colData = meta, design = ~ sampletime)

# %% [code]
dds_time <- DESeq(dds_time)

# %% [code]
res_Vogg3dpa = results(dds_time, contrast=c("sampletime","foxD_3dpa","control_3dpa"))

# %% [code]
res_Vogg3dpa = res_Vogg3dpa %>% data.frame() 
res_Vogg3dpa = res_Vogg3dpa[order(res_Vogg3dpa$padj),]

# %% [code]
write.csv(res_Vogg3dpa, "/drives/raid/AboobakerLab/jakke/TF_RNAi_RNAseq/Vogg2014/res_Vogg2014_3dpa.csv")

# %% [markdown]
# 4. Tu 2015

# %% [code]
table = read.csv("/drives/raid/AboobakerLab/jakke/TF_RNAi_RNAseq/Tu2015/SraRunTable.txt")

# %% [code]
table$RNAi

# %% [code]
sf_dirs <- file.path("/drives/raid/AboobakerLab/jakke/TF_RNAi_RNAseq/Tu2015", table$Run)
for (i in 1:length(sf_dirs)){
    sf_dirs[i] = paste(sf_dirs[i], ".fastp.fq_kallisto/abundance.h5", sep="") 
} 

# %% [code]
sf_dirs_samples = table$Run
names(sf_dirs) = sf_dirs_samples

# %% [code]
txi <- tximport(sf_dirs, type="kallisto", tx2gene=ttg, countsFromAbundance="lengthScaledTPM")

# %% [code]
table$RNAi

# %% [code]
sampletype = factor(c('CHD4', 'CHD4', 'CHD4', 'CHD4', 'CHD4', 'CHD4', 'CHD4', 'CHD4', 'CHD4',
                      'CHD4', 'CHD4', 'CHD4', 'CHD4', 'CHD4', 'CHD4', 'p53', 'p53', 'p53', 'p53',
                      'p53', 'p53', 'p53', 'p53', 'p53', 'p53', 'p53', 'p53', 'p53', 'p53', 'p53', 'p53',
                      'p53', 'control', 'control', 'control', 'control', 'control', 'control', 'control', 'control',
                      'control', 'control', 'control', 'control', 'control', 'control', 'control', 'control', 'control', 'control'))
meta = data.frame(sampletype, row.names = colnames(txi$counts))
all(colnames(txi$counts) %in% rownames(meta))
all(colnames(txi$counts) == rownames(meta))

# %% [code]
dds_sample <- DESeqDataSetFromTximport(txi, colData = meta, design = ~ sampletype)

# %% [code]
dds_sample <- DESeq(dds_sample)

# %% [code]
res_Tu2015_p53 = results(dds_sample, contrast=c("sampletype","p53","control"))
res_Tu2015_p53 = res_Tu2015_p53 %>% data.frame() 
res_Tu2015_p53 = res_Tu2015_p53[order(res_Tu2015_p53$padj),]
write.csv(res_Tu2015_p53, "/drives/raid/AboobakerLab/jakke/TF_RNAi_RNAseq/Tu2015/res_Tu2015_p53.csv")

# %% [code]
res_Tu2015_CHD4 = results(dds_sample, contrast=c("sampletype","CHD4","control"))
res_Tu2015_CHD4 = res_Tu2015_CHD4 %>% data.frame() 
res_Tu2015_CHD4 = res_Tu2015_CHD4[order(res_Tu2015_CHD4$padj),]
write.csv(res_Tu2015_CHD4, "/drives/raid/AboobakerLab/jakke/TF_RNAi_RNAseq/Tu2015/res_Tu2015_CHD4.csv")

# %% [markdown]
# 5. Stowers 2016

# %% [markdown]
Differential gene expression analysis of pax5(RNAi) and control worms was primarily performed, as only pax5 could be assigned a motif for footprinting analysis. Stowers Institute (2016) performed RNA-seq 6, 12, and 18 dpa on whole worm tissue (pax5, sox8, zfp1, control) and 6, 9, and 13 dpa on X1 cells (p53, zfp1, control).

# %% [code]
table1 = read.csv("/drives/raid/AboobakerLab/jakke/TF_RNAi_RNAseq/Stowers2016/SraRunTable.txt")

# %% [code]
table2 = read.csv("/drives/raid/AboobakerLab/jakke/TF_RNAi_RNAseq/Stowers2016/SraRunTable2.txt")

# %% [markdown]
## 5.1 X1 cells 

# %% [code]
sf_dirs <- file.path("/drives/raid/AboobakerLab/jakke/TF_RNAi_RNAseq/Stowers2016", table2$Run)
for (i in 1:length(sf_dirs)){
    sf_dirs[i] = paste(sf_dirs[i], "_kallisto/abundance.h5", sep="") 
} 

# %% [code]
sf_dirs_samples = table2$Run
names(sf_dirs) = sf_dirs_samples

# %% [code]
ttg = read.csv("/drives/raid/AboobakerLab/jakke/FACS/sleuth_ttg.csv")

# %% [code]
txi <- tximport(sf_dirs, type="kallisto", tx2gene=ttg, countsFromAbundance="lengthScaledTPM")

# %% [code]
sampletype = factor(c('p53','p53','p53','p53','p53','p53','p53','p53',
                      'p53','p53','p53','p53','zfp1','zfp1','zfp1','zfp1','zfp1','zfp1',
                      'zfp1','zfp1','zfp1','zfp1','zfp1','zfp1','control','control','control',
                      'control','control','control','control','control','control','control','control'))
meta = data.frame(sampletype, row.names = colnames(txi$counts))
all(colnames(txi$counts) %in% rownames(meta))
all(colnames(txi$counts) == rownames(meta))

# %% [code]
dds_sample <- DESeqDataSetFromTximport(txi, colData = meta, design = ~ sampletype)

# %% [code]
dds_sample <- DESeq(dds_sample)

# %% [code]
res_Stowers2016_p53 = results(dds_sample, contrast=c("sampletype","p53","control"))

# %% [code]
res_Stowers2016_p53 = res_Stowers2016_p53 %>% data.frame() 
res_Stowers2016_p53 = res_Stowers2016_p53[order(res_Stowers2016_p53$padj),]

# %% [code]
write.csv(res_Stowers2016_p53, "/drives/raid/AboobakerLab/jakke/TF_RNAi_RNAseq/Stowers2016/res_Stowers2016_p53X1cells.csv")

# %% [code]
res_Stowers2016_zfp1 = results(dds_sample, contrast=c("sampletype","zfp1","control"))
res_Stowers2016_zfp1 = res_Stowers2016_zfp1 %>% data.frame() 
res_Stowers2016_zfp1 = res_Stowers2016_zfp1[order(res_Stowers2016_zfp1$padj),]
write.csv(res_Stowers2016_zfp1, "/drives/raid/AboobakerLab/jakke/TF_RNAi_RNAseq/Stowers2016/res_Stowers2016_zfp1X1cells.csv")

# %% [markdown]
## 5.2 Whole worm tissue

# %% [code]
sf_dirs <- file.path("/drives/raid/AboobakerLab/jakke/TF_RNAi_RNAseq/Stowers2016", table1$Run)
for (i in 1:length(sf_dirs)){
    sf_dirs[i] = paste(sf_dirs[i], ".fastp.fq_kallisto/abundance.h5", sep="") 
} 

# %% [code]
sf_dirs_samples = table1$Run
names(sf_dirs) = sf_dirs_samples

# %% [code]
ttg = read.csv("/drives/raid/AboobakerLab/jakke/FACS/sleuth_ttg.csv")

# %% [code]
txi <- tximport(sf_dirs, type="kallisto", tx2gene=ttg, countsFromAbundance="lengthScaledTPM")

# %% [code]
sampletype = factor(c('pax5', 'pax5', 'pax5', 'pax5', 'pax5', 'pax5', 'pax5', 'pax5', 'pax5', 'pax5',
                      'pax5', 'pax5', 'sox8', 'sox8', 'sox8', 'sox8', 'sox8', 'sox8', 'sox8', 'sox8', 'sox8',
                      'sox8', 'sox8', 'sox8', 'control', 'control', 'control', 'control', 'control', 'control', 'control',
                      'control', 'control', 'control', 'control', 'control', 'zfp1', 'zfp1', 'zfp1', 'zfp1', 'zfp1',
                      'zfp1', 'zfp1', 'zfp1', 'zfp1', 'zfp1', 'zfp1', 'zfp1'))
sampletypetime = factor(c('pax5 6h', 'pax5 6h', 'pax5 6h', 'pax5 6h', 'pax5 12h', 'pax5 12h', 'pax5 12h', 'pax5 12h', 'pax5 18h', 'pax5 18h',
                      'pax5 18h', 'pax5 18h', 'sox8 6h', 'sox8 6h', 'sox8 6h', 'sox8 6h', 'sox8 12h', 'sox8 12h', 'sox8 12h', 'sox8 12h', 'sox8 18h',
                      'sox8 18h', 'sox8 18h', 'sox8 18h', 'control 6h', 'control 6h', 'control 6h', 'control 6h', 'control 12h', 'control 12h', 'control 12h',
                      'control 12h', 'control 18h', 'control 18h', 'control 18h', 'control 18h', 'zfp1 6h', 'zfp1 6h', 'zfp1 6h', 'zfp1 6h', 'zfp1 12h',
                      'zfp1 12h', 'zfp1 12h', 'zfp1 12h', 'zfp1 18h', 'zfp1 18h', 'zfp1 18h', 'zfp1 18h'))
meta = data.frame(sampletype, sampletypetime, row.names = colnames(txi$counts))
all(colnames(txi$counts) %in% rownames(meta))
all(colnames(txi$counts) == rownames(meta))

# %% [code]
library(DESeq2)

# %% [markdown]
### 5.2.1 All timepoints

# %% [code]
dds_sample <- DESeqDataSetFromTximport(txi, colData = meta, design = ~ sampletype)

# %% [code]
dds_sample <- DESeq(dds_sample)

# %% [code]
res_Stowers2016_zfp1 = results(dds_sample, contrast=c("sampletype","zfp1","control"))
res_Stowers2016_zfp1 = res_Stowers2016_zfp1 %>% data.frame() 
res_Stowers2016_zfp1 = res_Stowers2016_zfp1[order(res_Stowers2016_zfp1$padj),]
write.csv(res_Stowers2016_zfp1, "/drives/raid/AboobakerLab/jakke/TF_RNAi_RNAseq/Stowers2016/res_Stowers2016_zfp1whole.csv")

# %% [code]
res_Stowers2016_pax5 = results(dds_sample, contrast=c("sampletype","pax5","control"))
res_Stowers2016_pax5 = res_Stowers2016_pax5 %>% data.frame() 
res_Stowers2016_pax5 = res_Stowers2016_pax5[order(res_Stowers2016_pax5$padj),]
write.csv(res_Stowers2016_pax5, "/drives/raid/AboobakerLab/jakke/TF_RNAi_RNAseq/Stowers2016/res_Stowers2016_pax5whole.csv")

# %% [code]
res_Stowers2016_sox8 = results(dds_sample, contrast=c("sampletype","sox8","control"))
res_Stowers2016_sox8 = res_Stowers2016_sox8 %>% data.frame() 
res_Stowers2016_sox8 = res_Stowers2016_sox8[order(res_Stowers2016_sox8$padj),]
write.csv(res_Stowers2016_sox8, "/drives/raid/AboobakerLab/jakke/TF_RNAi_RNAseq/Stowers2016/res_Stowers2016_sox8whole.csv")

# %% [markdown]
### 5.2.2 18 hpa

# %% [code]
dds_sample <- DESeqDataSetFromTximport(txi, colData = meta, design = ~ sampletypetime)

# %% [code]
dds_sample <- DESeq(dds_sample)

# %% [code]
res_Stowers2016_pax518h = results(dds_sample, contrast=c("sampletypetime","pax5 18h","control 18h"))
res_Stowers2016_pax518h = res_Stowers2016_pax518h %>% data.frame() 
res_Stowers2016_pax518h = res_Stowers2016_pax518h[order(res_Stowers2016_pax518h$padj),]
write.csv(res_Stowers2016_pax518h, "/drives/raid/AboobakerLab/jakke/TF_RNAi_RNAseq/Stowers2016/res_Stowers2016_pax5whole_18hpa.csv")

# %% [markdown]
# 6. Scimone 2017

# %% [markdown]
## 6.1 Whole worm

# %% [code]
table = read.csv("/drives/raid/AboobakerLab/jakke/TF_RNAi_RNAseq/Scimone2017/SraRunTable.txt")

# %% [code]
sf_dirs <- file.path("/drives/raid/AboobakerLab/jakke/TF_RNAi_RNAseq/Scimone2017", table$Run)
for (i in 1:length(sf_dirs)){
    sf_dirs[i] = paste(sf_dirs[i], "_kallisto/abundance.h5", sep="") 
} 

# %% [code]
sf_dirs_samples = table$Run
names(sf_dirs) = sf_dirs_samples

# %% [code]
ttg = read.csv("/drives/raid/AboobakerLab/jakke/FACS/sleuth_ttg.csv")

# %% [code]
txi <- tximport(sf_dirs, type="kallisto", tx2gene=ttg, countsFromAbundance="lengthScaledTPM")

# %% [code]
table$RNAi

# %% [code]
sampletype = factor(c('control', 'control', 'nkx1-1', 'nkx1-1', 'nkx1-1', 'nkx1-1', 'control', 'control', 'control', 
                     'myoD', 'myoD', 'myoD', 'control', 'control', 'control', 'nkx1-1', 'nkx1-1', 'nkx1-1', 
                     'control', 'control', 'control', 'myoD', 'myoD', 'myoD'))
samplefeeding = factor(table$RNAi_feedings)
meta = data.frame(sampletype, samplefeeding, row.names = colnames(txi$counts))
all(colnames(txi$counts) %in% rownames(meta))
all(colnames(txi$counts) == rownames(meta))

# %% [code]
library(DESeq2)

# %% [code]
dds_sample <- DESeqDataSetFromTximport(txi, colData = meta, design = ~ sampletype)

# %% [code]
dds_sample <- DESeq(dds_sample)

# %% [code]
res_Scimone2017_myod = results(dds_sample, contrast=c("sampletype","myoD","control"))

# %% [code]
res_Scimone2017_myod = res_Scimone2017_myod %>% data.frame() 
res_Scimone2017_myod = res_Scimone2017_myod[order(res_Scimone2017_myod$padj),]

# %% [code]
write.csv(res_Scimone2017_myod, "/drives/raid/AboobakerLab/jakke/TF_RNAi_RNAseq/Scimone2017/res_Scimone2017_myod.csv")

# %% [code]
res_Scimone2017_nkx = results(dds_sample, contrast=c("sampletype","nkx1-1","control"))

# %% [code]
res_Scimone2017_nkx = res_Scimone2017_nkx %>% data.frame() 
res_Scimone2017_nkx = res_Scimone2017_nkx[order(res_Scimone2017_nkx$padj),]

# %% [code]
write.csv(res_Scimone2017_nkx, "/drives/raid/AboobakerLab/jakke/TF_RNAi_RNAseq/Scimone2017/res_Scimone2017_nkx.csv")

# %% [markdown]
## 6.2 Blastema

# %% [code]
table2 = read.csv("/drives/raid/AboobakerLab/jakke/TF_RNAi_RNAseq/Scimone2017/SraRunTable2.txt")

# %% [code]
sf_dirs <- file.path("/drives/raid/AboobakerLab/jakke/TF_RNAi_RNAseq/Scimone2017", table2$Run)
for (i in 1:length(sf_dirs)){
    sf_dirs[i] = paste(sf_dirs[i], "_kallisto/abundance.h5", sep="") 
} 

# %% [code]
sf_dirs_samples = table2$Run
names(sf_dirs) = sf_dirs_samples

# %% [code]
ttg = read.csv("/drives/raid/AboobakerLab/jakke/FACS/sleuth_ttg.csv")

# %% [code]
txi <- tximport(sf_dirs, type="kallisto", tx2gene=ttg, countsFromAbundance="lengthScaledTPM")

# %% [code]
table2$RNAi

# %% [code]
sampletype = factor(c('myoD', 'control', 'myoD', 'myoD', 'control', 'myoD', 'myoD',
                      'control', 'myoD', 'myoD', 'myoD', 'control', 'control', 'control',
                      'control', 'fst', 'control', 'control', 'fst', 'fst', 'fst', 'control',
                      'fst', 'control', 'fst', 'fst', 'myoD', 'myoD', 'control', 'control',
                      'myoD', 'control', 'control', 'myoD', 'control', 'control', 'control',
                      'control', 'fst', 'fst', 'control', 'control', 'control', 'fst',
                      'fst', 'control', 'control', 'fst'))
sampletypetime = factor(c('myoD 10F', 'control 10F', 'myoD 10F', 'myoD 10F', 'control 10F', 'myoD 10F', 'myoD 10F',
                      'control 10F', 'myoD 10F', 'myoD 10F', 'myoD 10F', 'control 10F', 'control 10F', 'control 10F',
                      'control 6F', 'fst 6F', 'control 6F', 'control 6F', 'fst 6F', 'fst 6F', 'fst 6F', 'control 6F',
                      'fst 6F', 'control 6F', 'fst 6F', 'fst 6F', 'myoD 10F', 'myoD 10F', 'control 10F', 'control 10F',
                      'myoD 10F', 'control 10F', 'control 10F', 'myoD 10F', 'control 10F', 'control 10F', 'control 6F',
                      'control 6F', 'fst 6F', 'fst 6F', 'control 6F', 'control 6F', 'control 6F', 'fst 6F',
                      'fst 6F', 'control 6F', 'control 6F', 'fst 6F'))
samplefeeding = factor(table2$RNAi_feedings)
meta = data.frame(sampletype, sampletypetime, row.names = colnames(txi$counts))
all(colnames(txi$counts) %in% rownames(meta))
all(colnames(txi$counts) == rownames(meta))

# %% [code]
library(DESeq2)

# %% [code]
dds_sample <- DESeqDataSetFromTximport(txi, colData = meta, design = ~ sampletype)

# %% [code]
dds_sample <- DESeq(dds_sample)

# %% [code]
res_Scimone2017_myod_blas = results(dds_sample, contrast=c("sampletype","myoD","control"))
res_Scimone2017_myod_blas = res_Scimone2017_myod_blas %>% data.frame() 
res_Scimone2017_myod_blas = res_Scimone2017_myod_blas[order(res_Scimone2017_myod_blas$padj),]

# %% [code]
write.csv(res_Scimone2017_myod_blas, "/drives/raid/AboobakerLab/jakke/TF_RNAi_RNAseq/Scimone2017/res_Scimone2017_myod_blastema.csv")

# %% [code]
dds_sample <- DESeqDataSetFromTximport(txi, colData = meta, design = ~ sampletypetime)

# %% [code]
dds_sample <- DESeq(dds_sample)

# %% [code]
res_Scimone2017_myod_blas10F = results(dds_sample, contrast=c("sampletypetime", "myoD 10F", "control 10F"))
res_Scimone2017_myod_blas10F = res_Scimone2017_myod_blas10F %>% data.frame() 
res_Scimone2017_myod_blas10F = res_Scimone2017_myod_blas10F[order(res_Scimone2017_myod_blas10F$padj),]

# %% [code]
write.csv(res_Scimone2017_myod_blas10F, "/drives/raid/AboobakerLab/jakke/TF_RNAi_RNAseq/Scimone2017/res_Scimone2017_myod_blastema10F.csv")

# %% [markdown]
# Ross 2018

# %% [code]
table = read.csv("/drives/raid/AboobakerLab/jakke/TF_RNAi_RNAseq/Ross2018/SraRunTable.txt")

# %% [code]
table$replicate

# %% [code]
sf_dirs <- file.path("/drives/raid/AboobakerLab/jakke/TF_RNAi_RNAseq/Ross2018", table$Run)
for (i in 1:length(sf_dirs)){
    sf_dirs[i] = paste(sf_dirs[i], ".fastp.fq_kallisto/abundance.h5", sep="") 
} 
sf_dirs

# %% [code]
sf_dirs_samples = c("soxB1_24_2", "soxB1_24_3", "soxB1_14_3",
                    "soxB1_24_1", "soxB1_14_1", "soxB1_14_2",
                    "soxB1_6_2", "soxB1_6_3", "gfp_24_3",
                   "soxB1_6_1", "gfp_24_1", "gfp_24_2",
                   "gfp_14_2", "gfp_14_3", "gfp_6_3", "gfp_14_1",
                   "gfp_6_1", "gfp_6_2")
names(sf_dirs) = sf_dirs_samples

# %% [code]
ttg = read.csv("/drives/raid/AboobakerLab/jakke/FACS/sleuth_ttg.csv")

# %% [code]
txi <- tximport(sf_dirs, type="kallisto", tx2gene=ttg, countsFromAbundance="lengthScaledTPM")

# %% [code]
sf_dirs_samples = c("soxB1_24_2", "soxB1_24_3", "soxB1_14_3",
                    "soxB1_24_1", "soxB1_14_1", "soxB1_14_2",
                    "soxB1_6_2", "soxB1_6_3", "gfp_24_3",
                   "soxB1_6_1", "gfp_24_1", "gfp_24_2",
                   "gfp_14_2", "gfp_14_3", "gfp_6_3", "gfp_14_1",
                   "gfp_6_1", "gfp_6_2")

# %% [code]
sampletype = factor(c("soxB1", "soxB1", "soxB1",
                    "soxB1", "soxB1", "soxB1",
                    "soxB1", "soxB1", "gfp",
                   "soxB1", "gfp", "gfp",
                   "gfp", "gfp", "gfp", "gfp",
                   "gfp", "gfp"))
sampletime = factor(c("soxB1_24", "soxB1_24", "soxB1_14",
                    "soxB1_24", "soxB1_14", "soxB1_14",
                    "soxB1_6", "soxB1_6", "gfp_24",
                   "soxB1_6", "gfp_24", "gfp_24",
                   "gfp_14", "gfp_14", "gfp_6", "gfp_14",
                   "gfp_6", "gfp_6"))
meta = data.frame(sampletype, sampletime, row.names = colnames(txi$counts))
all(colnames(txi$counts) %in% rownames(meta))
all(colnames(txi$counts) == rownames(meta))

# %% [code]
library(DESeq2)

# %% [code]
dds_sample <- DESeqDataSetFromTximport(txi, colData = meta, design = ~ sampletype)

# %% [code]
dds_sample <- DESeq(dds_sample)

# %% [code]
res_Ross2018 = results(dds_sample)

# %% [code]
res_Ross2018 = res_Ross2018 %>% data.frame() 
res_Ross2018 = res_Ross2018[order(res_Ross2018$padj),]

# %% [code]
write.csv(res_Ross2018, "/drives/raid/AboobakerLab/jakke/TF_RNAi_RNAseq/Ross2018/res_Ross2018.csv")

# %% [markdown]
# Reddien 2021

# %% [code]
table = read.csv("/drives/raid/AboobakerLab/jakke/TF_RNAi_RNAseq/Reddien2021/SraRunTable.txt")

# %% [code]
table

# %% [code]
table$RNAi

# %% [code]
sf_dirs <- file.path("/drives/raid/AboobakerLab/jakke/TF_RNAi_RNAseq/Reddien2021", table$Run)
for (i in 1:length(sf_dirs)){
    sf_dirs[i] = paste(sf_dirs[i], ".fastp.fq_kallisto/abundance.h5", sep="") 
} 

# %% [code]
sf_dirs_samples = table$Run
names(sf_dirs) = sf_dirs_samples

# %% [code]
ttg = read.csv("/drives/raid/AboobakerLab/jakke/FACS/sleuth_ttg.csv")

# %% [code]
txi <- tximport(sf_dirs, type="kallisto", tx2gene=ttg, countsFromAbundance="lengthScaledTPM")

# %% [code]
factor(c(rep("a", 30), rep('bmp4', 30)))

# %% [code]
sampletype = factor(c(rep("a", 30), rep('bmp4', 30)))
sampletime = factor(table$time)
meta = data.frame(sampletype, sampletime, row.names = colnames(txi$counts))
all(colnames(txi$counts) %in% rownames(meta))
all(colnames(txi$counts) == rownames(meta))

# %% [code]
library(DESeq2)

# %% [code]
dds_sample <- DESeqDataSetFromTximport(txi, colData = meta, design = ~ sampletype*sampletime)
dds_sample <- DESeq(dds_sample)

# %% [code]
dds_sample

# %% [code]
res_Reddien2021 = results(dds_sample, contrast=c("sampletype","48 hpa","0 hpa"))

# %% [code]
res_Reddien2021

# %% [markdown]
# Arnold 2021

# %% [code]
table = read.csv("/drives/raid/AboobakerLab/jakke/TF_RNAi_RNAseq/Arnold2021/SraRunTable.txt")

# %% [code]
table$RNAi

# %% [code]
sf_dirs <- file.path("/drives/raid/AboobakerLab/jakke/TF_RNAi_RNAseq/Arnold2021", table$Run)
for (i in 1:length(sf_dirs)){
    sf_dirs[i] = paste(sf_dirs[i], ".fastp.fq_kallisto/abundance.h5", sep="") 
} 

# %% [code]
sf_dirs_samples = table$Run
names(sf_dirs) = sf_dirs_samples

# %% [code]
ttg = read.csv("/drives/raid/AboobakerLab/jakke/FACS/sleuth_ttg.csv")

# %% [code]
txi <- tximport(sf_dirs, type="kallisto", tx2gene=ttg, countsFromAbundance="lengthScaledTPM")

# %% [code]
sampletype = factor(c('hox1','hox1','hox3a','hox3a','hox3b','hox3b','lox5b','lox5b','lox5b','post2b',
  'control', 'control', 'hox1', 'hox1', 'hox3a', 'hox3a', 'hox3b', 
  'hox3b', 'lox5b', 'post2b', 'post2b', 'post2b', 'control', 'control'))
meta = data.frame(sampletype, row.names = colnames(txi$counts))
all(colnames(txi$counts) %in% rownames(meta))
all(colnames(txi$counts) == rownames(meta))

# %% [code]
dds_sample <- DESeqDataSetFromTximport(txi, colData = meta, design = ~ sampletype)
dds_sample <- DESeq(dds_sample)

# %% [code]
res_Arnold2021hox1 = results(dds_sample, contrast=c("sampletype","hox1","control"))

# %% [code]
res_Arnold2021hox1 = res_Arnold2021hox1 %>% data.frame() 
res_Arnold2021hox1 = res_Arnold2021hox1[order(res_Arnold2021hox1$padj),]

# %% [code]
write.csv(res_Arnold2021hox1, "/drives/raid/AboobakerLab/jakke/TF_RNAi_RNAseq/Arnold2021/res_Arnold2021hox1.csv")

# %% [code]
res_Arnold2021hox3a = results(dds_sample, contrast=c("sampletype","hox3a","control"))

# %% [code]
res_Arnold2021hox3a = res_Arnold2021hox3a %>% data.frame() 
res_Arnold2021hox3a = res_Arnold2021hox3a[order(res_Arnold2021hox3a$padj),]
write.csv(res_Arnold2021hox3a, "/drives/raid/AboobakerLab/jakke/TF_RNAi_RNAseq/Arnold2021/res_Arnold2021hox3a.csv")

# %% [code]
res_Arnold2021hox3b = results(dds_sample, contrast=c("sampletype","hox3b","control"))

# %% [code]
res_Arnold2021hox3b = res_Arnold2021hox3b %>% data.frame() 
res_Arnold2021hox3b = res_Arnold2021hox3b[order(res_Arnold2021hox3b$padj),]
write.csv(res_Arnold2021hox3b, "/drives/raid/AboobakerLab/jakke/TF_RNAi_RNAseq/Arnold2021/res_Arnold2021hox3b.csv")

# %% [code]
res_Arnold2021lox5b = results(dds_sample, contrast=c("sampletype","lox5b","control"))

# %% [code]
res_Arnold2021lox5b = res_Arnold2021lox5b %>% data.frame() 
res_Arnold2021lox5b = res_Arnold2021lox5b[order(res_Arnold2021lox5b$padj),]
write.csv(res_Arnold2021lox5b, "/drives/raid/AboobakerLab/jakke/TF_RNAi_RNAseq/Arnold2021/res_Arnold2021lox5b.csv")

# %% [code]
res_Arnold2021post2b = results(dds_sample, contrast=c("sampletype","post2b","control"))

# %% [code]
res_Arnold2021post2b = res_Arnold2021post2b %>% data.frame() 
res_Arnold2021post2b = res_Arnold2021post2b[order(res_Arnold2021post2b$padj),]
write.csv(res_Arnold2021post2b, "/drives/raid/AboobakerLab/jakke/TF_RNAi_RNAseq/Arnold2021/res_Arnold2021post2b.csv")

# %% [markdown]
# Finnish
