# Supplementary material for: Identification of putative enhancer-like elements predicts regulatory networks active in planarian adult stem cells
Source: eLife. 2022 Aug 23;11:e79675. doi: 10.7554/eLife.79675 (PMC9522251; doi:10.7554/eLife.79675)
Supplement: Source code 1. [file elife-79675-code1.zip › notebooks/8-3-DGEtargets.ipynb]

# %% [markdown]
# 8-3-DGEtargets

# %% [markdown]
Jakke Neiro$^1$

1. Aboobaker laboratory, Department of Zoology, University of Oxford

# %% [markdown]
## Contents of notebook

# %% [markdown]
* 1. Introduction
* 2. Cowles 2014
* 3. Vogg 2014
* 4. Tu 2015
* 5. Stowers Institute 2016
* 6. Scimone 2017
* 7. Ross 2018
* 8. Arnold 2021

# %% [markdown]
# 1. Introduction

# %% [markdown]
The results of the knockdown RNA-seq data were analyzed.

# %% [code]
import pandas as pd
gffcmp = pd.read_csv("/drives/raid/AboobakerLab/jakke/sexual_genome_annotation_files/ncrna_Neiro/gffcmp.stringtie_merged.gtf.tmap", sep="\t")

# %% [code]
import pandas as pd
human_gene_blast = pd.read_csv("/drives/raid/AboobakerLab/jakke/sexual_genome_annotation_files/blast_annotation/human_gene_blast.tab", sep="\t")

# %% [code]
def blasted(prep_signf, human_gene_blast, gffcmp):
    prep_signf["Blast gene"] = "-"
    prep_signf["refgene"] = "-"
    for i in range(0,len(prep_signf)):
        blast = human_gene_blast[human_gene_blast["geneID"] == prep_signf.iloc[i,0]]
        refgene = gffcmp[gffcmp["qry_gene_id"] == prep_signf.iloc[i,0]]
        if len(blast) > 0:
            prep_signf["Blast gene"].iloc[i] = blast["Gene"].iloc[0]
        if len(refgene) > 0:
            prep_signf["refgene"].iloc[i] = refgene["ref_gene_id"].iloc[0]

# %% [markdown]
# 2. Cowles 2014

# %% [markdown]
## 2.1 DGE list

# %% [markdown]
The DGE results from 8-2 were uploaded.

# %% [code]
import pandas as pd
Cowles2014 = pd.read_csv("/drives/raid/AboobakerLab/jakke/TF_RNAi_RNAseq/Cowles2014/res_Cowles2014.csv")

# %% [code]
Cowles2014.to_excel("/drives/raid/AboobakerLab/jakke/TF_RNAi_RNAseq/Cowles2014/res_Cowles2014.xlsx")

# %% [markdown]
The differentially expressed genes ($p_{adj} < 0.05$) were selected for further study.

# %% [code]
Cowles2014 = Cowles2014[Cowles2014["padj"] < 0.05]

# %% [markdown]
The mammalian blast hits were added to the table of DGEs.

# %% [code]
blasted(Cowles2014, human_gene_blast, gffcmp)

# %% [markdown]
The list of enhancers were uploaded.

# %% [code]
enhancer_final = pd.read_excel("/drives/raid/AboobakerLab/jakke/enhancer_regions/enhancer_all_oct2021.xlsx").iloc[:,1:]

# %% [code]
len(enhancer_final)

# %% [markdown]
The enhancers with bound or unbound motifs of coe were selected from the list of all enhancers.

# %% [code]
coe_unbound_enhancers = enhancer_final[enhancer_final["Unbound motif names"].str.contains("coe")]
coe_unbound_notenhancers = enhancer_final[~enhancer_final["Unbound motif names"].str.contains("coe")]
coe_bound_enhancers = enhancer_final[enhancer_final["Bound motif names"].str.contains("coe")]
coe_bound_notenhancers = enhancer_final[~enhancer_final["Bound motif names"].str.contains("coe")]

# %% [markdown]
## 2.2 All genes enrichment analysis

# %% [markdown]
### 2.2.1 Proportions and constants

# %% [markdown]
$n_{ge}$ is the total number of genes in the genome

# %% [code]
import pandas as pd
n_ge = len(pd.read_csv("/drives/raid/AboobakerLab/jakke/TF_RNAi_RNAseq/Cowles2014/res_Cowles2014.csv"))

# %% [markdown]
$p_{dge}$ is the proportion of differentially expressed genes (DGEs) upon coe(RNAi) of all genes in the genome.

# %% [code]
print(len(Cowles2014))
p_dge = len(Cowles2014)/n_ge

# %% [code]
p_dge

# %% [markdown]
$p_{cis}$ is the proportion of genes associated with an enhancer of all genes in the genome.

# %% [code]
print(len(pd.Categorical(enhancer_final["GeneDescription"]).categories))
p_cis = len(pd.Categorical(enhancer_final["GeneDescription"]).categories)/n_ge

# %% [code]
p_cis

# %% [markdown]
$p_{TF}$ is the proportion of all genes associated with an enhancer that contain an unbound motif of coe in the associated enhancers. 

# %% [code]
print(len(pd.Categorical(coe_unbound_enhancers["GeneDescription"]).categories))
p_TF = len(pd.Categorical(coe_unbound_enhancers["GeneDescription"]).categories)/len(pd.Categorical(enhancer_final["GeneDescription"]).categories)

# %% [markdown]
$p_{footTF}$ is the proportion of all genes associated with an enhancer that contain a bound motif of coe in the associated enhancers.

# %% [code]
print(len(pd.Categorical(coe_bound_enhancers["GeneDescription"]).categories))
p_footTF = len(pd.Categorical(coe_bound_enhancers["GeneDescription"]).categories)/len(pd.Categorical(enhancer_final["GeneDescription"]).categories)

# %% [markdown]
### 2.2.2 Expected frequencies

# %% [markdown]
The observed frequency of DEGs associated with an enhancer containing an unbound coe motif.

# %% [code]
observed = len(pd.Categorical(coe_unbound_enhancers[coe_unbound_enhancers["geneId"].isin(Cowles2014.iloc[:,0])]["GeneDescription"]).categories)
print(observed)

# %% [markdown]
The expected frequency of DEGs is
$$p_{dge}p_{cis}p_{TF}n_{ge}$$

# %% [code]
expected = p_dge*p_cis*p_TF*n_ge
print(expected)

# %% [code]
print(observed/expected)

# %% [markdown]
The observed frequency of DEGs associated with an enhancer containing an bound coe motif.

# %% [code]
observed = len(pd.Categorical(coe_bound_enhancers[coe_bound_enhancers["geneId"].isin(Cowles2014.iloc[:,0])]["GeneDescription"]).categories)
print(observed)

# %% [markdown]
The expected frequency of DEGs is
$$p_{dge}p_{cis}p_{footTF}n_{ge}$$

# %% [code]
expected = p_dge*p_cis*p_footTF*n_ge
print(expected)

# %% [markdown]
## 2.3 Transcription factors enrichment analysis

# %% [markdown]
### 2.3.1 Proportions and constants

# %% [code]
FACS = pd.read_csv("/drives/raid/AboobakerLab/jakke/FACS/FACS_prop.csv")

# %% [code]
import pandas as pd
TF_table = pd.read_csv("/drives/raid/AboobakerLab/jakke/TF_data/Transcription_factors_01072021_values.csv").iloc[:,1:]

# %% [code]
TF_table_enhancers = TF_table[TF_table["Neiro"].isin(enhancer_final["geneId"])]

# %% [code]
import pandas as pd
Cowles2014 = pd.read_csv("/drives/raid/AboobakerLab/jakke/TF_RNAi_RNAseq/Cowles2014/res_Cowles2014.csv")
Cowles2014diff = Cowles2014[Cowles2014["padj"] < 0.05]
Cowles2014TF = Cowles2014diff[Cowles2014diff.iloc[:,0].isin(TF_table_enhancers["Neiro"])]

# %% [code]
print(len(Cowles2014TF))
p_dgetf = len(Cowles2014TF)/n_ge

# %% [code]
Cowles2014TF.to_excel("/drives/raid/AboobakerLab/jakke/TF_RNAi_RNAseq/Cowles2014/Cowles2014TF.xlsx")

# %% [markdown]
### 2.3.2 Expected frequencies

# %% [code]
coe_unbound_observed = len(pd.Categorical(coe_unbound_enhancers[coe_unbound_enhancers["geneId"].isin(Cowles2014TF.iloc[:,0])]["GeneDescription"]).categories)
print(coe_unbound_observed)

# %% [code]
coe_unbound_expected = p_dgetf*p_cis*p_TF*n_ge
print(expected)

# %% [code]
coe_unbound_ratio = coe_unbound_observed/coe_unbound_expected
print(coe_unbound_ratio)

# %% [code]
coe_bound_observed = len(pd.Categorical(coe_bound_enhancers[coe_bound_enhancers["geneId"].isin(Cowles2014TF.iloc[:,0])]["GeneDescription"]).categories)
print(coe_bound_observed)

# %% [code]
coe_bound_expected = p_dgetf*p_cis*p_footTF*n_ge
print(coe_bound_expected)

# %% [code]
coe_bound_ratio = coe_bound_observed/coe_bound_expected
print(coe_bound_ratio)

# %% [markdown]
### 2.3.3 Specificity and sensitivity

# %% [markdown]
Specificity:
$$
\frac{TN}{TN + FP}
$$

# %% [code]
TN_coe_unbound = len(TF_table[(~TF_table["Neiro"].isin(Cowles2014diff.iloc[:,0])) & (~TF_table["Neiro"].isin(coe_unbound_enhancers["geneId"]))])
print(TN_coe_unbound)
FP_coe_unbound = len(pd.Categorical(coe_unbound_enhancers[coe_unbound_enhancers["geneId"].isin(TF_table["Neiro"]) & (~coe_unbound_enhancers["geneId"].isin(Cowles2014TF.iloc[:,0]))]["GeneDescription"]).categories)
print(FP_coe_unbound)
specificity_unbound = TN_coe_unbound/(TN_coe_unbound+FP_coe_unbound)
print(specificity_unbound)
FPR_unbound_coe = 1 - specificity_unbound
print(FPR_unbound_coe)

# %% [code]
TN_coe_bound = len(TF_table[(~TF_table["Neiro"].isin(Cowles2014diff.iloc[:,0])) & (~TF_table["Neiro"].isin(coe_bound_enhancers["geneId"]))])
print(TN_coe_bound)
FP_coe_bound = len(pd.Categorical(coe_bound_enhancers[coe_bound_enhancers["geneId"].isin(TF_table["Neiro"]) & (~coe_bound_enhancers["geneId"].isin(Cowles2014TF.iloc[:,0]))]["GeneDescription"]).categories)
print(FP_coe_bound)
specificity_bound = TN_coe_bound/(TN_coe_bound+FP_coe_bound)
print(specificity_bound)
FPR_bound_coe = 1 - specificity_bound
print(FPR_bound_coe)

# %% [markdown]
Sensitivity:
$$
\frac{TP}{TP + FN}
$$

# %% [code]
TP_coe_unbound = len(pd.Categorical(coe_unbound_enhancers[coe_unbound_enhancers["geneId"].isin(Cowles2014TF.iloc[:,0])]["GeneDescription"]).categories)
print(TP_coe_unbound)
FN_coe_unbound = len(Cowles2014TF[~Cowles2014TF.iloc[:,0].isin(coe_unbound_enhancers["geneId"])])
print(FN_coe_unbound)
TPR_unbound_coe = TP_coe_unbound/(TP_coe_unbound+FN_coe_unbound)
print(TPR_unbound_coe)

# %% [code]
TP_coe_bound = len(pd.Categorical(coe_bound_enhancers[coe_bound_enhancers["geneId"].isin(Cowles2014TF.iloc[:,0])]["GeneDescription"]).categories)
print(TP_coe_bound)
FN_coe_bound = len(Cowles2014TF[~Cowles2014TF.iloc[:,0].isin(coe_bound_enhancers["geneId"])])
print(FN_coe_bound)
TPR_bound_coe = TP_coe_bound/(TP_coe_bound+FN_coe_bound)
print(TPR_bound_coe)

# %% [code]
import matplotlib.pyplot as plt
import numpy as np
plt.plot(np.linspace(0,1, 50), np.linspace(0,1, 50))
plt.plot(FPR_unbound_coe, TPR_unbound_coe, "bo")
plt.plot(FPR_bound_coe, TPR_bound_coe, "bo")

# %% [code]
pd.DataFrame({"coe": [FPR_unbound_coe, FPR_bound_coe, TPR_unbound_coe, TPR_bound_coe, coe_unbound_ratio, coe_bound_ratio, TP_coe_unbound, FP_coe_unbound, TN_coe_unbound, FN_coe_unbound, TP_coe_bound, FP_coe_bound, TN_coe_bound, FN_coe_bound, coe_unbound_observed, coe_unbound_expected, coe_bound_observed, coe_bound_expected]}).to_csv("/drives/raid/AboobakerLab/jakke/TF_RNAi_RNAseq/Cowles2014/ROC.csv")

# %% [markdown]
## 2.4 Transcription factor targets

# %% [code]
TF_table[TF_table["Neiro"].isin(Cowles2014TF.iloc[:,0])]

# %% [code]
coe_target_tf_list = list(pd.Categorical(coe_bound_enhancers[coe_bound_enhancers["geneId"].isin(Cowles2014TF.iloc[:,0])]["geneId"]).categories)
print(coe_target_tf_list)

# %% [code]
coe_dge_tf_table = TF_table[TF_table["Neiro"].isin(Cowles2014TF.iloc[:,0])]

# %% [code]
coe_dge_tf_table[coe_dge_tf_table["Neiro"].isin(coe_target_tf_list)]

# %% [markdown]
# 3. Vogg 2014

# %% [markdown]
## 3.1 DGE list

# %% [code]
import pandas as pd
Vogg2014 = pd.read_csv("/drives/raid/AboobakerLab/jakke/TF_RNAi_RNAseq/Vogg2014/res_Vogg2014_3dpa.csv")

# %% [code]
Vogg2014.to_excel("/drives/raid/AboobakerLab/jakke/TF_RNAi_RNAseq/Vogg2014/res_Vogg2014_3dpa.xlsx")

# %% [code]
Vogg2014 = Vogg2014[Vogg2014["padj"] < 0.05]
blasted(Vogg2014, human_gene_blast, gffcmp)

# %% [code]
fox_unbound_enhancers = enhancer_final[enhancer_final["Unbound motif names"].str.contains("fox")]
fox_unbound_notenhancers = enhancer_final[~enhancer_final["Unbound motif names"].str.contains("fox")]
fox_bound_enhancers = enhancer_final[enhancer_final["Bound motif names"].str.contains("fox")]
fox_bound_notenhancers = enhancer_final[~enhancer_final["Bound motif names"].str.contains("fox")]

# %% [markdown]
## 3.2 All genes enrichment analysis

# %% [markdown]
### 3.2.1 Proportions and constants

# %% [code]
import pandas as pd
n_ge = len(pd.read_csv("/drives/raid/AboobakerLab/jakke/TF_RNAi_RNAseq/Vogg2014/res_Vogg2014_3dpa.csv"))

# %% [code]
print(len(Vogg2014))
p_dge = len(Vogg2014)/n_ge

# %% [code]
print(len(pd.Categorical(enhancer_final["GeneDescription"]).categories))
p_cis = len(pd.Categorical(enhancer_final["GeneDescription"]).categories)/n_ge

# %% [code]
print(len(pd.Categorical(fox_unbound_enhancers["GeneDescription"]).categories))
p_TF = len(pd.Categorical(fox_unbound_enhancers["GeneDescription"]).categories)/len(pd.Categorical(enhancer_final["GeneDescription"]).categories)

# %% [code]
print(len(pd.Categorical(fox_bound_enhancers["GeneDescription"]).categories))
p_footTF = len(pd.Categorical(fox_bound_enhancers["GeneDescription"]).categories)/len(pd.Categorical(enhancer_final["GeneDescription"]).categories)

# %% [markdown]
### 3.2.2 Expected frequencies

# %% [code]
fox_unbound_observed = len(pd.Categorical(fox_unbound_enhancers[fox_unbound_enhancers["geneId"].isin(Vogg2014.iloc[:,0])]["GeneDescription"]).categories)
print(fox_unbound_observed)

# %% [code]
fox_unbound_expected = p_dge*p_cis*p_TF*n_ge
print(fox_unbound_expected)

# %% [code]
print(fox_unbound_observed/fox_unbound_expected)

# %% [code]
fox_bound_observed = len(pd.Categorical(fox_bound_enhancers[fox_bound_enhancers["geneId"].isin(Vogg2014.iloc[:,0])]["GeneDescription"]).categories)
print(fox_bound_observed)

# %% [code]
fox_bound_expected = p_dge*p_cis*p_footTF*n_ge
print(fox_bound_expected)

# %% [code]
print(fox_bound_observed/fox_bound_expected)

# %% [markdown]
## 3.3 Transcription factors enrichment analysis

# %% [markdown]
### 3.3.1 Proportions and constants

# %% [code]
import pandas as pd
Vogg2014 = pd.read_csv("/drives/raid/AboobakerLab/jakke/TF_RNAi_RNAseq/Vogg2014/res_Vogg2014_3dpa.csv")
Vogg2014diff = Vogg2014[Vogg2014["padj"] < 0.05]
Vogg2014TF = Vogg2014diff[Vogg2014diff.iloc[:,0].isin(TF_table["Neiro"])]

# %% [code]
Vogg2014TF.to_excel("/drives/raid/AboobakerLab/jakke/TF_RNAi_RNAseq/Vogg2014/Vogg2014TF.xlsx")

# %% [code]
print(len(Vogg2014TF))
p_dgetf = len(Vogg2014TF)/n_ge

# %% [markdown]
### 3.3.2 Expected frequencies

# %% [code]
fox_unbound_observed = len(pd.Categorical(fox_unbound_enhancers[fox_unbound_enhancers["geneId"].isin(Vogg2014TF.iloc[:,0])]["GeneDescription"]).categories)
print(fox_unbound_observed)

# %% [code]
fox_unbound_expected = p_dgetf*p_cis*p_TF*n_ge
print(fox_unbound_expected)

# %% [code]
fox_unbound_ratio = fox_unbound_observed/fox_unbound_expected
print(fox_unbound_ratio)

# %% [code]
fox_bound_observed = len(pd.Categorical(fox_bound_enhancers[fox_bound_enhancers["geneId"].isin(Vogg2014TF.iloc[:,0])]["GeneDescription"]).categories)
print(fox_bound_observed)

# %% [code]
fox_bound_expected = p_dgetf*p_cis*p_footTF*n_ge
print(fox_bound_expected)

# %% [code]
fox_bound_ratio = fox_bound_observed/fox_bound_expected
print(fox_bound_ratio)

# %% [markdown]
### 3.3.3 Specificity and sensitivity

# %% [code]
TN_foxd_unbound = len(TF_table[(~TF_table["Neiro"].isin(Vogg2014diff.iloc[:,0])) & (~TF_table["Neiro"].isin(fox_unbound_enhancers["geneId"]))])
print(TN_foxd_unbound)
#FP = len(pd.Categorical(fox_unbound_enhancers[fox_unbound_enhancers["geneId"].isin(TF_table["Neiro"])]["GeneDescription"]).categories)
FP_foxd_unbound = len(pd.Categorical(fox_unbound_enhancers[fox_unbound_enhancers["geneId"].isin(TF_table["Neiro"]) & (~fox_unbound_enhancers["geneId"].isin(Vogg2014TF.iloc[:,0]))]["GeneDescription"]).categories)
print(FP_foxd_unbound)
specificity_unbound = TN_foxd_unbound/(TN_foxd_unbound+FP_foxd_unbound)
print(specificity_unbound)
FPR_unbound_fox = 1 - specificity_unbound
print(FPR_unbound_fox)

# %% [code]
TN_foxd_bound = len(TF_table[(~TF_table["Neiro"].isin(Vogg2014diff.iloc[:,0])) & (~TF_table["Neiro"].isin(fox_bound_enhancers["geneId"]))])
print(TN_foxd_bound)
#FP = len(pd.Categorical(fox_bound_enhancers[fox_bound_enhancers["geneId"].isin(TF_table["Neiro"])]["GeneDescription"]).categories)
FP_foxd_bound = len(pd.Categorical(fox_bound_enhancers[fox_bound_enhancers["geneId"].isin(TF_table["Neiro"]) & (~fox_bound_enhancers["geneId"].isin(Vogg2014TF.iloc[:,0]))]["GeneDescription"]).categories)
print(FP_foxd_bound)
specificity_bound = TN_foxd_bound/(TN_foxd_bound+FP_foxd_bound)
print(specificity_bound)
FPR_bound_fox = 1 - specificity_bound
print(FPR_bound_fox)

# %% [code]
TP_foxd_unbound = len(pd.Categorical(fox_unbound_enhancers[fox_unbound_enhancers["geneId"].isin(Vogg2014TF.iloc[:,0])]["GeneDescription"]).categories)
print(TP_foxd_unbound)
FN_foxd_unbound = len(Vogg2014TF[~Vogg2014TF.iloc[:,0].isin(fox_unbound_enhancers["geneId"])])
print(FN_foxd_unbound)
TPR_unbound_fox = TP_foxd_unbound/(TP_foxd_unbound+FN_foxd_unbound)
print(TPR_unbound_fox)

# %% [code]
TP_foxd_bound = len(pd.Categorical(fox_bound_enhancers[fox_bound_enhancers["geneId"].isin(Vogg2014TF.iloc[:,0])]["GeneDescription"]).categories)
print(TP_foxd_bound)
FN_foxd_bound = len(Vogg2014TF[~Vogg2014TF.iloc[:,0].isin(fox_bound_enhancers["geneId"])])
print(FN_foxd_bound)
TPR_bound_fox = TP_foxd_bound/(TP_foxd_bound+FN_foxd_bound)
print(TPR_bound_fox)

# %% [code]
import matplotlib.pyplot as plt
import numpy as np
plt.plot(np.linspace(0,1, 50), np.linspace(0,1, 50))
plt.plot(FPR_unbound_coe, TPR_unbound_fox, "bo")
plt.plot(FPR_bound_coe, TPR_bound_fox, "bo")
plt.plot(FPR_unbound_fox, TPR_unbound_fox, "bo")
plt.plot(FPR_bound_fox, TPR_bound_fox, "bo")

# %% [code]
pd.DataFrame({"fox": [FPR_unbound_fox, FPR_bound_fox, TPR_unbound_fox, TPR_bound_fox, fox_unbound_ratio, fox_bound_ratio, TP_foxd_unbound, FP_foxd_unbound, TN_foxd_unbound, FN_foxd_unbound, TP_foxd_bound, FP_foxd_bound, TN_foxd_bound, FN_foxd_bound, fox_unbound_observed, fox_unbound_expected, fox_bound_observed, fox_bound_expected]}).to_csv("/drives/raid/AboobakerLab/jakke/TF_RNAi_RNAseq/Vogg2014/ROC.csv")

# %% [code]
foxd_target_tf_list = list(pd.Categorical(fox_bound_enhancers[fox_bound_enhancers["geneId"].isin(Vogg2014TF.iloc[:,0])]["geneId"]).categories)
print(foxd_target_tf_list)

# %% [code]
foxd_dge_tf_table = TF_table[TF_table["Neiro"].isin(Vogg2014TF.iloc[:,0])]
foxd_dge_tf_table[foxd_dge_tf_table["Neiro"].isin(foxd_target_tf_list)]

# %% [markdown]
# 4. Tu 2015

# %% [code]
import pandas as pd
Tu2015 = pd.read_csv("/drives/raid/AboobakerLab/jakke/TF_RNAi_RNAseq/Tu2015/res_Tu2015_p53.csv")

# %% [code]
Tu2015 = Tu2015[Tu2015["padj"] < 0.05]
blasted(Tu2015, human_gene_blast, gffcmp)

# %% [code]
import pandas as pd
n_ge = len(pd.read_csv("/drives/raid/AboobakerLab/jakke/TF_RNAi_RNAseq/Tu2015/res_Tu2015_p53.csv"))

# %% [code]
print(len(Tu2015))
p_dge = len(Tu2015)/n_ge

# %% [code]
enhancer_final = pd.read_excel("/drives/raid/AboobakerLab/jakke/enhancer_regions/enhancer_all_oct2021.xlsx").iloc[:,1:]

# %% [code]
print(len(pd.Categorical(enhancer_final["GeneDescription"]).categories))
p_cis = len(pd.Categorical(enhancer_final["GeneDescription"]).categories)/n_ge

# %% [code]
p53_unbound_enhancers = enhancer_final[enhancer_final["Unbound motif names"].str.contains("53")]
p53_unbound_notenhancers = enhancer_final[~enhancer_final["Unbound motif names"].str.contains("p53")]
p53_bound_enhancers = enhancer_final[enhancer_final["Bound motif names"].str.contains("p53")]
p53_bound_notenhancers = enhancer_final[~enhancer_final["Bound motif names"].str.contains("p53")]

# %% [code]
print(len(pd.Categorical(p53_unbound_enhancers["GeneDescription"]).categories))
p_TF = len(pd.Categorical(p53_unbound_enhancers["GeneDescription"]).categories)/len(pd.Categorical(enhancer_final["GeneDescription"]).categories)

# %% [code]
len(pd.Categorical(fox_unbound_enhancers[fox_unbound_enhancers["geneId"].isin(Cowles2014.iloc[:,0])]["GeneDescription"]).categories)

# %% [markdown]
# 5. Stowers Institute 2016

# %% [markdown]
## 5.1 All genes

# %% [code]
Stowers2016pax5 = pd.read_csv("/drives/raid/AboobakerLab/jakke/TF_RNAi_RNAseq/Stowers2016/res_Stowers2016_pax5whole_18hpa.csv")

# %% [code]
Stowers2016pax5 = Stowers2016pax5[Stowers2016pax5["padj"] < 0.05]
blasted(Stowers2016pax5, human_gene_blast, gffcmp)

# %% [code]
import pandas as pd
n_ge = len(pd.read_csv("/drives/raid/AboobakerLab/jakke/TF_RNAi_RNAseq/Stowers2016/res_Stowers2016_pax5whole.csv"))

# %% [code]
print(len(Stowers2016pax5))
p_dge = len(Stowers2016pax5)/n_ge

# %% [code]
enhancer_final = pd.read_excel("/drives/raid/AboobakerLab/jakke/enhancer_regions/enhancer_all_oct2021.xlsx").iloc[:,1:]

# %% [code]
print(len(pd.Categorical(enhancer_final["GeneDescription"]).categories))
p_cis = len(pd.Categorical(enhancer_final["GeneDescription"]).categories)/n_ge

# %% [code]
pax5_unbound_enhancers = enhancer_final[enhancer_final["Unbound motif names"].str.contains("pax")]
pax5_unbound_notenhancers = enhancer_final[~enhancer_final["Unbound motif names"].str.contains("pax")]
pax5_bound_enhancers = enhancer_final[enhancer_final["Bound motif names"].str.contains("pax")]
pax5_bound_notenhancers = enhancer_final[~enhancer_final["Bound motif names"].str.contains("pax")]

# %% [code]
print(len(pd.Categorical(pax5_unbound_enhancers["GeneDescription"]).categories))
p_TF = len(pd.Categorical(pax5_unbound_enhancers["GeneDescription"]).categories)/len(pd.Categorical(enhancer_final["GeneDescription"]).categories)

# %% [code]
print(len(pd.Categorical(pax5_bound_enhancers["GeneDescription"]).categories))
p_footTF = len(pd.Categorical(pax5_bound_enhancers["GeneDescription"]).categories)/len(pd.Categorical(enhancer_final["GeneDescription"]).categories)

# %% [code]
len(pd.Categorical(pax5_unbound_enhancers[pax5_unbound_enhancers["geneId"].isin(Stowers2016pax5.iloc[:,0])]["GeneDescription"]).categories)

# %% [code]
p_dge*p_cis*p_TF*n_ge

# %% [code]
len(pd.Categorical(pax5_bound_enhancers[pax5_bound_enhancers["geneId"].isin(Stowers2016pax5.iloc[:,0])]["GeneDescription"]).categories)

# %% [code]
p_dge*p_cis*p_footTF*n_ge

# %% [code]
len(pd.Categorical(enhancer_final[enhancer_final["geneId"].isin(Stowers2016pax5.iloc[:,0])]["GeneDescription"]).categories)

# %% [markdown]
## 5.2 Transcription factors

# %% [code]
import pandas as pd
Stowers2016 = pd.read_csv("/drives/raid/AboobakerLab/jakke/TF_RNAi_RNAseq/Stowers2016/res_Stowers2016_pax5whole_18hpa.csv")
Stowers2016diff = Stowers2016[Stowers2016["padj"] < 0.05]
Stowers2016TF = Stowers2016diff[Stowers2016diff.iloc[:,0].isin(TF_table["Neiro"])]

# %% [code]
Stowers2016TF.to_excel("/drives/raid/AboobakerLab/jakke/TF_RNAi_RNAseq/Stowers2016/Stowers2016TF.xlsx")

# %% [code]
import pandas as pd
Stowers2016 = pd.read_csv("/drives/raid/AboobakerLab/jakke/TF_RNAi_RNAseq/Stowers2016/res_Stowers2016_pax5whole_18hpa.csv")
Stowers2016.to_excel("/drives/raid/AboobakerLab/jakke/TF_RNAi_RNAseq/Stowers2016/res_Stowers2016_pax5whole_18hpa.xlsx")

# %% [code]
print(len(Stowers2016TF))
p_dgetf = len(Stowers2016TF)/n_ge

# %% [code]
pax5_unbound_observed = len(pd.Categorical(pax5_unbound_enhancers[pax5_unbound_enhancers["geneId"].isin(Stowers2016TF.iloc[:,0])]["GeneDescription"]).categories)
print(pax5_unbound_observed)

# %% [code]
pax5_unbound_expected = p_dgetf*p_cis*p_TF*n_ge
print(pax5_unbound_expected)

# %% [code]
pax5_unbound_ratio = pax5_unbound_observed/pax5_unbound_expected
print(pax5_unbound_ratio)

# %% [code]
pax5_bound_observed = len(pd.Categorical(pax5_bound_enhancers[pax5_bound_enhancers["geneId"].isin(Stowers2016TF.iloc[:,0])]["GeneDescription"]).categories)
print(pax5_bound_observed)

# %% [code]
pax5_bound_expected = p_dgetf*p_cis*p_footTF*n_ge
print(pax5_bound_expected)

# %% [code]
pax5_bound_ratio = pax5_bound_observed/pax5_bound_expected
print(pax5_bound_ratio)

# %% [code]
TN_pax5_unbound = len(TF_table[(~TF_table["Neiro"].isin(Stowers2016diff.iloc[:,0])) & (~TF_table["Neiro"].isin(pax5_unbound_enhancers["geneId"]))])
print(TN_pax5_unbound)
#FP = len(pd.Categorical(pax5_unbound_enhancers[pax5_unbound_enhancers["geneId"].isin(TF_table["Neiro"])]["GeneDescription"]).categories)
FP_pax5_unbound = len(pd.Categorical(pax5_unbound_enhancers[pax5_unbound_enhancers["geneId"].isin(TF_table["Neiro"]) & (~pax5_unbound_enhancers["geneId"].isin(Stowers2016TF.iloc[:,0]))]["GeneDescription"]).categories)
print(FP_pax5_unbound)
specificity_unbound = TN_pax5_unbound/(TN_pax5_unbound+FP_pax5_unbound)
print(specificity_unbound)
FPR_unbound_pax5 = 1 - specificity_unbound
print(FPR_unbound_pax5)

# %% [code]
TN_pax5_bound = len(TF_table[(~TF_table["Neiro"].isin(Stowers2016diff.iloc[:,0])) & (~TF_table["Neiro"].isin(pax5_bound_enhancers["geneId"]))])
print(TN_pax5_bound)
#FP = len(pd.Categorical(pax5_bound_enhancers[pax5_bound_enhancers["geneId"].isin(TF_table["Neiro"])]["GeneDescription"]).categories)
FP_pax5_bound = len(pd.Categorical(pax5_bound_enhancers[pax5_bound_enhancers["geneId"].isin(TF_table["Neiro"]) & (~pax5_bound_enhancers["geneId"].isin(Stowers2016TF.iloc[:,0]))]["GeneDescription"]).categories)
print(FP_pax5_bound)
specificity_bound = TN_pax5_bound/(TN_pax5_bound+FP_pax5_bound)
print(specificity_bound)
FPR_bound_pax5 = 1 - specificity_bound
print(FPR_bound_pax5)

# %% [code]
TP_pax5_unbound = len(pd.Categorical(pax5_unbound_enhancers[pax5_unbound_enhancers["geneId"].isin(Stowers2016TF.iloc[:,0])]["GeneDescription"]).categories)
print(TP_pax5_unbound)
FN_pax5_unbound = len(Stowers2016TF[~Stowers2016TF.iloc[:,0].isin(pax5_unbound_enhancers["geneId"])])
print(FN_pax5_unbound)
TPR_unbound_pax5 = TP_pax5_unbound/(TP_pax5_unbound+FN_pax5_unbound)
print(TPR_unbound_pax5)

# %% [code]
TP_pax5_bound = len(pd.Categorical(pax5_bound_enhancers[pax5_bound_enhancers["geneId"].isin(Stowers2016TF.iloc[:,0])]["GeneDescription"]).categories)
print(TP_pax5_bound)
FN_pax5_bound = len(Stowers2016TF[~Stowers2016TF.iloc[:,0].isin(pax5_bound_enhancers["geneId"])])
print(FN_pax5_bound)
TPR_bound_pax5 = TP_pax5_bound/(TP_pax5_bound+FN_pax5_bound)
print(TPR_bound_pax5)

# %% [code]
import matplotlib.pyplot as plt
import numpy as np
plt.plot(np.linspace(0,1, 50), np.linspace(0,1, 50))
plt.plot(FPR_unbound_coe, TPR_unbound_fox, "bo")
plt.plot(FPR_bound_coe, TPR_bound_fox, "bo")
plt.plot(FPR_unbound_fox, TPR_unbound_fox, "bo")
plt.plot(FPR_bound_fox, TPR_bound_fox, "bo")
plt.plot(FPR_unbound_pax5, TPR_unbound_pax5, "bo")
plt.plot(FPR_bound_pax5, TPR_bound_pax5, "bo")

# %% [code]
pd.DataFrame({"pax5": [FPR_unbound_pax5, FPR_bound_pax5, TPR_unbound_pax5, TPR_bound_pax5, pax5_unbound_ratio, pax5_bound_ratio, TP_pax5_unbound, FP_pax5_unbound, TN_pax5_unbound, FN_pax5_unbound, TP_pax5_bound, FP_pax5_bound, TN_pax5_bound, FN_pax5_bound, pax5_unbound_observed, pax5_unbound_expected, pax5_bound_observed, pax5_unbound_expected]}).to_csv("/drives/raid/AboobakerLab/jakke/TF_RNAi_RNAseq/Stowers2016/ROC.csv")

# %% [markdown]
# 6. Scimone 2017

# %% [markdown]
## 6.1 myoD

# %% [markdown]
### 6.1.1 All genes

# %% [code]
import pandas as pd
Scimone2017myod = pd.read_csv("/drives/raid/AboobakerLab/jakke/TF_RNAi_RNAseq/Scimone2017/res_Scimone2017_myod.csv")

# %% [code]
Scimone2017myod.to_excel("/drives/raid/AboobakerLab/jakke/TF_RNAi_RNAseq/Scimone2017/res_Scimone2017_myod.xlsx")

# %% [code]
Scimone2017myod = Scimone2017myod[Scimone2017myod["padj"] < 0.05]
blasted(Scimone2017myod, human_gene_blast, gffcmp)

# %% [code]
enhancer_final = pd.read_excel("/drives/raid/AboobakerLab/jakke/enhancer_regions/enhancer_all_oct2021.xlsx").iloc[:,1:]

# %% [code]
myod_unbound_enhancers = enhancer_final[enhancer_final["Unbound motif names"].str.contains("myo")]
myod_unbound_notenhancers = enhancer_final[~enhancer_final["Unbound motif names"].str.contains("myo")]
myod_bound_enhancers = enhancer_final[enhancer_final["Bound motif names"].str.contains("myo")]
myod_bound_notenhancers = enhancer_final[~enhancer_final["Bound motif names"].str.contains("myo")]

# %% [code]
import pandas as pd
n_ge = len(pd.read_csv("/drives/raid/AboobakerLab/jakke/TF_RNAi_RNAseq/Scimone2017/res_Scimone2017_myod.csv"))

# %% [code]
print(len(Scimone2017myod))
p_dge = len(Scimone2017myod)/n_ge

# %% [code]
print(len(pd.Categorical(enhancer_final["GeneDescription"]).categories))
p_cis = len(pd.Categorical(enhancer_final["GeneDescription"]).categories)/n_ge

# %% [code]
print(len(pd.Categorical(myod_unbound_enhancers["GeneDescription"]).categories))
p_TF = len(pd.Categorical(myod_unbound_enhancers["GeneDescription"]).categories)/len(pd.Categorical(enhancer_final["GeneDescription"]).categories)

# %% [code]
print(len(pd.Categorical(myod_bound_enhancers["GeneDescription"]).categories))
p_footTF = len(pd.Categorical(myod_bound_enhancers["GeneDescription"]).categories)/len(pd.Categorical(enhancer_final["GeneDescription"]).categories)

# %% [code]
len(pd.Categorical(myod_unbound_enhancers[myod_unbound_enhancers["geneId"].isin(Scimone2017myod.iloc[:,0])]["GeneDescription"]).categories)

# %% [code]
p_dge*p_cis*p_TF*n_ge

# %% [code]
len(pd.Categorical(myod_bound_enhancers[myod_bound_enhancers["geneId"].isin(Scimone2017myod.iloc[:,0])]["GeneDescription"]).categories)

# %% [code]
p_dge*p_cis*p_footTF*n_ge

# %% [markdown]
### 6.1.2 Transcription factors

# %% [code]
import pandas as pd
TF_table = pd.read_csv("/drives/raid/AboobakerLab/jakke/TF_data/Transcription_factors_01072021_values.csv").iloc[:,1:]

# %% [code]
import pandas as pd
Scimone2017myod = pd.read_csv("/drives/raid/AboobakerLab/jakke/TF_RNAi_RNAseq/Scimone2017/res_Scimone2017_myod.csv")
Scimone2017myoddiff = Scimone2017myod[Scimone2017myod["padj"] < 0.05]
Scimone2017myodTF = Scimone2017myoddiff[Scimone2017myoddiff.iloc[:,0].isin(TF_table["Neiro"])]

# %% [code]
Scimone2017myodTF.to_excel("/drives/raid/AboobakerLab/jakke/TF_RNAi_RNAseq/Scimone2017/Scimone2017myodTF.xlsx")

# %% [code]
print(len(Scimone2017myodTF))
p_dgetf = len(Scimone2017myodTF)/n_ge

# %% [code]
myod_unbound_observed = len(pd.Categorical(myod_unbound_enhancers[myod_unbound_enhancers["geneId"].isin(Scimone2017myodTF.iloc[:,0])]["GeneDescription"]).categories)
print(myod_unbound_observed)

# %% [code]
myod_unbound_expected = p_dgetf*p_cis*p_TF*n_ge
print(myod_unbound_expected)

# %% [code]
myod_whole_unbound_ratio = myod_unbound_observed/myod_unbound_expected
print(myod_whole_unbound_ratio)

# %% [code]
myod_bound_observed = len(pd.Categorical(myod_bound_enhancers[myod_bound_enhancers["geneId"].isin(Scimone2017myodTF.iloc[:,0])]["GeneDescription"]).categories)
print(myod_bound_observed)

# %% [code]
myod_bound_expected = p_dgetf*p_cis*p_footTF*n_ge
print(myod_bound_expected)

# %% [code]
myod_whole_bound_ratio = myod_bound_observed/myod_bound_expected
print(myod_whole_bound_ratio)

# %% [code]
TN_myod_unbound = len(TF_table[(~TF_table["Neiro"].isin(Scimone2017myoddiff.iloc[:,0])) & (~TF_table["Neiro"].isin(myod_unbound_enhancers["geneId"]))])
print(TN_myod_unbound)
#FP = len(pd.Categorical(myod_unbound_enhancers[myod_unbound_enhancers["geneId"].isin(TF_table["Neiro"])]["GeneDescription"]).categories)
FP_myod_unbound = len(pd.Categorical(myod_unbound_enhancers[myod_unbound_enhancers["geneId"].isin(TF_table["Neiro"]) & (~myod_unbound_enhancers["geneId"].isin(Scimone2017myodTF.iloc[:,0]))]["GeneDescription"]).categories)
print(FP_myod_unbound)
specificity_unbound = TN_myod_unbound/(TN_myod_unbound+FP_myod_unbound)
print(specificity_unbound)
FPR_unbound_myod = 1 - specificity_unbound
print(FPR_unbound_myod)

# %% [code]
TN_myod_bound = len(TF_table[(~TF_table["Neiro"].isin(Scimone2017myoddiff.iloc[:,0])) & (~TF_table["Neiro"].isin(myod_bound_enhancers["geneId"]))])
print(TN_myod_bound)
#FP = len(pd.Categorical(myod_bound_enhancers[myod_bound_enhancers["geneId"].isin(TF_table["Neiro"])]["GeneDescription"]).categories)
FP_myod_bound = len(pd.Categorical(myod_bound_enhancers[myod_bound_enhancers["geneId"].isin(TF_table["Neiro"]) & (~myod_bound_enhancers["geneId"].isin(Scimone2017myodTF.iloc[:,0]))]["GeneDescription"]).categories)
print(FP_myod_bound)
specificity_bound = TN_myod_bound/(TN_myod_bound+FP_myod_bound)
print(specificity_bound)
FPR_bound_myod = 1 - specificity_bound
print(FPR_bound_myod)

# %% [code]
TP_myod_unbound = len(pd.Categorical(myod_unbound_enhancers[myod_unbound_enhancers["geneId"].isin(Scimone2017myodTF.iloc[:,0])]["GeneDescription"]).categories)
print(TP_myod_unbound)
FN_myod_unbound = len(Scimone2017myodTF[~Scimone2017myodTF.iloc[:,0].isin(myod_unbound_enhancers["geneId"])])
print(FN_myod_unbound)
TPR_unbound_myod = TP_myod_unbound/(TP_myod_unbound+FN_myod_unbound)
print(TPR_unbound_myod)

# %% [code]
TP_myod_bound = len(pd.Categorical(myod_bound_enhancers[myod_bound_enhancers["geneId"].isin(Scimone2017myodTF.iloc[:,0])]["GeneDescription"]).categories)
print(TP_myod_bound)
FN_myod_bound = len(Scimone2017myodTF[~Scimone2017myodTF.iloc[:,0].isin(myod_bound_enhancers["geneId"])])
print(FN_myod_bound)
TPR_bound_myod = TP_myod_bound/(TP_myod_bound+FN_myod_bound)
print(TPR_bound_myod)

# %% [code]
import matplotlib.pyplot as plt
import numpy as np
plt.plot(np.linspace(0,1, 50), np.linspace(0,1, 50))
plt.plot(FPR_unbound_myod, TPR_unbound_myod, "bo")
plt.plot(FPR_bound_myod, TPR_bound_myod, "bo")

# %% [code]
pd.DataFrame({"myod": [FPR_unbound_myod, FPR_bound_myod, TPR_unbound_myod, TPR_bound_myod, myod_whole_unbound_ratio, myod_whole_bound_ratio, TP_myod_unbound, FP_myod_unbound, TN_myod_unbound, FN_myod_unbound, TP_myod_bound, FP_myod_bound, TN_myod_bound, FN_myod_bound, myod_unbound_observed, myod_unbound_expected, myod_bound_observed, myod_bound_expected]}).to_csv("/drives/raid/AboobakerLab/jakke/TF_RNAi_RNAseq/Scimone2017/ROCmyod.csv")

# %% [code]
myod_target_tf_list = list(pd.Categorical(myod_bound_enhancers[myod_bound_enhancers["geneId"].isin(Scimone2017myodTF.iloc[:,0])]["geneId"]).categories)
print(myod_target_tf_list)
myod_dge_tf_table = TF_table[TF_table["Neiro"].isin(Scimone2017myodTF.iloc[:,0])]
myod_dge_tf_table[myod_dge_tf_table["Neiro"].isin(myod_target_tf_list)]

# %% [markdown]
## 6.2 myoD blastema

# %% [code]
import pandas as pd
Scimone2017myodblas = pd.read_csv("/drives/raid/AboobakerLab/jakke/TF_RNAi_RNAseq/Scimone2017/res_Scimone2017_myod_blastema.csv")
Scimone2017myodblasdiff = Scimone2017myodblas[Scimone2017myodblas["padj"] < 0.05]
Scimone2017myodblasTF = Scimone2017myodblasdiff[Scimone2017myodblasdiff.iloc[:,0].isin(TF_table["Neiro"])]

# %% [code]
Scimone2017myodblasTF.to_excel("/drives/raid/AboobakerLab/jakke/TF_RNAi_RNAseq/Scimone2017/Scimone2017myodblasTF.xlsx")

# %% [code]
import pandas as pd
Scimone2017myodblas = pd.read_csv("/drives/raid/AboobakerLab/jakke/TF_RNAi_RNAseq/Scimone2017/res_Scimone2017_myod_blastema.csv")
Scimone2017myodblas.to_excel("/drives/raid/AboobakerLab/jakke/TF_RNAi_RNAseq/Scimone2017/res_Scimone2017_myod_blastema.xlsx")

# %% [code]
print(len(Scimone2017myodblasTF))
p_dgetf = len(Scimone2017myodblasTF)/n_ge

# %% [code]
myod_unbound_observed = len(pd.Categorical(myod_unbound_enhancers[myod_unbound_enhancers["geneId"].isin(Scimone2017myodblasTF.iloc[:,0])]["GeneDescription"]).categories)
print(myod_unbound_observed)

# %% [code]
myod_unbound_expected = p_dgetf*p_cis*p_TF*n_ge
print(myod_unbound_expected)

# %% [code]
myod_blas_unbound_ratio = myod_unbound_observed/myod_unbound_expected
print(myod_blas_unbound_ratio)

# %% [code]
myod_bound_observed = len(pd.Categorical(myod_bound_enhancers[myod_bound_enhancers["geneId"].isin(Scimone2017myodblasTF.iloc[:,0])]["GeneDescription"]).categories)
print(myod_bound_observed)

# %% [code]
myod_bound_expected = p_dgetf*p_cis*p_footTF*n_ge
print(myod_bound_expected)

# %% [code]
myod_blas_bound_ratio = myod_bound_observed/myod_bound_expected
print(myod_blas_bound_ratio)

# %% [code]
TN = len(TF_table[(~TF_table["Neiro"].isin(Scimone2017myodblasdiff.iloc[:,0])) & (~TF_table["Neiro"].isin(myod_unbound_enhancers["geneId"]))])
print(TN)
#FP = len(pd.Categorical(myod_unbound_enhancers[myod_unbound_enhancers["geneId"].isin(TF_table["Neiro"])]["GeneDescription"]).categories)
FP = len(pd.Categorical(myod_unbound_enhancers[myod_unbound_enhancers["geneId"].isin(TF_table["Neiro"]) & (~myod_unbound_enhancers["geneId"].isin(Scimone2017myodblasTF.iloc[:,0]))]["GeneDescription"]).categories)
print(FP)
specificity_unbound = TN/(TN+FP)
print(specificity_unbound)
FPR_unbound_myodblas = 1 - specificity_unbound
print(FPR_unbound_myodblas)

# %% [code]
TN = len(TF_table[(~TF_table["Neiro"].isin(Scimone2017myodblasdiff.iloc[:,0])) & (~TF_table["Neiro"].isin(myod_bound_enhancers["geneId"]))])
print(TN)
#FP = len(pd.Categorical(myod_bound_enhancers[myod_bound_enhancers["geneId"].isin(TF_table["Neiro"])]["GeneDescription"]).categories)
FP = len(pd.Categorical(myod_bound_enhancers[myod_bound_enhancers["geneId"].isin(TF_table["Neiro"]) & (~myod_bound_enhancers["geneId"].isin(Scimone2017myodblasTF.iloc[:,0]))]["GeneDescription"]).categories)
print(FP)
specificity_bound = TN/(TN+FP)
print(specificity_bound)
FPR_bound_myodblas = 1 - specificity_bound
print(FPR_bound_myodblas)

# %% [code]
TP = len(pd.Categorical(myod_unbound_enhancers[myod_unbound_enhancers["geneId"].isin(Scimone2017myodblasTF.iloc[:,0])]["GeneDescription"]).categories)
print(TP)
FN = len(Scimone2017myodblasTF[~Scimone2017myodblasTF.iloc[:,0].isin(myod_unbound_enhancers["geneId"])])
print(FN)
TPR_unbound_myodblas = TP/(TP+FN)
print(TPR_unbound_myodblas)

# %% [code]
TP = len(pd.Categorical(myod_bound_enhancers[myod_bound_enhancers["geneId"].isin(Scimone2017myodblasTF.iloc[:,0])]["GeneDescription"]).categories)
print(TP)
FN = len(Scimone2017myodblasTF[~Scimone2017myodblasTF.iloc[:,0].isin(myod_bound_enhancers["geneId"])])
print(FN)
TPR_bound_myodblas = TP/(TP+FN)
print(TPR_bound_myodblas)

# %% [code]
pd.DataFrame({"myoDblas": [FPR_unbound_myodblas, FPR_bound_myodblas, TPR_unbound_myodblas, TPR_bound_myodblas, myod_blas_unbound_ratio, myod_blas_bound_ratio, myod_unbound_observed, myod_unbound_expected, myod_bound_observed, myod_bound_expected]}).to_csv("/drives/raid/AboobakerLab/jakke/TF_RNAi_RNAseq/Scimone2017/ROCmyodblas.csv")

# %% [code]
myodblas_target_tf_list = list(pd.Categorical(myod_bound_enhancers[myod_bound_enhancers["geneId"].isin(Scimone2017myodblasTF.iloc[:,0])]["geneId"]).categories)
print(myodblas_target_tf_list)
myodblas_dge_tf_table = TF_table[TF_table["Neiro"].isin(Scimone2017myodblasTF.iloc[:,0])]
myodblas_dge_tf_table[myodblas_dge_tf_table["Neiro"].isin(myodblas_target_tf_list)]

# %% [markdown]
## 6.2 nkx1-1

# %% [markdown]
### 6.2.1 All genes

# %% [code]
import pandas as pd
Scimone2017nkx = pd.read_csv("/drives/raid/AboobakerLab/jakke/TF_RNAi_RNAseq/Scimone2017/res_Scimone2017_nkx.csv")

# %% [code]
Scimone2017nkx = Scimone2017nkx[Scimone2017nkx["padj"] < 0.05]
blasted(Scimone2017nkx, human_gene_blast, gffcmp)

# %% [code]
enhancer_final = pd.read_excel("/drives/raid/AboobakerLab/jakke/enhancer_regions/enhancer_all_oct2021.xlsx").iloc[:,1:]

# %% [code]
import pandas as pd
n_ge = len(pd.read_csv("/drives/raid/AboobakerLab/jakke/TF_RNAi_RNAseq/Scimone2017/res_Scimone2017_nkx.csv"))

# %% [code]
print(len(Scimone2017nkx))
p_dge = len(Scimone2017nkx)/n_ge

# %% [code]
print(len(pd.Categorical(enhancer_final["GeneDescription"]).categories))
p_cis = len(pd.Categorical(enhancer_final["GeneDescription"]).categories)/n_ge

# %% [code]
nkx_unbound_enhancers = enhancer_final[enhancer_final["Unbound motif names"].str.contains("nkx")]
nkx_unbound_notenhancers = enhancer_final[~enhancer_final["Unbound motif names"].str.contains("nkx")]
nkx_bound_enhancers = enhancer_final[enhancer_final["Bound motif names"].str.contains("nkx")]
nkx_bound_notenhancers = enhancer_final[~enhancer_final["Bound motif names"].str.contains("nkx")]

# %% [code]
print(len(pd.Categorical(nkx_unbound_enhancers["GeneDescription"]).categories))
p_TF = len(pd.Categorical(nkx_unbound_enhancers["GeneDescription"]).categories)/len(pd.Categorical(enhancer_final["GeneDescription"]).categories)

# %% [code]
print(len(pd.Categorical(nkx_bound_enhancers["GeneDescription"]).categories))
p_footTF = len(pd.Categorical(nkx_bound_enhancers["GeneDescription"]).categories)/len(pd.Categorical(enhancer_final["GeneDescription"]).categories)

# %% [code]
len(pd.Categorical(nkx_unbound_enhancers[nkx_unbound_enhancers["geneId"].isin(Scimone2017nkx.iloc[:,0])]["GeneDescription"]).categories)

# %% [code]
p_dge*p_cis*p_TF*n_ge

# %% [code]
len(pd.Categorical(nkx_bound_enhancers[nkx_bound_enhancers["geneId"].isin(Scimone2017nkx.iloc[:,0])]["GeneDescription"]).categories)

# %% [code]
p_dge*p_cis*p_footTF*n_ge

# %% [markdown]
### 6.2.2 Transcription factors

# %% [code]
import pandas as pd
TF_table = pd.read_csv("/drives/raid/AboobakerLab/jakke/TF_data/Transcription_factors_01072021_values.csv").iloc[:,1:]

# %% [code]
import pandas as pd
Scimone2017nkx = pd.read_csv("/drives/raid/AboobakerLab/jakke/TF_RNAi_RNAseq/Scimone2017/res_Scimone2017_nkx.csv")
Scimone2017nkxdiff = Scimone2017nkx[Scimone2017nkx["padj"] < 0.05]
Scimone2017nkxTF = Scimone2017nkxdiff[Scimone2017nkxdiff.iloc[:,0].isin(TF_table["Neiro"])]

# %% [code]
Scimone2017nkxTF.to_excel("/drives/raid/AboobakerLab/jakke/TF_RNAi_RNAseq/Scimone2017/Scimone2017nkxTF.xlsx")

# %% [code]
import pandas as pd
Scimone2017nkx = pd.read_csv("/drives/raid/AboobakerLab/jakke/TF_RNAi_RNAseq/Scimone2017/res_Scimone2017_nkx.csv")
Scimone2017nkx.to_excel("/drives/raid/AboobakerLab/jakke/TF_RNAi_RNAseq/Scimone2017/res_Scimone2017_nkx.xlsx")

# %% [code]
print(len(Scimone2017nkxTF))
p_dgetf = len(Scimone2017nkxTF)/n_ge

# %% [code]
nkx_unbound_observed = len(pd.Categorical(nkx_unbound_enhancers[nkx_unbound_enhancers["geneId"].isin(Scimone2017nkxTF.iloc[:,0])]["GeneDescription"]).categories)
print(nkx_unbound_observed)

# %% [code]
nkx_unbound_expected = p_dgetf*p_cis*p_TF*n_ge
print(nkx_unbound_expected)

# %% [code]
nkx_unbound_ratio = nkx_unbound_observed/nkx_unbound_expected
print(nkx_unbound_ratio)

# %% [code]
nkx_bound_observed = len(pd.Categorical(nkx_bound_enhancers[nkx_bound_enhancers["geneId"].isin(Scimone2017nkxTF.iloc[:,0])]["GeneDescription"]).categories)
print(nkx_bound_observed)

# %% [code]
nkx_bound_expected = p_dgetf*p_cis*p_footTF*n_ge
print(nkx_bound_expected)

# %% [code]
nkx_bound_ratio = nkx_bound_observed/nkx_bound_expected
print(nkx_bound_ratio)

# %% [code]
TN_nkx_unbound = len(TF_table[(~TF_table["Neiro"].isin(Scimone2017nkxdiff.iloc[:,0])) & (~TF_table["Neiro"].isin(nkx_unbound_enhancers["geneId"]))])
print(TN_nkx_unbound)
#FP = len(pd.Categorical(nkx_unbound_enhancers[nkx_unbound_enhancers["geneId"].isin(TF_table["Neiro"])]["GeneDescription"]).categories)
FP_nkx_unbound = len(pd.Categorical(nkx_unbound_enhancers[nkx_unbound_enhancers["geneId"].isin(TF_table["Neiro"]) & (~nkx_unbound_enhancers["geneId"].isin(Scimone2017nkxTF.iloc[:,0]))]["GeneDescription"]).categories)
print(FP_nkx_unbound)
specificity_unbound = TN_nkx_unbound/(TN_nkx_unbound+FP_nkx_unbound)
print(specificity_unbound)
FPR_unbound_nkx = 1 - specificity_unbound
print(FPR_unbound_nkx)

# %% [code]
TN_nkx_bound = len(TF_table[(~TF_table["Neiro"].isin(Scimone2017nkxdiff.iloc[:,0])) & (~TF_table["Neiro"].isin(nkx_bound_enhancers["geneId"]))])
print(TN_nkx_bound)
#FP = len(pd.Categorical(nkx_bound_enhancers[nkx_bound_enhancers["geneId"].isin(TF_table["Neiro"])]["GeneDescription"]).categories)
FP_nkx_bound = len(pd.Categorical(nkx_bound_enhancers[nkx_bound_enhancers["geneId"].isin(TF_table["Neiro"]) & (~nkx_bound_enhancers["geneId"].isin(Scimone2017nkxTF.iloc[:,0]))]["GeneDescription"]).categories)
print(FP_nkx_bound)
specificity_bound = TN_nkx_bound/(TN_nkx_bound+FP_nkx_bound)
print(specificity_bound)
FPR_bound_nkx = 1 - specificity_bound
print(FPR_bound_nkx)

# %% [code]
TP_nkx_unbound = len(pd.Categorical(nkx_unbound_enhancers[nkx_unbound_enhancers["geneId"].isin(Scimone2017nkxTF.iloc[:,0])]["GeneDescription"]).categories)
print(TP_nkx_unbound)
FN_nkx_unbound = len(Scimone2017nkxTF[~Scimone2017nkxTF.iloc[:,0].isin(nkx_unbound_enhancers["geneId"])])
print(FN_nkx_unbound)
TPR_unbound_nkx = TP_nkx_unbound/(TP_nkx_unbound+FN_nkx_unbound)
print(TPR_unbound_nkx)

# %% [code]
TP_nkx_bound = len(pd.Categorical(nkx_bound_enhancers[nkx_bound_enhancers["geneId"].isin(Scimone2017nkxTF.iloc[:,0])]["GeneDescription"]).categories)
print(TP_nkx_bound)
FN_nkx_bound = len(Scimone2017nkxTF[~Scimone2017nkxTF.iloc[:,0].isin(nkx_bound_enhancers["geneId"])])
print(FN_nkx_bound)
TPR_bound_nkx = TP_nkx_bound/(TP_nkx_bound+FN_nkx_bound)
print(TPR_bound_nkx)

# %% [code]
import matplotlib.pyplot as plt
import numpy as np
plt.plot(np.linspace(0,1, 50), np.linspace(0,1, 50))
plt.plot(FPR_unbound_nkx, TPR_unbound_nkx, "bo")
plt.plot(FPR_bound_nkx, TPR_bound_nkx, "bo")

# %% [code]
pd.DataFrame({"nkx": [FPR_unbound_nkx, FPR_bound_nkx, TPR_unbound_nkx, TPR_bound_nkx, nkx_unbound_ratio, nkx_bound_ratio, TP_nkx_unbound, FP_nkx_unbound, TN_nkx_unbound, FN_nkx_unbound, TP_nkx_bound, FP_nkx_bound, TN_nkx_bound, FN_nkx_bound, nkx_unbound_observed, nkx_unbound_expected, nkx_bound_observed, nkx_bound_expected]}).to_csv("/drives/raid/AboobakerLab/jakke/TF_RNAi_RNAseq/Scimone2017/ROCnkx.csv")

# %% [code]
nkx_target_tf_list = list(pd.Categorical(nkx_bound_enhancers[nkx_bound_enhancers["geneId"].isin(Scimone2017nkxTF.iloc[:,0])]["geneId"]).categories)
print(nkx_target_tf_list)
nkx_dge_tf_table = TF_table[TF_table["Neiro"].isin(Scimone2017nkxTF.iloc[:,0])]
nkx_dge_tf_table[nkx_dge_tf_table["Neiro"].isin(nkx_target_tf_list)]

# %% [markdown]
# 7. Ross 2018

# %% [code]
import pandas as pd
Ross2018 = pd.read_csv("/drives/raid/AboobakerLab/jakke/TF_RNAi_RNAseq/Ross2018/res_Ross2018.csv")

# %% [code]
Ross2018 = Ross2018[Ross2018["padj"] < 0.05]
blasted(Ross2018, human_gene_blast, gffcmp)

# %% [markdown]
# 8. Arnold 2021

# %% [code]
import pandas as pd
pd.Categorical(pd.read_csv("/drives/raid/AboobakerLab/jakke/TF_RNAi_RNAseq/Arnold2021/SraRunTable.txt")["RNAi"])

# %% [markdown]
* Hox1: Motif
* Hox3a: Motif
* Hox3b: No motif
* Lox5B: Motif
* Post2b: No Motoif

# %% [markdown]
## 8.1 Hox1

# %% [markdown]
### 8.1.1 All genes

# %% [code]
import pandas as pd
Arnold2021hox1 = pd.read_csv("/drives/raid/AboobakerLab/jakke/TF_RNAi_RNAseq/Arnold2021/res_Arnold2021hox1.csv")

# %% [code]
import pandas as pd
Arnold2021hox1 = pd.read_csv("/drives/raid/AboobakerLab/jakke/TF_RNAi_RNAseq/Arnold2021/res_Arnold2021hox1.csv")
Arnold2021hox1.to_excel("/drives/raid/AboobakerLab/jakke/TF_RNAi_RNAseq/Arnold2021/res_Arnold2021hox1.xlsx")

# %% [code]
Arnold2021hox1 = Arnold2021hox1[(Arnold2021hox1["padj"] < 0.05)]
blasted(Arnold2021hox1, human_gene_blast, gffcmp)

# %% [code]
enhancer_final = pd.read_excel("/drives/raid/AboobakerLab/jakke/enhancer_regions/enhancer_all_oct2021.xlsx").iloc[:,1:]

# %% [code]
import pandas as pd
n_ge = len(pd.read_csv("/drives/raid/AboobakerLab/jakke/TF_RNAi_RNAseq/Arnold2021/res_Arnold2021hox1.csv"))

# %% [code]
print(len(Arnold2021hox1))
p_dge = len(Arnold2021hox1)/n_ge

# %% [code]
print(len(pd.Categorical(enhancer_final["GeneDescription"]).categories))
p_cis = len(pd.Categorical(enhancer_final["GeneDescription"]).categories)/n_ge

# %% [code]
hox1_unbound_enhancers = enhancer_final[enhancer_final["Unbound motifs"].str.contains("MSTRG.23578")]
hox1_unbound_notenhancers = enhancer_final[~enhancer_final["Unbound motifs"].str.contains("MSTRG.23578")]
hox1_bound_enhancers = enhancer_final[enhancer_final["Bound motifs"].str.contains("MSTRG.23578")]
hox1_bound_notenhancers = enhancer_final[~enhancer_final["Bound motifs"].str.contains("MSTRG.23578")]

# %% [code]
hox1_unbound_enhancers = enhancer_final[enhancer_final["Unbound motif names"].str.contains("hox")]
hox1_unbound_notenhancers = enhancer_final[~enhancer_final["Unbound motif names"].str.contains("hox")]
hox1_bound_enhancers = enhancer_final[enhancer_final["Bound motif names"].str.contains("hox")]
hox1_bound_notenhancers = enhancer_final[~enhancer_final["Bound motif names"].str.contains("hox")]

# %% [code]
print(len(pd.Categorical(hox1_unbound_enhancers["GeneDescription"]).categories))
p_TF = len(pd.Categorical(hox1_unbound_enhancers["GeneDescription"]).categories)/len(pd.Categorical(enhancer_final["GeneDescription"]).categories)

# %% [code]
print(len(pd.Categorical(hox1_bound_enhancers["GeneDescription"]).categories))
p_footTF = len(pd.Categorical(hox1_bound_enhancers["GeneDescription"]).categories)/len(pd.Categorical(enhancer_final["GeneDescription"]).categories)

# %% [code]
len(pd.Categorical(hox1_unbound_enhancers[hox1_unbound_enhancers["geneId"].isin(Arnold2021hox1.iloc[:,0])]["GeneDescription"]).categories)

# %% [code]
p_dge*p_cis*p_TF*n_ge

# %% [code]
len(pd.Categorical(hox1_bound_enhancers[hox1_bound_enhancers["geneId"].isin(Arnold2021hox1.iloc[:,0])]["GeneDescription"]).categories)

# %% [code]
p_dge*p_cis*p_footTF*n_ge

# %% [markdown]
### 8.1.2 Transcription factors

# %% [code]
import pandas as pd
TF_table = pd.read_csv("/drives/raid/AboobakerLab/jakke/TF_data/Transcription_factors_01072021_values.csv").iloc[:,1:]

# %% [code]
import pandas as pd
Arnold2021hox1 = pd.read_csv("/drives/raid/AboobakerLab/jakke/TF_RNAi_RNAseq/Arnold2021/res_Arnold2021hox1.csv")
Arnold2021hox1diff = Arnold2021hox1[Arnold2021hox1["padj"] < 0.05]
Arnold2021hox1TF = Arnold2021hox1diff[Arnold2021hox1diff.iloc[:,0].isin(TF_table["Neiro"])]

# %% [code]
Arnold2021hox1TF.to_excel("/drives/raid/AboobakerLab/jakke/TF_RNAi_RNAseq/Arnold2021/Arnold2021hox1TF.xlsx")

# %% [code]
print(len(Arnold2021hox1TF))
p_dgetf = len(Arnold2021hox1TF)/n_ge

# %% [code]
hox1_unbound_observed = len(pd.Categorical(hox1_unbound_enhancers[hox1_unbound_enhancers["geneId"].isin(Arnold2021hox1TF.iloc[:,0])]["GeneDescription"]).categories)
print(hox1_unbound_observed)

# %% [code]
hox1_unbound_expected = p_dgetf*p_cis*p_TF*n_ge
print(hox1_unbound_expected)

# %% [code]
hox1_unbound_ratio = hox1_unbound_observed/hox1_unbound_expected
print(hox1_unbound_ratio)

# %% [code]
hox1_bound_observed = len(pd.Categorical(hox1_bound_enhancers[hox1_bound_enhancers["geneId"].isin(Arnold2021hox1TF.iloc[:,0])]["GeneDescription"]).categories)
print(hox1_bound_observed)

# %% [code]
hox1_bound_expected = p_dgetf*p_cis*p_footTF*n_ge
print(hox1_bound_expected)

# %% [code]
hox1_bound_ratio = hox1_bound_observed/hox1_bound_expected
print(hox1_bound_ratio)

# %% [code]
TN = len(TF_table[(~TF_table["Neiro"].isin(Arnold2021hox1diff.iloc[:,0])) & (~TF_table["Neiro"].isin(hox1_unbound_enhancers["geneId"]))])
print(TN)
#FP = len(pd.Categorical(hox1_unbound_enhancers[hox1_unbound_enhancers["geneId"].isin(TF_table["Neiro"])]["GeneDescription"]).categories)
FP = len(pd.Categorical(hox1_unbound_enhancers[hox1_unbound_enhancers["geneId"].isin(TF_table["Neiro"]) & (~hox1_unbound_enhancers["geneId"].isin(Arnold2021hox1TF.iloc[:,0]))]["GeneDescription"]).categories)
print(FP)
specificity_unbound = TN/(TN+FP)
print(specificity_unbound)
FPR_unbound_hox1 = 1 - specificity_unbound
print(FPR_unbound_hox1)

# %% [code]
TN = len(TF_table[(~TF_table["Neiro"].isin(Arnold2021hox1diff.iloc[:,0])) & (~TF_table["Neiro"].isin(hox1_bound_enhancers["geneId"]))])
print(TN)
#FP = len(pd.Categorical(hox1_bound_enhancers[hox1_bound_enhancers["geneId"].isin(TF_table["Neiro"])]["GeneDescription"]).categories)
FP = len(pd.Categorical(hox1_bound_enhancers[hox1_bound_enhancers["geneId"].isin(TF_table["Neiro"]) & (~hox1_bound_enhancers["geneId"].isin(Arnold2021hox1TF.iloc[:,0]))]["GeneDescription"]).categories)
print(FP)
specificity_unbound = TN/(TN+FP)
print(specificity_bound)
FPR_bound_hox1 = 1 - specificity_bound
print(FPR_bound_hox1)

# %% [code]
TP = len(pd.Categorical(hox1_unbound_enhancers[hox1_unbound_enhancers["geneId"].isin(Arnold2021hox1TF.iloc[:,0])]["GeneDescription"]).categories)
print(TP)
FN = len(Arnold2021hox1TF[~Arnold2021hox1TF.iloc[:,0].isin(hox1_unbound_enhancers["geneId"])])
print(FN)
TPR_unbound_hox1 = TP/(TP+FN)
print(TPR_unbound_hox1)

# %% [code]
TP = len(pd.Categorical(hox1_bound_enhancers[hox1_bound_enhancers["geneId"].isin(Arnold2021hox1TF.iloc[:,0])]["GeneDescription"]).categories)
print(TP)
FN = len(Arnold2021hox1TF[~Arnold2021hox1TF.iloc[:,0].isin(hox1_bound_enhancers["geneId"])])
print(FN)
TPR_bound_hox1 = TP/(TP+FN)
print(TPR_bound_hox1)

# %% [code]
import matplotlib.pyplot as plt
import numpy as np
plt.plot(np.linspace(0,1, 50), np.linspace(0,1, 50))
plt.plot(FPR_unbound_hox1, TPR_unbound_hox1, "bo")
plt.plot(FPR_bound_hox1, TPR_bound_hox1, "bo")

# %% [code]
pd.DataFrame({"hox1": [FPR_unbound_hox1, FPR_bound_hox1, TPR_unbound_hox1, TPR_bound_hox1, hox1_unbound_ratio, hox1_bound_ratio, hox1_unbound_observed, hox1_unbound_expected, hox1_bound_observed, hox1_bound_expected]}).to_csv("/drives/raid/AboobakerLab/jakke/TF_RNAi_RNAseq/Arnold2021/ROChox1.csv")

# %% [code]
hox1_target_tf_list = list(pd.Categorical(hox1_bound_enhancers[hox1_bound_enhancers["geneId"].isin(Arnold2021hox1TF.iloc[:,0])]["geneId"]).categories)
print(hox1_target_tf_list)
hox1_dge_tf_table = TF_table[TF_table["Neiro"].isin(Arnold2021hox1TF.iloc[:,0])]
hox1_dge_tf_table[hox1_dge_tf_table["Neiro"].isin(hox1_target_tf_list)]

# %% [markdown]
## 8.2 Hox3a

# %% [markdown]
### 8.2.1 All genes

# %% [code]
import pandas as pd
Arnold2021hox3a = pd.read_csv("/drives/raid/AboobakerLab/jakke/TF_RNAi_RNAseq/Arnold2021/res_Arnold2021hox3a.csv")

# %% [code]
import pandas as pd
Arnold2021hox3a = pd.read_csv("/drives/raid/AboobakerLab/jakke/TF_RNAi_RNAseq/Arnold2021/res_Arnold2021hox3a.csv")
Arnold2021hox3a.to_excel("/drives/raid/AboobakerLab/jakke/TF_RNAi_RNAseq/Arnold2021/res_Arnold2021hox3a.xlsx")

# %% [code]
Arnold2021hox3a = Arnold2021hox3a[(Arnold2021hox3a["padj"] < 0.05)]
blasted(Arnold2021hox3a, human_gene_blast, gffcmp)

# %% [code]
enhancer_final = pd.read_excel("/drives/raid/AboobakerLab/jakke/enhancer_regions/enhancer_all_oct2021.xlsx").iloc[:,1:]

# %% [code]
import pandas as pd
n_ge = len(pd.read_csv("/drives/raid/AboobakerLab/jakke/TF_RNAi_RNAseq/Arnold2021/res_Arnold2021hox3a.csv"))

# %% [code]
print(len(Arnold2021hox3a))
p_dge = len(Arnold2021hox3a)/n_ge

# %% [code]
print(len(pd.Categorical(enhancer_final["GeneDescription"]).categories))
p_cis = len(pd.Categorical(enhancer_final["GeneDescription"]).categories)/n_ge

# %% [code]
hox3a_unbound_enhancers = enhancer_final[enhancer_final["Unbound motif names"].str.contains("hox")]
hox3a_unbound_notenhancers = enhancer_final[~enhancer_final["Unbound motif names"].str.contains("hox")]
hox3a_bound_enhancers = enhancer_final[enhancer_final["Bound motif names"].str.contains("hox")]
hox3a_bound_notenhancers = enhancer_final[~enhancer_final["Bound motif names"].str.contains("hox")]

# %% [code]
print(len(pd.Categorical(hox3a_unbound_enhancers["GeneDescription"]).categories))
p_TF = len(pd.Categorical(hox3a_unbound_enhancers["GeneDescription"]).categories)/len(pd.Categorical(enhancer_final["GeneDescription"]).categories)

# %% [code]
print(len(pd.Categorical(hox3a_bound_enhancers["GeneDescription"]).categories))
p_footTF = len(pd.Categorical(hox3a_bound_enhancers["GeneDescription"]).categories)/len(pd.Categorical(enhancer_final["GeneDescription"]).categories)

# %% [code]
len(pd.Categorical(hox3a_unbound_enhancers[hox3a_unbound_enhancers["geneId"].isin(Arnold2021hox3a.iloc[:,0])]["GeneDescription"]).categories)

# %% [code]
p_dge*p_cis*p_TF*n_ge

# %% [code]
len(pd.Categorical(hox3a_bound_enhancers[hox3a_bound_enhancers["geneId"].isin(Arnold2021hox3a.iloc[:,0])]["GeneDescription"]).categories)

# %% [code]
p_dge*p_cis*p_footTF*n_ge

# %% [markdown]
### 8.2.2 Transcription factors

# %% [code]
import pandas as pd
TF_table = pd.read_csv("/drives/raid/AboobakerLab/jakke/TF_data/Transcription_factors_01072021_values.csv").iloc[:,1:]

# %% [code]
import pandas as pd
Arnold2021hox3a = pd.read_csv("/drives/raid/AboobakerLab/jakke/TF_RNAi_RNAseq/Arnold2021/res_Arnold2021hox3a.csv")
Arnold2021hox3adiff = Arnold2021hox3a[Arnold2021hox3a["padj"] < 0.05]
Arnold2021hox3aTF = Arnold2021hox3adiff[Arnold2021hox3adiff.iloc[:,0].isin(TF_table["Neiro"])]

# %% [code]
Arnold2021hox3aTF.to_excel("/drives/raid/AboobakerLab/jakke/TF_RNAi_RNAseq/Arnold2021/Arnold2021hox3aTF.xlsx")

# %% [code]
print(len(Arnold2021hox3aTF))
p_dgetf = len(Arnold2021hox3aTF)/n_ge

# %% [code]
hox3a_unbound_observed = len(pd.Categorical(hox3a_unbound_enhancers[hox3a_unbound_enhancers["geneId"].isin(Arnold2021hox3aTF.iloc[:,0])]["GeneDescription"]).categories)
print(hox3a_unbound_observed)

# %% [code]
hox3a_unbound_expected = p_dgetf*p_cis*p_TF*n_ge
print(hox3a_unbound_expected)

# %% [code]
hox3a_unbound_ratio = hox3a_unbound_observed/hox3a_unbound_expected
print(hox3a_unbound_ratio)

# %% [code]
hox3a_bound_observed = len(pd.Categorical(hox3a_bound_enhancers[hox3a_bound_enhancers["geneId"].isin(Arnold2021hox3aTF.iloc[:,0])]["GeneDescription"]).categories)
print(hox3a_bound_observed)

# %% [code]
hox3a_bound_expected = p_dgetf*p_cis*p_footTF*n_ge
print(hox3a_bound_expected)

# %% [code]
hox3a_bound_ratio = hox3a_bound_observed/hox3a_bound_expected
print(hox3a_bound_ratio)

# %% [code]
TN = len(TF_table[(~TF_table["Neiro"].isin(Arnold2021hox3adiff.iloc[:,0])) & (~TF_table["Neiro"].isin(hox3a_unbound_enhancers["geneId"]))])
print(TN)
#FP = len(pd.Categorical(hox3a_unbound_enhancers[hox3a_unbound_enhancers["geneId"].isin(TF_table["Neiro"])]["GeneDescription"]).categories)
FP = len(pd.Categorical(hox3a_unbound_enhancers[hox3a_unbound_enhancers["geneId"].isin(TF_table["Neiro"]) & (~hox3a_unbound_enhancers["geneId"].isin(Arnold2021hox3aTF.iloc[:,0]))]["GeneDescription"]).categories)
print(FP)
specificity_unbound = TN/(TN+FP)
print(specificity_unbound)
FPR_unbound_hox3a = 1 - specificity_unbound
print(FPR_unbound_hox3a)

# %% [code]
TN = len(TF_table[(~TF_table["Neiro"].isin(Arnold2021hox3adiff.iloc[:,0])) & (~TF_table["Neiro"].isin(hox3a_bound_enhancers["geneId"]))])
print(TN)
#FP = len(pd.Categorical(hox3a_bound_enhancers[hox3a_bound_enhancers["geneId"].isin(TF_table["Neiro"])]["GeneDescription"]).categories)
FP = len(pd.Categorical(hox3a_bound_enhancers[hox3a_bound_enhancers["geneId"].isin(TF_table["Neiro"]) & (~hox3a_bound_enhancers["geneId"].isin(Arnold2021hox3aTF.iloc[:,0]))]["GeneDescription"]).categories)
print(FP)
specificity_bound = TN/(TN+FP)
print(specificity_bound)
FPR_bound_hox3a = 1 - specificity_bound
print(FPR_bound_hox3a)

# %% [code]
TP = len(pd.Categorical(hox3a_unbound_enhancers[hox3a_unbound_enhancers["geneId"].isin(Arnold2021hox3aTF.iloc[:,0])]["GeneDescription"]).categories)
print(TP)
FN = len(Arnold2021hox3aTF[~Arnold2021hox3aTF.iloc[:,0].isin(hox3a_unbound_enhancers["geneId"])])
print(FN)
TPR_unbound_hox3a = TP/(TP+FN)
print(TPR_unbound_hox3a)

# %% [code]
TP = len(pd.Categorical(hox3a_bound_enhancers[hox3a_bound_enhancers["geneId"].isin(Arnold2021hox3aTF.iloc[:,0])]["GeneDescription"]).categories)
print(TP)
FN = len(Arnold2021hox3aTF[~Arnold2021hox3aTF.iloc[:,0].isin(hox3a_bound_enhancers["geneId"])])
print(FN)
TPR_bound_hox3a = TP/(TP+FN)
print(TPR_bound_hox3a)

# %% [code]
import matplotlib.pyplot as plt
import numpy as np
plt.plot(np.linspace(0,1, 50), np.linspace(0,1, 50))
plt.plot(FPR_unbound_hox3a, TPR_unbound_hox3a, "bo")
plt.plot(FPR_bound_hox3a, TPR_bound_hox3a, "bo")

# %% [code]
pd.DataFrame({"hox3a": [FPR_unbound_hox3a, FPR_bound_hox3a, TPR_unbound_hox3a, TPR_bound_hox3a, hox3a_unbound_ratio, hox3a_bound_ratio, hox3a_unbound_observed, hox3a_unbound_expected, hox3a_bound_observed, hox3a_bound_expected]}).to_csv("/drives/raid/AboobakerLab/jakke/TF_RNAi_RNAseq/Arnold2021/ROChox3a.csv")

# %% [code]
hox3a_target_tf_list = list(pd.Categorical(hox3a_bound_enhancers[hox3a_bound_enhancers["geneId"].isin(Arnold2021hox3aTF.iloc[:,0])]["geneId"]).categories)
print(hox3a_target_tf_list)
hox3a_dge_tf_table = TF_table[TF_table["Neiro"].isin(Arnold2021hox3aTF.iloc[:,0])]
hox3a_dge_tf_table[hox3a_dge_tf_table["Neiro"].isin(hox3a_target_tf_list)]

# %% [markdown]
## 8.3 lox5b

# %% [markdown]
### All genes

# %% [code]
import pandas as pd
Arnold2021lox5b = pd.read_csv("/drives/raid/AboobakerLab/jakke/TF_RNAi_RNAseq/Arnold2021/res_Arnold2021lox5b.csv")

# %% [code]
import pandas as pd
Arnold2021lox5b = pd.read_csv("/drives/raid/AboobakerLab/jakke/TF_RNAi_RNAseq/Arnold2021/res_Arnold2021lox5b.csv")
Arnold2021lox5b.to_excel("/drives/raid/AboobakerLab/jakke/TF_RNAi_RNAseq/Arnold2021/res_Arnold2021lox5b.xlsx")

# %% [code]
Arnold2021lox5b = Arnold2021lox5b[(Arnold2021lox5b["padj"] < 0.05)]
blasted(Arnold2021lox5b, human_gene_blast, gffcmp)

# %% [code]
import pandas as pd
n_ge = len(pd.read_csv("/drives/raid/AboobakerLab/jakke/TF_RNAi_RNAseq/Arnold2021/res_Arnold2021lox5b.csv"))

# %% [code]
print(len(Arnold2021lox5b))
p_dge = len(Arnold2021lox5b)/n_ge

# %% [code]
print(len(pd.Categorical(enhancer_final["GeneDescription"]).categories))
p_cis = len(pd.Categorical(enhancer_final["GeneDescription"]).categories)/n_ge

# %% [code]
lox5b_unbound_enhancers = enhancer_final[enhancer_final["Unbound motif names"].str.contains("Lox")]
lox5b_unbound_notenhancers = enhancer_final[~enhancer_final["Unbound motif names"].str.contains("Lox")]
lox5b_bound_enhancers = enhancer_final[enhancer_final["Bound motif names"].str.contains("Lox")]
lox5b_bound_notenhancers = enhancer_final[~enhancer_final["Bound motif names"].str.contains("Lox")]

# %% [code]
print(len(pd.Categorical(lox5b_unbound_enhancers["GeneDescription"]).categories))
p_TF = len(pd.Categorical(lox5b_unbound_enhancers["GeneDescription"]).categories)/len(pd.Categorical(enhancer_final["GeneDescription"]).categories)

# %% [code]
print(len(pd.Categorical(lox5b_bound_enhancers["GeneDescription"]).categories))
p_footTF = len(pd.Categorical(lox5b_bound_enhancers["GeneDescription"]).categories)/len(pd.Categorical(enhancer_final["GeneDescription"]).categories)

# %% [code]
len(pd.Categorical(lox5b_unbound_enhancers[lox5b_unbound_enhancers["geneId"].isin(Arnold2021lox5b.iloc[:,0])]["GeneDescription"]).categories)

# %% [code]
p_dge*p_cis*p_TF*n_ge

# %% [code]
len(pd.Categorical(lox5b_bound_enhancers[lox5b_bound_enhancers["geneId"].isin(Arnold2021lox5b.iloc[:,0])]["GeneDescription"]).categories)

# %% [code]
p_dge*p_cis*p_footTF*n_ge

# %% [markdown]
### Transcription factors

# %% [code]
import pandas as pd
TF_table = pd.read_csv("/drives/raid/AboobakerLab/jakke/TF_data/Transcription_factors_01072021_values.csv").iloc[:,1:]

# %% [code]
import pandas as pd
Arnold2021lox5b = pd.read_csv("/drives/raid/AboobakerLab/jakke/TF_RNAi_RNAseq/Arnold2021/res_Arnold2021lox5b.csv")
Arnold2021lox5bdiff = Arnold2021lox5b[Arnold2021lox5b["padj"] < 0.05]
Arnold2021lox5bTF = Arnold2021lox5bdiff[Arnold2021lox5bdiff.iloc[:,0].isin(TF_table["Neiro"])]

# %% [code]
Arnold2021lox5bTF.to_excel("/drives/raid/AboobakerLab/jakke/TF_RNAi_RNAseq/Arnold2021/Arnold2021lox5bTF.xlsx")

# %% [code]
print(len(Arnold2021lox5bTF))
p_dgetf = len(Arnold2021lox5bTF)/n_ge

# %% [code]
lox5b_unbound_observed = len(pd.Categorical(lox5b_unbound_enhancers[lox5b_unbound_enhancers["geneId"].isin(Arnold2021lox5bTF.iloc[:,0])]["GeneDescription"]).categories)
print(lox5b_unbound_observed)

# %% [code]
lox5b_unbound_expected = p_dgetf*p_cis*p_TF*n_ge
print(lox5b_unbound_expected)

# %% [code]
lox5b_unbound_ratio = lox5b_unbound_observed/lox5b_unbound_expected
print(lox5b_unbound_ratio)

# %% [code]
lox5b_bound_observed = len(pd.Categorical(lox5b_bound_enhancers[lox5b_bound_enhancers["geneId"].isin(Arnold2021lox5bTF.iloc[:,0])]["GeneDescription"]).categories)
print(lox5b_bound_observed)

# %% [code]
lox5b_bound_expected = p_dgetf*p_cis*p_footTF*n_ge
print(lox5b_bound_expected)

# %% [code]
lox5b_bound_ratio = lox5b_bound_observed/lox5b_bound_expected
print(lox5b_bound_ratio)

# %% [code]
TN = len(TF_table[(~TF_table["Neiro"].isin(Arnold2021lox5bdiff.iloc[:,0])) & (~TF_table["Neiro"].isin(lox5b_unbound_enhancers["geneId"]))])
print(TN)
#FP = len(pd.Categorical(hox3a_unbound_enhancers[hox3a_unbound_enhancers["geneId"].isin(TF_table["Neiro"])]["GeneDescription"]).categories)
FP = len(pd.Categorical(lox5b_unbound_enhancers[lox5b_unbound_enhancers["geneId"].isin(TF_table["Neiro"]) & (~lox5b_unbound_enhancers["geneId"].isin(Arnold2021lox5bTF.iloc[:,0]))]["GeneDescription"]).categories)
print(FP)
specificity_unbound = TN/(TN+FP)
print(specificity_unbound)
FPR_unbound_lox5b = 1 - specificity_unbound
print(FPR_unbound_lox5b)

# %% [code]
TN = len(TF_table[(~TF_table["Neiro"].isin(Arnold2021lox5bdiff.iloc[:,0])) & (~TF_table["Neiro"].isin(lox5b_bound_enhancers["geneId"]))])
print(TN)
#FP = len(pd.Categorical(hox3a_unbound_enhancers[hox3a_unbound_enhancers["geneId"].isin(TF_table["Neiro"])]["GeneDescription"]).categories)
FP = len(pd.Categorical(lox5b_bound_enhancers[lox5b_bound_enhancers["geneId"].isin(TF_table["Neiro"]) & (~lox5b_bound_enhancers["geneId"].isin(Arnold2021lox5bTF.iloc[:,0]))]["GeneDescription"]).categories)
print(FP)
specificity_bound = TN/(TN+FP)
print(specificity_bound)
FPR_bound_lox5b = 1 - specificity_bound
print(FPR_bound_lox5b)

# %% [code]
TP = len(pd.Categorical(lox5b_unbound_enhancers[lox5b_unbound_enhancers["geneId"].isin(Arnold2021lox5bTF.iloc[:,0])]["GeneDescription"]).categories)
print(TP)
FN = len(Arnold2021lox5bTF[~Arnold2021lox5bTF.iloc[:,0].isin(lox5b_unbound_enhancers["geneId"])])
print(FN)
TPR_unbound_lox5b = TP/(TP+FN)
print(TPR_unbound_lox5b)

# %% [code]
TP = len(pd.Categorical(lox5b_bound_enhancers[lox5b_bound_enhancers["geneId"].isin(Arnold2021lox5bTF.iloc[:,0])]["GeneDescription"]).categories)
print(TP)
FN = len(Arnold2021lox5bTF[~Arnold2021lox5bTF.iloc[:,0].isin(lox5b_bound_enhancers["geneId"])])
print(FN)
TPR_bound_lox5b = TP/(TP+FN)
print(TPR_bound_lox5b)

# %% [code]
pd.DataFrame({"lox5b": [FPR_unbound_lox5b, FPR_bound_lox5b, TPR_unbound_lox5b, TPR_bound_lox5b, lox5b_unbound_ratio, lox5b_bound_ratio, lox5b_unbound_observed, lox5b_unbound_expected, lox5b_bound_observed, lox5b_bound_expected]}).to_csv("/drives/raid/AboobakerLab/jakke/TF_RNAi_RNAseq/Arnold2021/ROClox5b.csv")

# %% [code]
TF_table[TF_table["Neiro"].isin(Arnold2021lox5bTF.iloc[:,0])]

# %% [code]
lox5b_target_tf_list = list(pd.Categorical(lox5b_bound_enhancers[lox5b_bound_enhancers["geneId"].isin(Arnold2021lox5bTF.iloc[:,0])]["geneId"]).categories)
print(lox5b_target_tf_list)
lox5b_dge_tf_table = TF_table[TF_table["Neiro"].isin(Arnold2021lox5bTF.iloc[:,0])]
lox5b_dge_tf_table[lox5b_dge_tf_table["Neiro"].isin(lox5b_target_tf_list)]

# %% [markdown]
# FINNISHED
